# Supplementary material for: Virus-specific editing identification approach reveals the landscape of A-to-I editing and its impacts on SARS-CoV-2 characteristics and evolution
Source: Nucleic Acids Res. 2022 Mar 2;50(5):2509–21. doi: 10.1093/nar/gkac120 (PMC8934641; doi:10.1093/nar/gkac120)
Supplement: gkac120_Supplemental_Files [file gkac120_supplemental_files.zip]

Archive with 6 entries (6 files):
- SUPPLEMENTARY_DATA_revison-.pdf
- Table S1.xlsx
- Table S2.xlsx
- Table S3.xlsx
- Table S4.xlsx
- Table S5.pdf
