# Supplementary material for: Virus-specific editing identification approach reveals the landscape of A-to-I editing and its impacts on SARS-CoV-2 characteristics and evolution
Source: Nucleic Acids Res. 2022 Mar 2;50(5):2509–21. doi: 10.1093/nar/gkac120 (PMC8934641; doi:10.1093/nar/gkac120)
Supplement: gkac120_Supplemental_Files [file gkac120_supplemental_files.zip › Table S1.xlsx]

## Sheet: Project
Table S1. RNA-seq data used in this study.
Number	GEO accession number	BioProject accession number	SRA	Sample number	Platform	Release date	Species	If analysis	Reason
1	GSE106850	PRJNA418179	SRP124883	12	Illumina NextSeq 500	2020-11-01	Homo sapiens	Yes
2	GSE147143	PRJNA613133	SRP272321	3	Illumina HiSeq X Ten	2020-07-16	Homo sapiens	No	Raw data unreleased
3	GSE147507	PRJNA615032	SRP253951	110	Illumina NextSeq 500	2020-03-25	Homo sapiens;Mustela putorius furo	Yes
4	GSE147975	PRJNA622691	SRP255004	2	Illumina NovaSeq 6000	2020-08-11	Homo sapiens	Yes
5	GSE148113	PRJNA623281	SRP255355	2	Illumina NovaSeq 6000	2020-08-11	Homo sapiens	Yes
6	GSE148360	PRJNA624068	SRP255864	4	Illumina NextSeq 500	2020-07-30	Mus musculus	Yes
7	GSE148696	PRJNA625446	SRP256441	4	Illumina NovaSeq 6000	2021-01-01	Homo sapiens	Yes
8	GSE148697	PRJNA625444	SRP256442	6	Illumina NovaSeq 6000	2021-01-01	Homo sapiens	Yes
9	GSE148729	PRJNA625518	SRP256479	203	Illumina NextSeq 500;Illumina HiSeq 4000;Illumina NovaSeq 6000	2020-05-04	Homo sapiens	Yes
10	GSE148829	PRJNA627454	SRP257932	349	Illumina NextSeq 500	2020-04-23	Homo sapiens;Mus musculus;Macaca mulatta;Macaca fascicularis	No	Read length < 60 nt
11	GSE149273	PRJNA627860	SRP258285	90	Illumina HiSeq 3000	2020-04-25	Homo sapiens	No	Read length < 60 nt
12	GSE149312	PRJNA628628	SRP258687	22	Illumina NextSeq 500	2020-05-01	Homo sapiens	Yes
13	GSE149689	PRJNA629752	SRP259912	20	Illumina NovaSeq 6000	2020-07-06	Homo sapiens	Yes
14	GSE149973	PRJNA630716	SRP260279	26	Illumina MiSeq;Illumina NextSeq 500	2020-05-08	Homo sapiens;Chlorocebus aethiops aethiops	Yes
15	GSE150316	PRJNA631753	SRP261138	88	Illumina MiSeq;Illumina NextSeq 500	2020-05-12	Homo sapiens	Yes
16	GSE150392	PRJNA631969	SRP261295	6	Illumina NextSeq 500	2020-06-19	Homo sapiens	Yes
17	GSE150708	PRJNA633281	SRP261962	5	Illumina NovaSeq 6000	2020-08-31	Homo sapiens	Yes
18	GSE150728	PRJNA633393	SRP262058	13	Illumina NovaSeq 6000	2020-05-18	Homo sapiens	Yes
19	GSE150819	PRJNA633783	SRP262285	18	Illumina NextSeq 500;Illumina NovaSeq 6000	2020-05-26	Homo sapiens	Yes
20	GSE150847	PRJNA633852	SRP262321	6	Illumina NextSeq 500	2020-06-11	Mus musculus	Yes
21	GSE150861	PRJNA634090		7	Illumina NovaSeq 6000	2020-07-21	Homo sapiens	No	Raw data unreleased
22	GSE150962	PRJNA634167	SRP262538	6	Illumina NextSeq 500	2020-09-15	Homo sapiens	Yes
23	GSE151161	PRJNA634938	SRP263603	76	Illumina NovaSeq 6000	2020-07-01	Homo sapiens	Yes
24	GSE151346	PRJNA635577	SRP265068	8	Illumina NextSeq 500	2020-07-30	Mus musculus	Yes
25	GSE151764	PRJNA637143	SRP265869	56	Ion Torrent S5 XL	2020-09-02	Homo sapiens	Yes
26	GSE151803	PRJNA637303	SRP265955	21	Illumina NovaSeq 6000	2020-06-12	Homo sapiens	Yes
27	GSE151878	PRJNA637579	SRP266129	3	Illumina NovaSeq 6000	2020-10-29	Homo sapiens	Yes
28	GSE151879	PRJNA637580	SRP266130	18	Illumina NextSeq 500;Illumina NovaSeq 6000	2020-10-29	Homo sapiens	Yes
29	GSE151973	PRJNA637909	SRP266345	6	Illumina HiSeq 2500	2020-11-13	Homo sapiens	Yes
30	GSE152075	PRJNA638272		484	Illumina NextSeq 500	2020-06-22	Homo sapiens	No	Raw data unreleased
31	GSE152418	PRJNA639275	SRP267176	34	Illumina NovaSeq 6000	2020-07-31	Homo sapiens	Yes
32	GSE152439	PRJNA639367	SRP267251	16	Illumina NextSeq 500	2020-06-15	Macaca fascicularis;Macaca mulatta	Yes
33	GSE152522	PRJNA639580	SRP267404	78	Illumina NovaSeq 6000	2020-10-06	Homo sapiens	Yes
34	GSE152586	PRJNA639791	SRP267520	6	Illumina HiSeq X Ten	2020-10-27	Homo sapiens	Yes
35	GSE152641	PRJNA639893		86	Illumina NovaSeq 6000	2020-12-10	Homo sapiens	No	Raw data unreleased
36	GSE153218	PRJNA641797	SRP268758	16	Illumina NextSeq 500	2020-12-07	Homo sapiens	Yes
37	GSE153277	PRJNA641908	SRP268845	9	Illumina NextSeq 500	2020-09-21	Homo sapiens	Yes
38	GSE153610	PRJNA643420	SRP269501	102	Illumina NextSeq 500	2020-12-31	Homo sapiens	Yes
39	GSE153684	PRJNA643694	SRP269721	18	Illumina NovaSeq 6000	2020-10-01	Homo sapiens	No	Read length < 60 nt
40	GSE153931	PRJNA644579	SRP270654	45	Illumina NovaSeq 6000	2020-07-22	Homo sapiens	Yes
41	GSE153940	PRJNA644588	SRP270658	6	Illumina NextSeq 500	2020-07-08	Chlorocebus sabaeus	Yes
42	GSE153970	PRJNA644625	SRP270817	6	Illumina NovaSeq 6000	2020-07-21	Homo sapiens	Yes
43	GSE154104	PRJNA645133	SRP271115	20	Illumina NovaSeq 6000	2020-07-29	Mus musculus	Yes
44	GSE154244	PRJNA645534	SRP271367	4	Illumina NextSeq 500	2021-02-16	Homo sapiens	Yes
45	GSE154430	PRJNA646247	SRP271809	10	Illumina NextSeq 550;Illumina MiniSeq	2020-12-01	Homo sapiens	No	Read length < 60 nt
46	GSE154564	PRJNA646705	SRP272241	4	Illumina HiSeq X Ten	2021-01-01	Mesocricetus auratus	Yes
47	GSE154567	PRJNA646704	SRP272244	9	Illumina NovaSeq 6000	2020-09-24	Homo sapiens	Yes
48	GSE154613	PRJNA646783	SRP272311	66	Illumina NextSeq 500	2020-07-17	Homo sapiens	Yes
49	GSE154768	PRJNA647400		3	Illumina NovaSeq 6000	2020-07-21	Homo sapiens	No	Raw data unreleased
50	GSE154769	PRJNA647401		6	Illumina NextSeq 500	2020-07-21	Homo sapiens	No	Raw data unreleased
51	GSE154783	PRJNA647435	SRP272683	8	Illumina NovaSeq 6000	2020-10-05	Chlorocebus sabaeus	Yes
52	GSE154936	PRJNA647903	SRP273148	24	Illumina NextSeq 500	2020-09-08	Homo sapiens	Yes
53	GSE154998	PRJNA648120	SRP273299	14	Illumina NextSeq 500	2020-10-01	Homo sapiens	Yes
54	GSE155106	PRJNA648425	SRP273473	4	BGISEQ-500	2020-07-25	Homo sapiens	No	Read length < 60 nt
55	GSE155198	PRJNA648957	SRP273746	75	Illumina HiSeq 2500	2020-12-21	Homo sapiens	Yes
56	GSE155241	PRJNA649019	SRP273808	18	Illumina NovaSeq 6000	2020-08-11	Homo sapiens	Yes
57	GSE155249	PRJNA649150		19	Illumina NovaSeq 6000	2020-08-05	Homo sapiens	No	Raw data unreleased
58	GSE155286	PRJNA649246	SRP273970	13	Illumina NovaSeq 6000	2020-09-23	Homo sapiens;Mus musculus	Yes
59	GSE155363	PRJNA649525	SRP274118	48	Illumina HiSeq 4000	2020-07-30	Macaca mulatta	Yes
60	GSE155518	PRJNA649976	SRP274655	6	Illumina NovaSeq 6000	2020-11-06	Homo sapiens	Yes
61	GSE155673	PRJNA655740	SRP276502	24	Illumina HiSeq 4000	2020-08-07	Homo sapiens	Yes
62	GSE155986	PRJNA656274	SRP276927	15	Illumina HiSeq 2500	2021-03-03	Homo sapiens	No	Read length < 60 nt
63	GSE156005	PRJNA656299	SRP276957	16	Illumina NovaSeq 6000	2020-09-25	Mesocricetus auratus	Yes
64	GSE156063	PRJNA656568		234	Illumina NovaSeq 6000	2020-08-12	Homo sapiens	No	Raw data unreleased
65	GSE156701	PRJNA658795	SRP278518	123	Illumina NovaSeq 6000	2020-10-20	Macaca mulatta	Yes
66	GSE156754	PRJNA658974	SRP278618	30	Illumina NextSeq 500	2020-09-21	Homo sapiens	Yes
67	GSE156755	PRJNA658976	SRP278622	20	Illumina NextSeq 550	2021-01-14	Chlorocebus aethiops	Yes
68	GSE157057	PRJNA659990	SRP279205	17	Illumina NovaSeq 6000	2020-12-31	Homo sapiens	Yes
69	GSE157058	PRJNA659996	SRP279209	8	Illumina NovaSeq 6000	2020-12-07	Mesocricetus auratus	Yes
70	GSE157059	PRJNA659998	SRP279210	3	Illumina NovaSeq 6000	2020-12-07	Homo sapiens	Yes
71	GSE157103	PRJNA660067	SRP279280	126	Illumina NovaSeq 6000	2020-08-29	Homo sapiens	No	Read length < 60 nt
72	GSE157344	PRJNA661032	SRP279746	54	Illumina NextSeq 500	2021-01-27	Homo sapiens	Yes
73	GSE157424	PRJNA661274	SRP279970	2	Illumina HiSeq X Ten	2020-11-12	Homo sapiens	Yes
74	GSE157526	PRJNA661567	SRP280154	5	Illumina NovaSeq 6000	2020-11-02	Homo sapiens	Yes
75	GSE157852	PRJNA662965	SRP282132	9	Illumina NextSeq 550	2020-09-23	Homo sapiens	Yes
76	GSE157859	PRJNA662985	SRP282150	85	Illumina HiSeq 2500;Illumina HiSeq 4000	2020-11-23	Homo sapiens	Yes
77	GSE158030	PRJNA663837	SRP282580	13	Illumina NextSeq 500	2021-02-09	Homo sapiens	Yes
78	GSE158034	PRJNA663838	SRP282572	4	Illumina NextSeq 500	2021-02-09	Homo sapiens	Yes
79	GSE158055	PRJNA663865		284	Illumina NovaSeq 6000;DNBSEQ-G400	2021-02-04	Homo sapiens	No	Raw data unreleased
80	GSE158069	PRJNA663882	SRP282609	6	Illumina NextSeq 550	2020-10-19	Mus musculus	Yes
81	GSE158127	PRJNA664057		22	Illumina HiSeq 4000;Illumina NovaSeq 6000	2020-10-28	Homo sapiens	No	Raw data unreleased
82	GSE158297	PRJNA664767	SRP284264	44	Illumina HiSeq 2000	2021-01-19	Macaca mulatta;Mus musculus	Yes
83	GSE158374	PRJNA665035	SRP284977	18	Illumina NovaSeq 6000	2020-10-01	Homo sapiens	Yes
84	GSE158752	PRJNA666421	SRP285804	67	Illumina NextSeq 500	2020-09-30	Homo sapiens	Yes
85	GSE158832	PRJNA666668	SRP285932	9	Illumina HiSeq 2500	2020-10-01	Rattus Norvegicus	Yes
86	GSE158930	PRJNA667051	SRP286182	96	Illumina HiSeq 2000;Illumina NextSeq 500	2020-11-23	Homo sapiens;Chlorocebus sabaeus	Yes
87	GSE159191	PRJNA667921	SRP286660	16	Illumina NextSeq 550	2020-10-08	Homo sapiens	Yes
88	GSE159212	PRJNA667959	SRP286685	10	Illumina NovaSeq 6000	2020-11-10	Macaca mulatta	Yes
89	GSE159213	PRJNA667960	SRP286686	24	Illumina NovaSeq 6000	2020-11-10	Macaca mulatta	Yes
90	GSE159272	PRJNA668169	SRP286805	6	Illumina NovaSeq 6000	2021-03-10	Homo sapiens	Yes
91	GSE159316	PRJNA668354	SRP286895	6	Illumina NextSeq 500	2020-10-10	Chlorocebus aethiops	Yes
92	GSE159522	PRJNA669987	SRP287812	12	Illumina NextSeq 500	2020-10-24	Homo sapiens	Yes
93	GSE159576	PRJNA669811	SRP287552	5	Illumina HiSeq 2500	2020-11-30	Mus musculus	Yes
94	GSE159678	PRJNA670179	SRP287810	47	Illumina NextSeq 500	2020-10-21	Homo sapiens	No	Read length < 60 nt
95	GSE159717	PRJNA670242	SRP287872	6	Illumina HiSeq 4000	2021-02-01	Homo sapiens	No	Read length < 60 nt
96	GSE159787	PRJNA678298	SRP292504	363	Illumina NextSeq 550	2020-11-14	Homo sapiens	No	Read length < 60 nt
97	GSE159812	PRJNA670674	SRP288163	30	Illumina NovaSeq 6000	2020-10-22	Homo sapiens	Yes
98	GSE160351	PRJNA672981	SRP289541	9	Illumina NextSeq 550	2020-10-29	Homo sapiens	Yes
99	GSE160435	PRJNA673197	SRP289766	10	Illumina NovaSeq 6000	2020-11-06	Homo sapiens	Yes
100	GSE160824	PRJNA674598	SRP291128	79	Illumina NovaSeq 6000	2021-01-27	Mustela putorius furo	No	Read length < 60 nt
101	GSE160876	PRJNA674755	SRP291263	9	Illumina NovaSeq 6000	2020-11-13	Mus musculus	Yes
102	GSE161200	PRJNA675865	SRP292026	215	Illumina NextSeq 500	2020-11-11	Mesocricetus auratus	Yes
103	GSE161281	PRJNA676120	SRP292198	4	Illumina NovaSeq 6000	2021-03-01	Homo sapiens	Yes
104	GSE161382	PRJNA677986		9	Illumina NextSeq 500	2020-11-23	Homo sapiens	No	Raw data unreleased
105	GSE161615	PRJNA678953	SRP292902	27	Illumina NovaSeq 6000	2021-03-01	Mus musculus	Yes
106	GSE161731	PRJNA679264	SRP293106	198	Illumina NovaSeq 6000	2021-01-14	Homo sapiens	Yes
107	GSE161777	PRJNA679331	SRP293160	101	Illumina MiSeq;Illumina NovaSeq 6000	2020-12-11	Homo sapiens	Yes
108	GSE161881	PRJNA679776	SRP293467	6	Illumina NextSeq 500	2020-11-21	Chlorocebus sabaeus	Yes
109	GSE161916	PRJNA679897	SRP294297	27	Illumina HiSeq 3000	2021-02-03	Homo sapiens	No	Read length < 60 nt
110	GSE161918	PRJNA680293	SRP293783	241	Illumina NovaSeq 6000	2021-02-10	Homo sapiens	Yes
111	GSE162086	PRJNA680539	SRP293741	40	Illumina NovaSeq 6000	2020-12-23	Homo sapiens	Yes
112	GSE162113	PRJNA680599	SRP293812	71	Illumina HiSeq 3000	2020-11-24	Homo sapiens;Mus musculus	Yes
113	GSE162131	PRJNA680711	SRP294125	21	Illumina HiSeq 4000	2020-11-26	Homo sapiens	Yes
114	GSE162208	PRJNA681002	SRP294356	59	Illumina NextSeq 500;Illumina NovaSeq 6000	2020-12-15	Mesocricetus auratus	Yes
115	GSE162615	PRJNA682407	SRP295687	18	Illumina NextSeq 500	2021-03-30	Homo sapiens	Yes
116	GSE162618	PRJNA682410	SRP295688	15	Illumina NextSeq 500	2021-03-30	Mesocricetus auratus	Yes
117	GSE162629	PRJNA682433	SRP295706	2	Illumina NovaSeq 6000	2020-12-03	Homo sapiens	Yes
118	GSE162736	PRJNA682812	SRP296566	48	Illumina NovaSeq 6000	2021-03-09	Homo sapiens	Yes
119	GSE162835	PRJNA683226		50	Illumina NovaSeq 6000	2020-12-19	Homo sapiens	No	Raw data unreleased
120	GSE162899	PRJNA683662	SRP297170	39	Illumina NovaSeq 6000	2021-02-02	Homo sapiens;Mesocricetus auratus	Yes
121	GSE163005	PRJNA684320	SRP297575	38	Illumina NextSeq 500;Illumina NovaSeq 6000	2020-12-11	Homo sapiens	Yes
122	GSE163151	PRJNA685117		404	Illumina NovaSeq 6000	2020-12-15	Homo sapiens	No	Raw data unreleased
123	GSE163426	PRJNA686091		52	Illumina NovaSeq 6000	2020-12-18	Homo sapiens	No	Raw data unreleased
124	GSE163547	PRJNA686659	SRP298564	48	Illumina NextSeq 500	2021-01-31	Homo sapiens	Yes
125	GSE163668	PRJNA688684	SRP299788	38	Illumina NovaSeq 6000	2021-01-22	Homo sapiens	Yes
126	GSE164073	PRJNA688734	SRP299835	18	Illumina NextSeq 500	2020-12-31	Homo sapiens	Yes
127	GSE164332	PRJNA690013	SRP300614	16	Illumina NextSeq 500	2021-03-09	Homo sapiens	Yes
128	GSE164386	PRJNA690513	SRP300753	8	Illumina NextSeq 500	2021-01-08	Homo sapiens	No	Read length < 60 nt
129	GSE164547	PRJNA691164	SRP301227	6	Illumina HiSeq X Ten	2021-01-12	Homo sapiens	Yes
130	GSE165025	PRJNA692987	SRP302197	16	Illumina HiSeq 4000	2021-01-29	Homo sapiens	Yes
131	GSE165190	PRJNA693519	SRP302561	12	Illumina NextSeq 500	2021-02-19	Mesocricetus auratus	Yes
132	GSE165200	PRJNA693539	SRP302575	33	Illumina NovaSeq 6000	2021-01-20	Homo sapiens	Yes
133	GSE165340	PRJNA694127	SRP302892	27	Illumina NextSeq 500	2021-02-02	Homo sapiens	Yes
134	GSE165461	PRJNA694646	SRP303162	72	Illumina NextSeq 500	2021-01-26	Homo sapiens	Yes
135	GSE165747	PRJNA695575	SRP303733	6	Illumina NovaSeq 6000	2021-02-01	Macaca mulatta	Yes
136	GSE165890	PRJNA698540	SRP304104	12	Illumina NextSeq 500	2021-02-28	Homo sapiens	Yes
137	GSE165955	PRJNA698644	SRP304187	12	Illumina NextSeq 500	2021-02-02	Chlorocebus sabaeus	Yes
138	GSE166253	PRJNA699856	SRP304889	26	Illumina HiSeq X Ten	2021-02-06	Homo sapiens	Yes
139	GSE166651	PRJNA701479		8	Illumina NovaSeq 6000	2021-03-03	Homo sapiens	No	Raw data unreleased
140	GSE166766	PRJNA701930	SRP306446	4	Illumina NovaSeq 6000	2021-02-28	Homo sapiens	Yes
141	GSE166992	PRJNA702537	SRP306896	9	Illumina NextSeq 500	2021-02-17	Homo sapiens	Yes
142	GSE167118	PRJNA701725	SRP306287	93	Illumina NovaSeq 6000	2021-02-20	Homo sapiens	Yes
143	GSE167131	PRJNA703046	SRP307172	3	Illumina HiSeq 4000	2021-02-19	Homo sapiens	Yes
144	GSE167336	PRJNA704330	SRP308254	35	Illumina NextSeq 500	2021-02-27	Homo sapiens;Chlorocebus sabaeus	Yes
145	GSE168017	PRJNA705883		102	Illumina Novaseq 6000	2021-03-03	Homo sapiens	No	Raw data unreleased
146	GSE168018	PRJNA705884		19	Illumina Novaseq 6000	2021-03-03	Homo sapiens	No	Raw data unreleased
147	GSE168215	PRJNA706570		9	Illumina Novaseq 6000;Illumina Miniseq	2021-03-05	Homo sapiens	No	Raw data unreleased
148	GSE168453	PRJNA707445	SRP309720	50	Illumina NovaSeq 6000	2021-03-12	Homo sapiens	Yes
149	GSE168710	PRJNA713777		4	Illumina NovaSeq 6000	2021-03-24	Homo sapiens	No	Raw data unreleased
150	GSE169370	PRJNA716338	SRP311694	4	Illumina HiSeq 2500	2021-03-23	Homo sapiens; Chlorocebus sabaeus	Yes
151	GSE169503	PRJNA716830	SRP311934	12	Illumina NextSeq 550	2021-03-25	Homo sapiens	Yes
152	NA	PRJEB41480		168	Illumina HiSeq 4000	2020-11-28	Homo sapiens	Yes
153	NA	PRJNA625669		672	Ion Torrent S5;Illumina Miseq	2020-04-16	Homo sapiens	Yes

## Sheet: Run
Run	BioProject	BioSample	Experiment	Sample Name	SRA Study	GEO Accession	Assay Type	Length	Instrument	Platform	Library Selection	Bases	Library Source	Center Name	Library Layout	Species	Source Name	Sample Type	Tissue/Cell
SRR11059947	PRJNA605907	SAMN14081557	SRX7705831	NA	SRP248092	NA	RNA-Seq	132	Illumina HiSeq 2500	ILLUMINA	RT-PCR	8728641275	METATRANSCRIPTOMIC	BEIJING INSTITUTE OF GENOMICS, CHINESE ACADEMY OF SCIENCES	PAIRED	Homo sapiens	bronchoalveolar lavage fluid(BALF)	Tissue	BALF
SRR11059946	PRJNA605907	SAMN14081558	SRX7705832	NA	SRP248092	NA	RNA-Seq	138	Illumina HiSeq 2500	ILLUMINA	RT-PCR	726432925	METATRANSCRIPTOMIC	BEIJING INSTITUTE OF GENOMICS, CHINESE ACADEMY OF SCIENCES	PAIRED	Homo sapiens	bronchoalveolar lavage fluid(BALF)	Tissue	BALF
SRR11059945	PRJNA605907	SAMN14081559	SRX7705833	NA	SRP248092	NA	RNA-Seq	131	Illumina HiSeq 2500	ILLUMINA	RT-PCR	24513827	METATRANSCRIPTOMIC	BEIJING INSTITUTE OF GENOMICS, CHINESE ACADEMY OF SCIENCES	PAIRED	Homo sapiens	bronchoalveolar lavage fluid(BALF)	Tissue	BALF
SRR11059944	PRJNA605907	SAMN14081560	SRX7705834	NA	SRP248092	NA	RNA-Seq	132	Illumina HiSeq 2500	ILLUMINA	RT-PCR	134313125	METATRANSCRIPTOMIC	BEIJING INSTITUTE OF GENOMICS, CHINESE ACADEMY OF SCIENCES	PAIRED	Homo sapiens	bronchoalveolar lavage fluid(BALF)	Tissue	BALF
SRR11059943	PRJNA605907	SAMN14081561	SRX7705835	NA	SRP248092	NA	RNA-Seq	109	Illumina HiSeq 2500	ILLUMINA	RT-PCR	19977094	METATRANSCRIPTOMIC	BEIJING INSTITUTE OF GENOMICS, CHINESE ACADEMY OF SCIENCES	PAIRED	Homo sapiens	bronchoalveolar lavage fluid(BALF)	Tissue	BALF
SRR11059942	PRJNA605907	SAMN14081562	SRX7705836	NA	SRP248092	NA	RNA-Seq	107	Illumina HiSeq 2500	ILLUMINA	RT-PCR	212641182	METATRANSCRIPTOMIC	BEIJING INSTITUTE OF GENOMICS, CHINESE ACADEMY OF SCIENCES	PAIRED	Homo sapiens	bronchoalveolar lavage fluid(BALF)	Tissue	BALF
SRR11059941	PRJNA605907	SAMN14081563	SRX7705837	NA	SRP248092	NA	RNA-Seq	113	Illumina HiSeq 2500	ILLUMINA	RT-PCR	1477468	METATRANSCRIPTOMIC	BEIJING INSTITUTE OF GENOMICS, CHINESE ACADEMY OF SCIENCES	PAIRED	Homo sapiens	bronchoalveolar lavage fluid(BALF)	Tissue	BALF
SRR11059940	PRJNA605907	SAMN14081564	SRX7705838	NA	SRP248092	NA	RNA-Seq	108	Illumina HiSeq 2500	ILLUMINA	RT-PCR	8325534	METATRANSCRIPTOMIC	BEIJING INSTITUTE OF GENOMICS, CHINESE ACADEMY OF SCIENCES	PAIRED	Homo sapiens	bronchoalveolar lavage fluid(BALF)	Tissue	BALF
SRR12503311	PRJNA658795	SAMN15889001	SRX8994639	GSM4742829	SRP278518	GSM4742829	RNA-Seq	101	Illumina NovaSeq 6000	ILLUMINA	cDNA	1823628730	TRANSCRIPTOMIC	GEO	SINGLE	Macaca mulatta	Group II_d14_BAL	Tissue	BALF
SRR12503312	PRJNA658795	SAMN15889001	SRX8994639	GSM4742829	SRP278518	GSM4742829	RNA-Seq	101	Illumina NovaSeq 6000	ILLUMINA	cDNA	1822544697	TRANSCRIPTOMIC	GEO	SINGLE	Macaca mulatta	Group II_d14_BAL	Tissue	BALF
SRR12503309	PRJNA658795	SAMN15889002	SRX8994638	GSM4742828	SRP278518	GSM4742828	RNA-Seq	101	Illumina NovaSeq 6000	ILLUMINA	cDNA	1453428077	TRANSCRIPTOMIC	GEO	SINGLE	Macaca mulatta	Group II_d14_BAL	Tissue	BALF
SRR12503310	PRJNA658795	SAMN15889002	SRX8994638	GSM4742828	SRP278518	GSM4742828	RNA-Seq	101	Illumina NovaSeq 6000	ILLUMINA	cDNA	1434530169	TRANSCRIPTOMIC	GEO	SINGLE	Macaca mulatta	Group II_d14_BAL	Tissue	BALF
SRR12503307	PRJNA658795	SAMN15889003	SRX8994637	GSM4742827	SRP278518	GSM4742827	RNA-Seq	101	Illumina NovaSeq 6000	ILLUMINA	cDNA	1623515107	TRANSCRIPTOMIC	GEO	SINGLE	Macaca mulatta	Group II_d14_BAL	Tissue	BALF
SRR12503308	PRJNA658795	SAMN15889003	SRX8994637	GSM4742827	SRP278518	GSM4742827	RNA-Seq	101	Illumina NovaSeq 6000	ILLUMINA	cDNA	1607785266	TRANSCRIPTOMIC	GEO	SINGLE	Macaca mulatta	Group II_d14_BAL	Tissue	BALF
SRR12503287	PRJNA658795	SAMN15889004	SRX8994627	GSM4742817	SRP278518	GSM4742817	RNA-Seq	101	Illumina NovaSeq 6000	ILLUMINA	cDNA	1619225132	TRANSCRIPTOMIC	GEO	SINGLE	Macaca mulatta	Group I_d10_BAL	Tissue	BALF
SRR12503288	PRJNA658795	SAMN15889004	SRX8994627	GSM4742817	SRP278518	GSM4742817	RNA-Seq	101	Illumina NovaSeq 6000	ILLUMINA	cDNA	1610316124	TRANSCRIPTOMIC	GEO	SINGLE	Macaca mulatta	Group I_d10_BAL	Tissue	BALF
SRR12503285	PRJNA658795	SAMN15889005	SRX8994626	GSM4742816	SRP278518	GSM4742816	RNA-Seq	101	Illumina NovaSeq 6000	ILLUMINA	cDNA	1769156299	TRANSCRIPTOMIC	GEO	SINGLE	Macaca mulatta	Group I_d10_BAL	Tissue	BALF
SRR12503286	PRJNA658795	SAMN15889005	SRX8994626	GSM4742816	SRP278518	GSM4742816	RNA-Seq	101	Illumina NovaSeq 6000	ILLUMINA	cDNA	1736794182	TRANSCRIPTOMIC	GEO	SINGLE	Macaca mulatta	Group I_d10_BAL	Tissue	BALF
SRR12503283	PRJNA658795	SAMN15889006	SRX8994625	GSM4742815	SRP278518	GSM4742815	RNA-Seq	101	Illumina NovaSeq 6000	ILLUMINA	cDNA	1791195004	TRANSCRIPTOMIC	GEO	SINGLE	Macaca mulatta	Group I_d10_BAL	Tissue	BALF
SRR12503284	PRJNA658795	SAMN15889006	SRX8994625	GSM4742815	SRP278518	GSM4742815	RNA-Seq	101	Illumina NovaSeq 6000	ILLUMINA	cDNA	1774416682	TRANSCRIPTOMIC	GEO	SINGLE	Macaca mulatta	Group I_d10_BAL	Tissue	BALF
SRR12503281	PRJNA658795	SAMN15889007	SRX8994624	GSM4742814	SRP278518	GSM4742814	RNA-Seq	101	Illumina NovaSeq 6000	ILLUMINA	cDNA	1587000476	TRANSCRIPTOMIC	GEO	SINGLE	Macaca mulatta	Group III_d7_BAL	Tissue	BALF
SRR12503282	PRJNA658795	SAMN15889007	SRX8994624	GSM4742814	SRP278518	GSM4742814	RNA-Seq	101	Illumina NovaSeq 6000	ILLUMINA	cDNA	1569464250	TRANSCRIPTOMIC	GEO	SINGLE	Macaca mulatta	Group III_d7_BAL	Tissue	BALF
SRR12503279	PRJNA658795	SAMN15889008	SRX8994623	GSM4742813	SRP278518	GSM4742813	RNA-Seq	101	Illumina NovaSeq 6000	ILLUMINA	cDNA	1682087633	TRANSCRIPTOMIC	GEO	SINGLE	Macaca mulatta	Group III_d7_BAL	Tissue	BALF
SRR12503280	PRJNA658795	SAMN15889008	SRX8994623	GSM4742813	SRP278518	GSM4742813	RNA-Seq	101	Illumina NovaSeq 6000	ILLUMINA	cDNA	1665862488	TRANSCRIPTOMIC	GEO	SINGLE	Macaca mulatta	Group III_d7_BAL	Tissue	BALF
SRR12503277	PRJNA658795	SAMN15889009	SRX8994622	GSM4742812	SRP278518	GSM4742812	RNA-Seq	101	Illumina NovaSeq 6000	ILLUMINA	cDNA	1585830088	TRANSCRIPTOMIC	GEO	SINGLE	Macaca mulatta	Group III_d7_BAL	Tissue	BALF
SRR12503278	PRJNA658795	SAMN15889009	SRX8994622	GSM4742812	SRP278518	GSM4742812	RNA-Seq	101	Illumina NovaSeq 6000	ILLUMINA	cDNA	1581779079	TRANSCRIPTOMIC	GEO	SINGLE	Macaca mulatta	Group III_d7_BAL	Tissue	BALF
SRR12503275	PRJNA658795	SAMN15889010	SRX8994621	GSM4742811	SRP278518	GSM4742811	RNA-Seq	101	Illumina NovaSeq 6000	ILLUMINA	cDNA	1735248074	TRANSCRIPTOMIC	GEO	SINGLE	Macaca mulatta	Group II_d7_BAL	Tissue	BALF
SRR12503276	PRJNA658795	SAMN15889010	SRX8994621	GSM4742811	SRP278518	GSM4742811	RNA-Seq	101	Illumina NovaSeq 6000	ILLUMINA	cDNA	1725436732	TRANSCRIPTOMIC	GEO	SINGLE	Macaca mulatta	Group II_d7_BAL	Tissue	BALF
SRR12503273	PRJNA658795	SAMN15889011	SRX8994620	GSM4742810	SRP278518	GSM4742810	RNA-Seq	101	Illumina NovaSeq 6000	ILLUMINA	cDNA	1688163692	TRANSCRIPTOMIC	GEO	SINGLE	Macaca mulatta	Group II_d7_BAL	Tissue	BALF
SRR12503274	PRJNA658795	SAMN15889011	SRX8994620	GSM4742810	SRP278518	GSM4742810	RNA-Seq	101	Illumina NovaSeq 6000	ILLUMINA	cDNA	1673583029	TRANSCRIPTOMIC	GEO	SINGLE	Macaca mulatta	Group II_d7_BAL	Tissue	BALF
SRR12503271	PRJNA658795	SAMN15889012	SRX8994619	GSM4742809	SRP278518	GSM4742809	RNA-Seq	101	Illumina NovaSeq 6000	ILLUMINA	cDNA	1510350869	TRANSCRIPTOMIC	GEO	SINGLE	Macaca mulatta	Group II_d7_BAL	Tissue	BALF
SRR12503272	PRJNA658795	SAMN15889012	SRX8994619	GSM4742809	SRP278518	GSM4742809	RNA-Seq	101	Illumina NovaSeq 6000	ILLUMINA	cDNA	1520661454	TRANSCRIPTOMIC	GEO	SINGLE	Macaca mulatta	Group II_d7_BAL	Tissue	BALF
SRR12503269	PRJNA658795	SAMN15889013	SRX8994618	GSM4742808	SRP278518	GSM4742808	RNA-Seq	101	Illumina NovaSeq 6000	ILLUMINA	cDNA	1771199226	TRANSCRIPTOMIC	GEO	SINGLE	Macaca mulatta	Group I_d7_BAL	Tissue	BALF
SRR12503270	PRJNA658795	SAMN15889013	SRX8994618	GSM4742808	SRP278518	GSM4742808	RNA-Seq	101	Illumina NovaSeq 6000	ILLUMINA	cDNA	1746736016	TRANSCRIPTOMIC	GEO	SINGLE	Macaca mulatta	Group I_d7_BAL	Tissue	BALF
SRR12503267	PRJNA658795	SAMN15889014	SRX8994617	GSM4742807	SRP278518	GSM4742807	RNA-Seq	101	Illumina NovaSeq 6000	ILLUMINA	cDNA	2000893527	TRANSCRIPTOMIC	GEO	SINGLE	Macaca mulatta	Group I_d7_BAL	Tissue	BALF
SRR12503268	PRJNA658795	SAMN15889014	SRX8994617	GSM4742807	SRP278518	GSM4742807	RNA-Seq	101	Illumina NovaSeq 6000	ILLUMINA	cDNA	1960783296	TRANSCRIPTOMIC	GEO	SINGLE	Macaca mulatta	Group I_d7_BAL	Tissue	BALF
SRR12503265	PRJNA658795	SAMN15889015	SRX8994616	GSM4742806	SRP278518	GSM4742806	RNA-Seq	101	Illumina NovaSeq 6000	ILLUMINA	cDNA	1561873595	TRANSCRIPTOMIC	GEO	SINGLE	Macaca mulatta	Group I_d7_BAL	Tissue	BALF
SRR12503266	PRJNA658795	SAMN15889015	SRX8994616	GSM4742806	SRP278518	GSM4742806	RNA-Seq	101	Illumina NovaSeq 6000	ILLUMINA	cDNA	1542413420	TRANSCRIPTOMIC	GEO	SINGLE	Macaca mulatta	Group I_d7_BAL	Tissue	BALF
SRR12503251	PRJNA658795	SAMN15889016	SRX8994609	GSM4742799	SRP278518	GSM4742799	RNA-Seq	101	Illumina NovaSeq 6000	ILLUMINA	cDNA	1657093668	TRANSCRIPTOMIC	GEO	SINGLE	Macaca mulatta	Group I_d4_BAL	Tissue	BALF
SRR12503252	PRJNA658795	SAMN15889016	SRX8994609	GSM4742799	SRP278518	GSM4742799	RNA-Seq	101	Illumina NovaSeq 6000	ILLUMINA	cDNA	1623041720	TRANSCRIPTOMIC	GEO	SINGLE	Macaca mulatta	Group I_d4_BAL	Tissue	BALF
SRR12503249	PRJNA658795	SAMN15889017	SRX8994608	GSM4742798	SRP278518	GSM4742798	RNA-Seq	101	Illumina NovaSeq 6000	ILLUMINA	cDNA	1808539431	TRANSCRIPTOMIC	GEO	SINGLE	Macaca mulatta	Group I_d4_BAL	Tissue	BALF
SRR12503250	PRJNA658795	SAMN15889017	SRX8994608	GSM4742798	SRP278518	GSM4742798	RNA-Seq	101	Illumina NovaSeq 6000	ILLUMINA	cDNA	1788632836	TRANSCRIPTOMIC	GEO	SINGLE	Macaca mulatta	Group I_d4_BAL	Tissue	BALF
SRR12503263	PRJNA658795	SAMN15889018	SRX8994615	GSM4742805	SRP278518	GSM4742805	RNA-Seq	101	Illumina NovaSeq 6000	ILLUMINA	cDNA	1599343686	TRANSCRIPTOMIC	GEO	SINGLE	Macaca mulatta	Group III_d4_BAL	Tissue	BALF
SRR12503264	PRJNA658795	SAMN15889018	SRX8994615	GSM4742805	SRP278518	GSM4742805	RNA-Seq	101	Illumina NovaSeq 6000	ILLUMINA	cDNA	1587272166	TRANSCRIPTOMIC	GEO	SINGLE	Macaca mulatta	Group III_d4_BAL	Tissue	BALF
SRR12503261	PRJNA658795	SAMN15889019	SRX8994614	GSM4742804	SRP278518	GSM4742804	RNA-Seq	101	Illumina NovaSeq 6000	ILLUMINA	cDNA	1537769743	TRANSCRIPTOMIC	GEO	SINGLE	Macaca mulatta	Group III_d4_BAL	Tissue	BALF
SRR12503262	PRJNA658795	SAMN15889019	SRX8994614	GSM4742804	SRP278518	GSM4742804	RNA-Seq	101	Illumina NovaSeq 6000	ILLUMINA	cDNA	1528927193	TRANSCRIPTOMIC	GEO	SINGLE	Macaca mulatta	Group III_d4_BAL	Tissue	BALF
SRR12503259	PRJNA658795	SAMN15889020	SRX8994613	GSM4742803	SRP278518	GSM4742803	RNA-Seq	101	Illumina NovaSeq 6000	ILLUMINA	cDNA	1908592253	TRANSCRIPTOMIC	GEO	SINGLE	Macaca mulatta	Group III_d4_BAL	Tissue	BALF
SRR12503260	PRJNA658795	SAMN15889020	SRX8994613	GSM4742803	SRP278518	GSM4742803	RNA-Seq	101	Illumina NovaSeq 6000	ILLUMINA	cDNA	1890205304	TRANSCRIPTOMIC	GEO	SINGLE	Macaca mulatta	Group III_d4_BAL	Tissue	BALF
SRR12503257	PRJNA658795	SAMN15889021	SRX8994612	GSM4742802	SRP278518	GSM4742802	RNA-Seq	101	Illumina NovaSeq 6000	ILLUMINA	cDNA	1758830665	TRANSCRIPTOMIC	GEO	SINGLE	Macaca mulatta	Group II_d4_BAL	Tissue	BALF
SRR12503258	PRJNA658795	SAMN15889021	SRX8994612	GSM4742802	SRP278518	GSM4742802	RNA-Seq	101	Illumina NovaSeq 6000	ILLUMINA	cDNA	1750317274	TRANSCRIPTOMIC	GEO	SINGLE	Macaca mulatta	Group II_d4_BAL	Tissue	BALF
SRR12503305	PRJNA658795	SAMN15889054	SRX8994636	GSM4742826	SRP278518	GSM4742826	RNA-Seq	101	Illumina NovaSeq 6000	ILLUMINA	cDNA	1610358039	TRANSCRIPTOMIC	GEO	SINGLE	Macaca mulatta	Group I_d14_BAL	Tissue	BALF
SRR12503306	PRJNA658795	SAMN15889054	SRX8994636	GSM4742826	SRP278518	GSM4742826	RNA-Seq	101	Illumina NovaSeq 6000	ILLUMINA	cDNA	1593921400	TRANSCRIPTOMIC	GEO	SINGLE	Macaca mulatta	Group I_d14_BAL	Tissue	BALF
SRR12503303	PRJNA658795	SAMN15889055	SRX8994635	GSM4742825	SRP278518	GSM4742825	RNA-Seq	101	Illumina NovaSeq 6000	ILLUMINA	cDNA	1770822496	TRANSCRIPTOMIC	GEO	SINGLE	Macaca mulatta	Group I_d14_BAL	Tissue	BALF
SRR12503304	PRJNA658795	SAMN15889055	SRX8994635	GSM4742825	SRP278518	GSM4742825	RNA-Seq	101	Illumina NovaSeq 6000	ILLUMINA	cDNA	1730280995	TRANSCRIPTOMIC	GEO	SINGLE	Macaca mulatta	Group I_d14_BAL	Tissue	BALF
SRR12503317	PRJNA658795	SAMN15889056	SRX8994642	GSM4742832	SRP278518	GSM4742832	RNA-Seq	101	Illumina NovaSeq 6000	ILLUMINA	cDNA	1706630027	TRANSCRIPTOMIC	GEO	SINGLE	Macaca mulatta	Group III_d14_BAL	Tissue	BALF
SRR12503318	PRJNA658795	SAMN15889056	SRX8994642	GSM4742832	SRP278518	GSM4742832	RNA-Seq	101	Illumina NovaSeq 6000	ILLUMINA	cDNA	1693101683	TRANSCRIPTOMIC	GEO	SINGLE	Macaca mulatta	Group III_d14_BAL	Tissue	BALF
SRR12503315	PRJNA658795	SAMN15889057	SRX8994641	GSM4742831	SRP278518	GSM4742831	RNA-Seq	101	Illumina NovaSeq 6000	ILLUMINA	cDNA	1716463589	TRANSCRIPTOMIC	GEO	SINGLE	Macaca mulatta	Group III_d14_BAL	Tissue	BALF
SRR12503316	PRJNA658795	SAMN15889057	SRX8994641	GSM4742831	SRP278518	GSM4742831	RNA-Seq	101	Illumina NovaSeq 6000	ILLUMINA	cDNA	1695034621	TRANSCRIPTOMIC	GEO	SINGLE	Macaca mulatta	Group III_d14_BAL	Tissue	BALF
SRR12503313	PRJNA658795	SAMN15889058	SRX8994640	GSM4742830	SRP278518	GSM4742830	RNA-Seq	101	Illumina NovaSeq 6000	ILLUMINA	cDNA	1804090886	TRANSCRIPTOMIC	GEO	SINGLE	Macaca mulatta	Group III_d14_BAL	Tissue	BALF
SRR12503314	PRJNA658795	SAMN15889058	SRX8994640	GSM4742830	SRP278518	GSM4742830	RNA-Seq	101	Illumina NovaSeq 6000	ILLUMINA	cDNA	1809062005	TRANSCRIPTOMIC	GEO	SINGLE	Macaca mulatta	Group III_d14_BAL	Tissue	BALF
SRR12503301	PRJNA658795	SAMN15889059	SRX8994634	GSM4742824	SRP278518	GSM4742824	RNA-Seq	101	Illumina NovaSeq 6000	ILLUMINA	cDNA	1613556608	TRANSCRIPTOMIC	GEO	SINGLE	Macaca mulatta	Group I_d14_BAL	Tissue	BALF
SRR12503302	PRJNA658795	SAMN15889059	SRX8994634	GSM4742824	SRP278518	GSM4742824	RNA-Seq	101	Illumina NovaSeq 6000	ILLUMINA	cDNA	1600011902	TRANSCRIPTOMIC	GEO	SINGLE	Macaca mulatta	Group I_d14_BAL	Tissue	BALF
SRR12503299	PRJNA658795	SAMN15889060	SRX8994633	GSM4742823	SRP278518	GSM4742823	RNA-Seq	101	Illumina NovaSeq 6000	ILLUMINA	cDNA	1747411403	TRANSCRIPTOMIC	GEO	SINGLE	Macaca mulatta	Group III_d10_BAL	Tissue	BALF
SRR12503300	PRJNA658795	SAMN15889060	SRX8994633	GSM4742823	SRP278518	GSM4742823	RNA-Seq	101	Illumina NovaSeq 6000	ILLUMINA	cDNA	1742358777	TRANSCRIPTOMIC	GEO	SINGLE	Macaca mulatta	Group III_d10_BAL	Tissue	BALF
SRR12503297	PRJNA658795	SAMN15889061	SRX8994632	GSM4742822	SRP278518	GSM4742822	RNA-Seq	101	Illumina NovaSeq 6000	ILLUMINA	cDNA	1691134607	TRANSCRIPTOMIC	GEO	SINGLE	Macaca mulatta	Group III_d10_BAL	Tissue	BALF
SRR12503298	PRJNA658795	SAMN15889061	SRX8994632	GSM4742822	SRP278518	GSM4742822	RNA-Seq	101	Illumina NovaSeq 6000	ILLUMINA	cDNA	1688428918	TRANSCRIPTOMIC	GEO	SINGLE	Macaca mulatta	Group III_d10_BAL	Tissue	BALF
SRR12503295	PRJNA658795	SAMN15889062	SRX8994631	GSM4742821	SRP278518	GSM4742821	RNA-Seq	101	Illumina NovaSeq 6000	ILLUMINA	cDNA	1684754134	TRANSCRIPTOMIC	GEO	SINGLE	Macaca mulatta	Group III_d10_BAL	Tissue	BALF
SRR12503296	PRJNA658795	SAMN15889062	SRX8994631	GSM4742821	SRP278518	GSM4742821	RNA-Seq	101	Illumina NovaSeq 6000	ILLUMINA	cDNA	1679988247	TRANSCRIPTOMIC	GEO	SINGLE	Macaca mulatta	Group III_d10_BAL	Tissue	BALF
SRR12503293	PRJNA658795	SAMN15889063	SRX8994630	GSM4742820	SRP278518	GSM4742820	RNA-Seq	101	Illumina NovaSeq 6000	ILLUMINA	cDNA	1757728351	TRANSCRIPTOMIC	GEO	SINGLE	Macaca mulatta	Group II_d10_BAL	Tissue	BALF
SRR12503294	PRJNA658795	SAMN15889063	SRX8994630	GSM4742820	SRP278518	GSM4742820	RNA-Seq	101	Illumina NovaSeq 6000	ILLUMINA	cDNA	1749683499	TRANSCRIPTOMIC	GEO	SINGLE	Macaca mulatta	Group II_d10_BAL	Tissue	BALF
SRR12503291	PRJNA658795	SAMN15889064	SRX8994629	GSM4742819	SRP278518	GSM4742819	RNA-Seq	101	Illumina NovaSeq 6000	ILLUMINA	cDNA	1696225714	TRANSCRIPTOMIC	GEO	SINGLE	Macaca mulatta	Group II_d10_BAL	Tissue	BALF
SRR12503292	PRJNA658795	SAMN15889064	SRX8994629	GSM4742819	SRP278518	GSM4742819	RNA-Seq	101	Illumina NovaSeq 6000	ILLUMINA	cDNA	1674548488	TRANSCRIPTOMIC	GEO	SINGLE	Macaca mulatta	Group II_d10_BAL	Tissue	BALF
SRR12503289	PRJNA658795	SAMN15889065	SRX8994628	GSM4742818	SRP278518	GSM4742818	RNA-Seq	101	Illumina NovaSeq 6000	ILLUMINA	cDNA	1822854868	TRANSCRIPTOMIC	GEO	SINGLE	Macaca mulatta	Group II_d10_BAL	Tissue	BALF
SRR12503290	PRJNA658795	SAMN15889065	SRX8994628	GSM4742818	SRP278518	GSM4742818	RNA-Seq	101	Illumina NovaSeq 6000	ILLUMINA	cDNA	1825469758	TRANSCRIPTOMIC	GEO	SINGLE	Macaca mulatta	Group II_d10_BAL	Tissue	BALF
SRR12503231	PRJNA658795	SAMN15889066	SRX8994599	GSM4742789	SRP278518	GSM4742789	RNA-Seq	101	Illumina NovaSeq 6000	ILLUMINA	cDNA	1488349736	TRANSCRIPTOMIC	GEO	SINGLE	Macaca mulatta	Group I_d2_BAL	Tissue	BALF
SRR12503232	PRJNA658795	SAMN15889066	SRX8994599	GSM4742789	SRP278518	GSM4742789	RNA-Seq	101	Illumina NovaSeq 6000	ILLUMINA	cDNA	1471196502	TRANSCRIPTOMIC	GEO	SINGLE	Macaca mulatta	Group I_d2_BAL	Tissue	BALF
SRR12503229	PRJNA658795	SAMN15889067	SRX8994598	GSM4742788	SRP278518	GSM4742788	RNA-Seq	101	Illumina NovaSeq 6000	ILLUMINA	cDNA	1699852119	TRANSCRIPTOMIC	GEO	SINGLE	Macaca mulatta	Group I_d2_BAL	Tissue	BALF
SRR12503230	PRJNA658795	SAMN15889067	SRX8994598	GSM4742788	SRP278518	GSM4742788	RNA-Seq	101	Illumina NovaSeq 6000	ILLUMINA	cDNA	1678157117	TRANSCRIPTOMIC	GEO	SINGLE	Macaca mulatta	Group I_d2_BAL	Tissue	BALF
SRR12503227	PRJNA658795	SAMN15889068	SRX8994597	GSM4742787	SRP278518	GSM4742787	RNA-Seq	101	Illumina NovaSeq 6000	ILLUMINA	cDNA	1624217461	TRANSCRIPTOMIC	GEO	SINGLE	Macaca mulatta	Group III_d1_BAL	Tissue	BALF
SRR12503228	PRJNA658795	SAMN15889068	SRX8994597	GSM4742787	SRP278518	GSM4742787	RNA-Seq	101	Illumina NovaSeq 6000	ILLUMINA	cDNA	1615329764	TRANSCRIPTOMIC	GEO	SINGLE	Macaca mulatta	Group III_d1_BAL	Tissue	BALF
SRR12503225	PRJNA658795	SAMN15889069	SRX8994596	GSM4742786	SRP278518	GSM4742786	RNA-Seq	101	Illumina NovaSeq 6000	ILLUMINA	cDNA	1793536689	TRANSCRIPTOMIC	GEO	SINGLE	Macaca mulatta	Group III_d1_BAL	Tissue	BALF
SRR12503226	PRJNA658795	SAMN15889069	SRX8994596	GSM4742786	SRP278518	GSM4742786	RNA-Seq	101	Illumina NovaSeq 6000	ILLUMINA	cDNA	1791827567	TRANSCRIPTOMIC	GEO	SINGLE	Macaca mulatta	Group III_d1_BAL	Tissue	BALF
SRR12503223	PRJNA658795	SAMN15889070	SRX8994595	GSM4742785	SRP278518	GSM4742785	RNA-Seq	101	Illumina NovaSeq 6000	ILLUMINA	cDNA	1689340039	TRANSCRIPTOMIC	GEO	SINGLE	Macaca mulatta	Group III_d1_BAL	Tissue	BALF
SRR12503224	PRJNA658795	SAMN15889070	SRX8994595	GSM4742785	SRP278518	GSM4742785	RNA-Seq	101	Illumina NovaSeq 6000	ILLUMINA	cDNA	1673178221	TRANSCRIPTOMIC	GEO	SINGLE	Macaca mulatta	Group III_d1_BAL	Tissue	BALF
SRR12503221	PRJNA658795	SAMN15889071	SRX8994594	GSM4742784	SRP278518	GSM4742784	RNA-Seq	101	Illumina NovaSeq 6000	ILLUMINA	cDNA	1691943112	TRANSCRIPTOMIC	GEO	SINGLE	Macaca mulatta	Group II_d1_BAL	Tissue	BALF
SRR12503222	PRJNA658795	SAMN15889071	SRX8994594	GSM4742784	SRP278518	GSM4742784	RNA-Seq	101	Illumina NovaSeq 6000	ILLUMINA	cDNA	1678471429	TRANSCRIPTOMIC	GEO	SINGLE	Macaca mulatta	Group II_d1_BAL	Tissue	BALF
SRR12503219	PRJNA658795	SAMN15889072	SRX8994593	GSM4742783	SRP278518	GSM4742783	RNA-Seq	101	Illumina NovaSeq 6000	ILLUMINA	cDNA	1575567276	TRANSCRIPTOMIC	GEO	SINGLE	Macaca mulatta	Group II_d1_BAL	Tissue	BALF
SRR12503220	PRJNA658795	SAMN15889072	SRX8994593	GSM4742783	SRP278518	GSM4742783	RNA-Seq	101	Illumina NovaSeq 6000	ILLUMINA	cDNA	1566798355	TRANSCRIPTOMIC	GEO	SINGLE	Macaca mulatta	Group II_d1_BAL	Tissue	BALF
SRR12503217	PRJNA658795	SAMN15889073	SRX8994592	GSM4742782	SRP278518	GSM4742782	RNA-Seq	101	Illumina NovaSeq 6000	ILLUMINA	cDNA	1580124699	TRANSCRIPTOMIC	GEO	SINGLE	Macaca mulatta	Group II_d1_BAL	Tissue	BALF
SRR12503218	PRJNA658795	SAMN15889073	SRX8994592	GSM4742782	SRP278518	GSM4742782	RNA-Seq	101	Illumina NovaSeq 6000	ILLUMINA	cDNA	1588867461	TRANSCRIPTOMIC	GEO	SINGLE	Macaca mulatta	Group II_d1_BAL	Tissue	BALF
SRR12503215	PRJNA658795	SAMN15889074	SRX8994591	GSM4742781	SRP278518	GSM4742781	RNA-Seq	101	Illumina NovaSeq 6000	ILLUMINA	cDNA	1567066712	TRANSCRIPTOMIC	GEO	SINGLE	Macaca mulatta	Group I_d1_BAL	Tissue	BALF
SRR12503216	PRJNA658795	SAMN15889074	SRX8994591	GSM4742781	SRP278518	GSM4742781	RNA-Seq	101	Illumina NovaSeq 6000	ILLUMINA	cDNA	1550255363	TRANSCRIPTOMIC	GEO	SINGLE	Macaca mulatta	Group I_d1_BAL	Tissue	BALF
SRR12503213	PRJNA658795	SAMN15889075	SRX8994590	GSM4742780	SRP278518	GSM4742780	RNA-Seq	101	Illumina NovaSeq 6000	ILLUMINA	cDNA	1585020371	TRANSCRIPTOMIC	GEO	SINGLE	Macaca mulatta	Group I_d1_BAL	Tissue	BALF
SRR12503214	PRJNA658795	SAMN15889075	SRX8994590	GSM4742780	SRP278518	GSM4742780	RNA-Seq	101	Illumina NovaSeq 6000	ILLUMINA	cDNA	1569543838	TRANSCRIPTOMIC	GEO	SINGLE	Macaca mulatta	Group I_d1_BAL	Tissue	BALF
SRR12503211	PRJNA658795	SAMN15889076	SRX8994589	GSM4742779	SRP278518	GSM4742779	RNA-Seq	101	Illumina NovaSeq 6000	ILLUMINA	cDNA	1577592629	TRANSCRIPTOMIC	GEO	SINGLE	Macaca mulatta	Group I_d1_BAL	Tissue	BALF
SRR12503212	PRJNA658795	SAMN15889076	SRX8994589	GSM4742779	SRP278518	GSM4742779	RNA-Seq	101	Illumina NovaSeq 6000	ILLUMINA	cDNA	1575079042	TRANSCRIPTOMIC	GEO	SINGLE	Macaca mulatta	Group I_d1_BAL	Tissue	BALF
SRR12503255	PRJNA658795	SAMN15889094	SRX8994611	GSM4742801	SRP278518	GSM4742801	RNA-Seq	101	Illumina NovaSeq 6000	ILLUMINA	cDNA	1645653398	TRANSCRIPTOMIC	GEO	SINGLE	Macaca mulatta	Group II_d4_BAL	Tissue	BALF
SRR12503256	PRJNA658795	SAMN15889094	SRX8994611	GSM4742801	SRP278518	GSM4742801	RNA-Seq	101	Illumina NovaSeq 6000	ILLUMINA	cDNA	1623612168	TRANSCRIPTOMIC	GEO	SINGLE	Macaca mulatta	Group II_d4_BAL	Tissue	BALF
SRR12503253	PRJNA658795	SAMN15889095	SRX8994610	GSM4742800	SRP278518	GSM4742800	RNA-Seq	101	Illumina NovaSeq 6000	ILLUMINA	cDNA	1714855164	TRANSCRIPTOMIC	GEO	SINGLE	Macaca mulatta	Group II_d4_BAL	Tissue	BALF
SRR12503254	PRJNA658795	SAMN15889095	SRX8994610	GSM4742800	SRP278518	GSM4742800	RNA-Seq	101	Illumina NovaSeq 6000	ILLUMINA	cDNA	1710840010	TRANSCRIPTOMIC	GEO	SINGLE	Macaca mulatta	Group II_d4_BAL	Tissue	BALF
SRR12503247	PRJNA658795	SAMN15889096	SRX8994607	GSM4742797	SRP278518	GSM4742797	RNA-Seq	101	Illumina NovaSeq 6000	ILLUMINA	cDNA	1701676280	TRANSCRIPTOMIC	GEO	SINGLE	Macaca mulatta	Group I_d4_BAL	Tissue	BALF
SRR12503248	PRJNA658795	SAMN15889096	SRX8994607	GSM4742797	SRP278518	GSM4742797	RNA-Seq	101	Illumina NovaSeq 6000	ILLUMINA	cDNA	1687694244	TRANSCRIPTOMIC	GEO	SINGLE	Macaca mulatta	Group I_d4_BAL	Tissue	BALF
SRR12503245	PRJNA658795	SAMN15889097	SRX8994606	GSM4742796	SRP278518	GSM4742796	RNA-Seq	101	Illumina NovaSeq 6000	ILLUMINA	cDNA	1808674266	TRANSCRIPTOMIC	GEO	SINGLE	Macaca mulatta	Group III_d2_BAL	Tissue	BALF
SRR12503246	PRJNA658795	SAMN15889097	SRX8994606	GSM4742796	SRP278518	GSM4742796	RNA-Seq	101	Illumina NovaSeq 6000	ILLUMINA	cDNA	1787599000	TRANSCRIPTOMIC	GEO	SINGLE	Macaca mulatta	Group III_d2_BAL	Tissue	BALF
SRR12503243	PRJNA658795	SAMN15889098	SRX8994605	GSM4742795	SRP278518	GSM4742795	RNA-Seq	101	Illumina NovaSeq 6000	ILLUMINA	cDNA	1564894606	TRANSCRIPTOMIC	GEO	SINGLE	Macaca mulatta	Group III_d2_BAL	Tissue	BALF
SRR12503244	PRJNA658795	SAMN15889098	SRX8994605	GSM4742795	SRP278518	GSM4742795	RNA-Seq	101	Illumina NovaSeq 6000	ILLUMINA	cDNA	1561239820	TRANSCRIPTOMIC	GEO	SINGLE	Macaca mulatta	Group III_d2_BAL	Tissue	BALF
SRR12503241	PRJNA658795	SAMN15889099	SRX8994604	GSM4742794	SRP278518	GSM4742794	RNA-Seq	101	Illumina NovaSeq 6000	ILLUMINA	cDNA	1448238091	TRANSCRIPTOMIC	GEO	SINGLE	Macaca mulatta	Group III_d2_BAL	Tissue	BALF
SRR12503242	PRJNA658795	SAMN15889099	SRX8994604	GSM4742794	SRP278518	GSM4742794	RNA-Seq	101	Illumina NovaSeq 6000	ILLUMINA	cDNA	1434150611	TRANSCRIPTOMIC	GEO	SINGLE	Macaca mulatta	Group III_d2_BAL	Tissue	BALF
SRR12503239	PRJNA658795	SAMN15889100	SRX8994603	GSM4742793	SRP278518	GSM4742793	RNA-Seq	101	Illumina NovaSeq 6000	ILLUMINA	cDNA	1724160395	TRANSCRIPTOMIC	GEO	SINGLE	Macaca mulatta	Group II_d2_BAL	Tissue	BALF
SRR12503240	PRJNA658795	SAMN15889100	SRX8994603	GSM4742793	SRP278518	GSM4742793	RNA-Seq	101	Illumina NovaSeq 6000	ILLUMINA	cDNA	1702156333	TRANSCRIPTOMIC	GEO	SINGLE	Macaca mulatta	Group II_d2_BAL	Tissue	BALF
SRR12503237	PRJNA658795	SAMN15889101	SRX8994602	GSM4742792	SRP278518	GSM4742792	RNA-Seq	101	Illumina NovaSeq 6000	ILLUMINA	cDNA	1755929743	TRANSCRIPTOMIC	GEO	SINGLE	Macaca mulatta	Group II_d2_BAL	Tissue	BALF
SRR12503238	PRJNA658795	SAMN15889101	SRX8994602	GSM4742792	SRP278518	GSM4742792	RNA-Seq	101	Illumina NovaSeq 6000	ILLUMINA	cDNA	1736288879	TRANSCRIPTOMIC	GEO	SINGLE	Macaca mulatta	Group II_d2_BAL	Tissue	BALF
SRR12503235	PRJNA658795	SAMN15889102	SRX8994601	GSM4742791	SRP278518	GSM4742791	RNA-Seq	101	Illumina NovaSeq 6000	ILLUMINA	cDNA	1776579496	TRANSCRIPTOMIC	GEO	SINGLE	Macaca mulatta	Group II_d2_BAL	Tissue	BALF
SRR12503236	PRJNA658795	SAMN15889102	SRX8994601	GSM4742791	SRP278518	GSM4742791	RNA-Seq	101	Illumina NovaSeq 6000	ILLUMINA	cDNA	1764740074	TRANSCRIPTOMIC	GEO	SINGLE	Macaca mulatta	Group II_d2_BAL	Tissue	BALF
SRR12503233	PRJNA658795	SAMN15889103	SRX8994600	GSM4742790	SRP278518	GSM4742790	RNA-Seq	101	Illumina NovaSeq 6000	ILLUMINA	cDNA	1716798303	TRANSCRIPTOMIC	GEO	SINGLE	Macaca mulatta	Group I_d2_BAL	Tissue	BALF
SRR12503234	PRJNA658795	SAMN15889103	SRX8994600	GSM4742790	SRP278518	GSM4742790	RNA-Seq	101	Illumina NovaSeq 6000	ILLUMINA	cDNA	1698716273	TRANSCRIPTOMIC	GEO	SINGLE	Macaca mulatta	Group I_d2_BAL	Tissue	BALF
SRR12570314	PRJNA661032	SAMN15967297	SRX9058162	GSM4762153	SRP279746	GSM4762153	RNA-Seq	119	NextSeq 500	ILLUMINA	cDNA	2395637909	TRANSCRIPTOMIC	GEO	PAIRED	Homo sapiens	Patient 3 BAL	Tissue	BALF
SRR12570315	PRJNA661032	SAMN15967297	SRX9058162	GSM4762153	SRP279746	GSM4762153	RNA-Seq	119	NextSeq 500	ILLUMINA	cDNA	15315895	TRANSCRIPTOMIC	GEO	PAIRED	Homo sapiens	Patient 3 BAL	Tissue	BALF
SRR12570316	PRJNA661032	SAMN15967297	SRX9058162	GSM4762153	SRP279746	GSM4762153	RNA-Seq	119	NextSeq 500	ILLUMINA	cDNA	15305780	TRANSCRIPTOMIC	GEO	PAIRED	Homo sapiens	Patient 3 BAL	Tissue	BALF
SRR12570317	PRJNA661032	SAMN15967297	SRX9058162	GSM4762153	SRP279746	GSM4762153	RNA-Seq	119	NextSeq 500	ILLUMINA	cDNA	15464645	TRANSCRIPTOMIC	GEO	PAIRED	Homo sapiens	Patient 3 BAL	Tissue	BALF
SRR12570318	PRJNA661032	SAMN15967297	SRX9058162	GSM4762153	SRP279746	GSM4762153	RNA-Seq	119	NextSeq 500	ILLUMINA	cDNA	1769054000	TRANSCRIPTOMIC	GEO	PAIRED	Homo sapiens	Patient 3 BAL	Tissue	BALF
SRR12570319	PRJNA661032	SAMN15967297	SRX9058162	GSM4762153	SRP279746	GSM4762153	RNA-Seq	119	NextSeq 500	ILLUMINA	cDNA	1790277174	TRANSCRIPTOMIC	GEO	PAIRED	Homo sapiens	Patient 3 BAL	Tissue	BALF
SRR12570320	PRJNA661032	SAMN15967297	SRX9058162	GSM4762153	SRP279746	GSM4762153	RNA-Seq	119	NextSeq 500	ILLUMINA	cDNA	1790014898	TRANSCRIPTOMIC	GEO	PAIRED	Homo sapiens	Patient 3 BAL	Tissue	BALF
SRR12570321	PRJNA661032	SAMN15967297	SRX9058162	GSM4762153	SRP279746	GSM4762153	RNA-Seq	119	NextSeq 500	ILLUMINA	cDNA	1798752711	TRANSCRIPTOMIC	GEO	PAIRED	Homo sapiens	Patient 3 BAL	Tissue	BALF
SRR12570322	PRJNA661032	SAMN15967297	SRX9058162	GSM4762153	SRP279746	GSM4762153	RNA-Seq	119	NextSeq 500	ILLUMINA	cDNA	2416782900	TRANSCRIPTOMIC	GEO	PAIRED	Homo sapiens	Patient 3 BAL	Tissue	BALF
SRR12570323	PRJNA661032	SAMN15967297	SRX9058162	GSM4762153	SRP279746	GSM4762153	RNA-Seq	119	NextSeq 500	ILLUMINA	cDNA	2425879617	TRANSCRIPTOMIC	GEO	PAIRED	Homo sapiens	Patient 3 BAL	Tissue	BALF
SRR12570324	PRJNA661032	SAMN15967297	SRX9058162	GSM4762153	SRP279746	GSM4762153	RNA-Seq	119	NextSeq 500	ILLUMINA	cDNA	2429228991	TRANSCRIPTOMIC	GEO	PAIRED	Homo sapiens	Patient 3 BAL	Tissue	BALF
SRR12570325	PRJNA661032	SAMN15967297	SRX9058162	GSM4762153	SRP279746	GSM4762153	RNA-Seq	119	NextSeq 500	ILLUMINA	cDNA	2318433327	TRANSCRIPTOMIC	GEO	PAIRED	Homo sapiens	Patient 3 BAL	Tissue	BALF
SRR12570326	PRJNA661032	SAMN15967297	SRX9058162	GSM4762153	SRP279746	GSM4762153	RNA-Seq	119	NextSeq 500	ILLUMINA	cDNA	2344986035	TRANSCRIPTOMIC	GEO	PAIRED	Homo sapiens	Patient 3 BAL	Tissue	BALF
SRR12570327	PRJNA661032	SAMN15967297	SRX9058162	GSM4762153	SRP279746	GSM4762153	RNA-Seq	119	NextSeq 500	ILLUMINA	cDNA	2347244655	TRANSCRIPTOMIC	GEO	PAIRED	Homo sapiens	Patient 3 BAL	Tissue	BALF
SRR12570328	PRJNA661032	SAMN15967297	SRX9058162	GSM4762153	SRP279746	GSM4762153	RNA-Seq	119	NextSeq 500	ILLUMINA	cDNA	2356680641	TRANSCRIPTOMIC	GEO	PAIRED	Homo sapiens	Patient 3 BAL	Tissue	BALF
SRR12570329	PRJNA661032	SAMN15967297	SRX9058162	GSM4762153	SRP279746	GSM4762153	RNA-Seq	119	NextSeq 500	ILLUMINA	cDNA	15140489	TRANSCRIPTOMIC	GEO	PAIRED	Homo sapiens	Patient 3 BAL	Tissue	BALF
SRR12570298	PRJNA661032	SAMN15967298	SRX9058161	GSM4762152	SRP279746	GSM4762152	RNA-Seq	119	NextSeq 500	ILLUMINA	cDNA	1748387984	TRANSCRIPTOMIC	GEO	PAIRED	Homo sapiens	Patient 29 BAL	Tissue	BALF
SRR12570299	PRJNA661032	SAMN15967298	SRX9058161	GSM4762152	SRP279746	GSM4762152	RNA-Seq	119	NextSeq 500	ILLUMINA	cDNA	1433480307	TRANSCRIPTOMIC	GEO	PAIRED	Homo sapiens	Patient 29 BAL	Tissue	BALF
SRR12570300	PRJNA661032	SAMN15967298	SRX9058161	GSM4762152	SRP279746	GSM4762152	RNA-Seq	119	NextSeq 500	ILLUMINA	cDNA	1445018666	TRANSCRIPTOMIC	GEO	PAIRED	Homo sapiens	Patient 29 BAL	Tissue	BALF
SRR12570301	PRJNA661032	SAMN15967298	SRX9058161	GSM4762152	SRP279746	GSM4762152	RNA-Seq	119	NextSeq 500	ILLUMINA	cDNA	1464750532	TRANSCRIPTOMIC	GEO	PAIRED	Homo sapiens	Patient 29 BAL	Tissue	BALF
SRR12570302	PRJNA661032	SAMN15967298	SRX9058161	GSM4762152	SRP279746	GSM4762152	RNA-Seq	119	NextSeq 500	ILLUMINA	cDNA	1251023081	TRANSCRIPTOMIC	GEO	PAIRED	Homo sapiens	Patient 29 BAL	Tissue	BALF
SRR12570303	PRJNA661032	SAMN15967298	SRX9058161	GSM4762152	SRP279746	GSM4762152	RNA-Seq	119	NextSeq 500	ILLUMINA	cDNA	1255236157	TRANSCRIPTOMIC	GEO	PAIRED	Homo sapiens	Patient 29 BAL	Tissue	BALF
SRR12570304	PRJNA661032	SAMN15967298	SRX9058161	GSM4762152	SRP279746	GSM4762152	RNA-Seq	119	NextSeq 500	ILLUMINA	cDNA	1264317404	TRANSCRIPTOMIC	GEO	PAIRED	Homo sapiens	Patient 29 BAL	Tissue	BALF
SRR12570305	PRJNA661032	SAMN15967298	SRX9058161	GSM4762152	SRP279746	GSM4762152	RNA-Seq	119	NextSeq 500	ILLUMINA	cDNA	1281321076	TRANSCRIPTOMIC	GEO	PAIRED	Homo sapiens	Patient 29 BAL	Tissue	BALF
SRR12570306	PRJNA661032	SAMN15967298	SRX9058161	GSM4762152	SRP279746	GSM4762152	RNA-Seq	119	NextSeq 500	ILLUMINA	cDNA	1751380953	TRANSCRIPTOMIC	GEO	PAIRED	Homo sapiens	Patient 29 BAL	Tissue	BALF
SRR12570307	PRJNA661032	SAMN15967298	SRX9058161	GSM4762152	SRP279746	GSM4762152	RNA-Seq	119	NextSeq 500	ILLUMINA	cDNA	1763207530	TRANSCRIPTOMIC	GEO	PAIRED	Homo sapiens	Patient 29 BAL	Tissue	BALF
SRR12570308	PRJNA661032	SAMN15967298	SRX9058161	GSM4762152	SRP279746	GSM4762152	RNA-Seq	119	NextSeq 500	ILLUMINA	cDNA	1789781301	TRANSCRIPTOMIC	GEO	PAIRED	Homo sapiens	Patient 29 BAL	Tissue	BALF
SRR12570309	PRJNA661032	SAMN15967298	SRX9058161	GSM4762152	SRP279746	GSM4762152	RNA-Seq	119	NextSeq 500	ILLUMINA	cDNA	1443920534	TRANSCRIPTOMIC	GEO	PAIRED	Homo sapiens	Patient 29 BAL	Tissue	BALF
SRR12570310	PRJNA661032	SAMN15967298	SRX9058161	GSM4762152	SRP279746	GSM4762152	RNA-Seq	119	NextSeq 500	ILLUMINA	cDNA	1448923532	TRANSCRIPTOMIC	GEO	PAIRED	Homo sapiens	Patient 29 BAL	Tissue	BALF
SRR12570311	PRJNA661032	SAMN15967298	SRX9058161	GSM4762152	SRP279746	GSM4762152	RNA-Seq	119	NextSeq 500	ILLUMINA	cDNA	1458536947	TRANSCRIPTOMIC	GEO	PAIRED	Homo sapiens	Patient 29 BAL	Tissue	BALF
SRR12570312	PRJNA661032	SAMN15967298	SRX9058161	GSM4762152	SRP279746	GSM4762152	RNA-Seq	119	NextSeq 500	ILLUMINA	cDNA	1480597881	TRANSCRIPTOMIC	GEO	PAIRED	Homo sapiens	Patient 29 BAL	Tissue	BALF
SRR12570313	PRJNA661032	SAMN15967298	SRX9058161	GSM4762152	SRP279746	GSM4762152	RNA-Seq	119	NextSeq 500	ILLUMINA	cDNA	1428896903	TRANSCRIPTOMIC	GEO	PAIRED	Homo sapiens	Patient 29 BAL	Tissue	BALF
SRR12570282	PRJNA661032	SAMN15967299	SRX9058160	GSM4762151	SRP279746	GSM4762151	RNA-Seq	119	NextSeq 500	ILLUMINA	cDNA	1585179722	TRANSCRIPTOMIC	GEO	PAIRED	Homo sapiens	Patient 27 BAL	Tissue	BALF
SRR12570283	PRJNA661032	SAMN15967299	SRX9058160	GSM4762151	SRP279746	GSM4762151	RNA-Seq	119	NextSeq 500	ILLUMINA	cDNA	1887523736	TRANSCRIPTOMIC	GEO	PAIRED	Homo sapiens	Patient 27 BAL	Tissue	BALF
SRR12570284	PRJNA661032	SAMN15967299	SRX9058160	GSM4762151	SRP279746	GSM4762151	RNA-Seq	119	NextSeq 500	ILLUMINA	cDNA	1894957071	TRANSCRIPTOMIC	GEO	PAIRED	Homo sapiens	Patient 27 BAL	Tissue	BALF
SRR12570285	PRJNA661032	SAMN15967299	SRX9058160	GSM4762151	SRP279746	GSM4762151	RNA-Seq	119	NextSeq 500	ILLUMINA	cDNA	1874326874	TRANSCRIPTOMIC	GEO	PAIRED	Homo sapiens	Patient 27 BAL	Tissue	BALF
SRR12570286	PRJNA661032	SAMN15967299	SRX9058160	GSM4762151	SRP279746	GSM4762151	RNA-Seq	119	NextSeq 500	ILLUMINA	cDNA	1183272335	TRANSCRIPTOMIC	GEO	PAIRED	Homo sapiens	Patient 27 BAL	Tissue	BALF
SRR12570287	PRJNA661032	SAMN15967299	SRX9058160	GSM4762151	SRP279746	GSM4762151	RNA-Seq	119	NextSeq 500	ILLUMINA	cDNA	1200235666	TRANSCRIPTOMIC	GEO	PAIRED	Homo sapiens	Patient 27 BAL	Tissue	BALF
SRR12570288	PRJNA661032	SAMN15967299	SRX9058160	GSM4762151	SRP279746	GSM4762151	RNA-Seq	119	NextSeq 500	ILLUMINA	cDNA	1203340852	TRANSCRIPTOMIC	GEO	PAIRED	Homo sapiens	Patient 27 BAL	Tissue	BALF
SRR12570289	PRJNA661032	SAMN15967299	SRX9058160	GSM4762151	SRP279746	GSM4762151	RNA-Seq	119	NextSeq 500	ILLUMINA	cDNA	1191406580	TRANSCRIPTOMIC	GEO	PAIRED	Homo sapiens	Patient 27 BAL	Tissue	BALF
SRR12570290	PRJNA661032	SAMN15967299	SRX9058160	GSM4762151	SRP279746	GSM4762151	RNA-Seq	119	NextSeq 500	ILLUMINA	cDNA	1607822328	TRANSCRIPTOMIC	GEO	PAIRED	Homo sapiens	Patient 27 BAL	Tissue	BALF
SRR12570291	PRJNA661032	SAMN15967299	SRX9058160	GSM4762151	SRP279746	GSM4762151	RNA-Seq	119	NextSeq 500	ILLUMINA	cDNA	1615558875	TRANSCRIPTOMIC	GEO	PAIRED	Homo sapiens	Patient 27 BAL	Tissue	BALF
SRR12570292	PRJNA661032	SAMN15967299	SRX9058160	GSM4762151	SRP279746	GSM4762151	RNA-Seq	119	NextSeq 500	ILLUMINA	cDNA	1592736936	TRANSCRIPTOMIC	GEO	PAIRED	Homo sapiens	Patient 27 BAL	Tissue	BALF
SRR12570293	PRJNA661032	SAMN15967299	SRX9058160	GSM4762151	SRP279746	GSM4762151	RNA-Seq	119	NextSeq 500	ILLUMINA	cDNA	1654122848	TRANSCRIPTOMIC	GEO	PAIRED	Homo sapiens	Patient 27 BAL	Tissue	BALF
SRR12570294	PRJNA661032	SAMN15967299	SRX9058160	GSM4762151	SRP279746	GSM4762151	RNA-Seq	119	NextSeq 500	ILLUMINA	cDNA	1680144102	TRANSCRIPTOMIC	GEO	PAIRED	Homo sapiens	Patient 27 BAL	Tissue	BALF
SRR12570295	PRJNA661032	SAMN15967299	SRX9058160	GSM4762151	SRP279746	GSM4762151	RNA-Seq	119	NextSeq 500	ILLUMINA	cDNA	1685290852	TRANSCRIPTOMIC	GEO	PAIRED	Homo sapiens	Patient 27 BAL	Tissue	BALF
SRR12570296	PRJNA661032	SAMN15967299	SRX9058160	GSM4762151	SRP279746	GSM4762151	RNA-Seq	119	NextSeq 500	ILLUMINA	cDNA	1664705756	TRANSCRIPTOMIC	GEO	PAIRED	Homo sapiens	Patient 27 BAL	Tissue	BALF
SRR12570297	PRJNA661032	SAMN15967299	SRX9058160	GSM4762151	SRP279746	GSM4762151	RNA-Seq	119	NextSeq 500	ILLUMINA	cDNA	1860972099	TRANSCRIPTOMIC	GEO	PAIRED	Homo sapiens	Patient 27 BAL	Tissue	BALF
SRR12570266	PRJNA661032	SAMN15967300	SRX9058159	GSM4762150	SRP279746	GSM4762150	RNA-Seq	119	NextSeq 500	ILLUMINA	cDNA	1617327334	TRANSCRIPTOMIC	GEO	PAIRED	Homo sapiens	Patient 25 BAL	Tissue	BALF
SRR12570267	PRJNA661032	SAMN15967300	SRX9058159	GSM4762150	SRP279746	GSM4762150	RNA-Seq	119	NextSeq 500	ILLUMINA	cDNA	1734469149	TRANSCRIPTOMIC	GEO	PAIRED	Homo sapiens	Patient 25 BAL	Tissue	BALF
SRR12570268	PRJNA661032	SAMN15967300	SRX9058159	GSM4762150	SRP279746	GSM4762150	RNA-Seq	119	NextSeq 500	ILLUMINA	cDNA	1729847427	TRANSCRIPTOMIC	GEO	PAIRED	Homo sapiens	Patient 25 BAL	Tissue	BALF
SRR12570269	PRJNA661032	SAMN15967300	SRX9058159	GSM4762150	SRP279746	GSM4762150	RNA-Seq	119	NextSeq 500	ILLUMINA	cDNA	1738009637	TRANSCRIPTOMIC	GEO	PAIRED	Homo sapiens	Patient 25 BAL	Tissue	BALF
SRR12570270	PRJNA661032	SAMN15967300	SRX9058159	GSM4762150	SRP279746	GSM4762150	RNA-Seq	119	NextSeq 500	ILLUMINA	cDNA	1362560948	TRANSCRIPTOMIC	GEO	PAIRED	Homo sapiens	Patient 25 BAL	Tissue	BALF
SRR12570271	PRJNA661032	SAMN15967300	SRX9058159	GSM4762150	SRP279746	GSM4762150	RNA-Seq	119	NextSeq 500	ILLUMINA	cDNA	1366416786	TRANSCRIPTOMIC	GEO	PAIRED	Homo sapiens	Patient 25 BAL	Tissue	BALF
SRR12570272	PRJNA661032	SAMN15967300	SRX9058159	GSM4762150	SRP279746	GSM4762150	RNA-Seq	119	NextSeq 500	ILLUMINA	cDNA	1365760977	TRANSCRIPTOMIC	GEO	PAIRED	Homo sapiens	Patient 25 BAL	Tissue	BALF
SRR12570273	PRJNA661032	SAMN15967300	SRX9058159	GSM4762150	SRP279746	GSM4762150	RNA-Seq	119	NextSeq 500	ILLUMINA	cDNA	1370855486	TRANSCRIPTOMIC	GEO	PAIRED	Homo sapiens	Patient 25 BAL	Tissue	BALF
SRR12570274	PRJNA661032	SAMN15967300	SRX9058159	GSM4762150	SRP279746	GSM4762150	RNA-Seq	119	NextSeq 500	ILLUMINA	cDNA	1623385624	TRANSCRIPTOMIC	GEO	PAIRED	Homo sapiens	Patient 25 BAL	Tissue	BALF
SRR12570275	PRJNA661032	SAMN15967300	SRX9058159	GSM4762150	SRP279746	GSM4762150	RNA-Seq	119	NextSeq 500	ILLUMINA	cDNA	1620828671	TRANSCRIPTOMIC	GEO	PAIRED	Homo sapiens	Patient 25 BAL	Tissue	BALF
SRR12570276	PRJNA661032	SAMN15967300	SRX9058159	GSM4762150	SRP279746	GSM4762150	RNA-Seq	119	NextSeq 500	ILLUMINA	cDNA	1625599262	TRANSCRIPTOMIC	GEO	PAIRED	Homo sapiens	Patient 25 BAL	Tissue	BALF
SRR12570277	PRJNA661032	SAMN15967300	SRX9058159	GSM4762150	SRP279746	GSM4762150	RNA-Seq	119	NextSeq 500	ILLUMINA	cDNA	1821142204	TRANSCRIPTOMIC	GEO	PAIRED	Homo sapiens	Patient 25 BAL	Tissue	BALF
SRR12570278	PRJNA661032	SAMN15967300	SRX9058159	GSM4762150	SRP279746	GSM4762150	RNA-Seq	119	NextSeq 500	ILLUMINA	cDNA	1830342927	TRANSCRIPTOMIC	GEO	PAIRED	Homo sapiens	Patient 25 BAL	Tissue	BALF
SRR12570279	PRJNA661032	SAMN15967300	SRX9058159	GSM4762150	SRP279746	GSM4762150	RNA-Seq	119	NextSeq 500	ILLUMINA	cDNA	1825160596	TRANSCRIPTOMIC	GEO	PAIRED	Homo sapiens	Patient 25 BAL	Tissue	BALF
SRR12570280	PRJNA661032	SAMN15967300	SRX9058159	GSM4762150	SRP279746	GSM4762150	RNA-Seq	119	NextSeq 500	ILLUMINA	cDNA	1830815952	TRANSCRIPTOMIC	GEO	PAIRED	Homo sapiens	Patient 25 BAL	Tissue	BALF
SRR12570281	PRJNA661032	SAMN15967300	SRX9058159	GSM4762150	SRP279746	GSM4762150	RNA-Seq	119	NextSeq 500	ILLUMINA	cDNA	1727199796	TRANSCRIPTOMIC	GEO	PAIRED	Homo sapiens	Patient 25 BAL	Tissue	BALF
SRR12570250	PRJNA661032	SAMN15967301	SRX9058158	GSM4762149	SRP279746	GSM4762149	RNA-Seq	119	NextSeq 500	ILLUMINA	cDNA	1745701678	TRANSCRIPTOMIC	GEO	PAIRED	Homo sapiens	Patient 24 BAL	Tissue	BALF
SRR12570251	PRJNA661032	SAMN15967301	SRX9058158	GSM4762149	SRP279746	GSM4762149	RNA-Seq	119	NextSeq 500	ILLUMINA	cDNA	1250547676	TRANSCRIPTOMIC	GEO	PAIRED	Homo sapiens	Patient 24 BAL	Tissue	BALF
SRR12570252	PRJNA661032	SAMN15967301	SRX9058158	GSM4762149	SRP279746	GSM4762149	RNA-Seq	119	NextSeq 500	ILLUMINA	cDNA	1264090709	TRANSCRIPTOMIC	GEO	PAIRED	Homo sapiens	Patient 24 BAL	Tissue	BALF
SRR12570253	PRJNA661032	SAMN15967301	SRX9058158	GSM4762149	SRP279746	GSM4762149	RNA-Seq	119	NextSeq 500	ILLUMINA	cDNA	1268100533	TRANSCRIPTOMIC	GEO	PAIRED	Homo sapiens	Patient 24 BAL	Tissue	BALF
SRR12570254	PRJNA661032	SAMN15967301	SRX9058158	GSM4762149	SRP279746	GSM4762149	RNA-Seq	119	NextSeq 500	ILLUMINA	cDNA	1348980073	TRANSCRIPTOMIC	GEO	PAIRED	Homo sapiens	Patient 24 BAL	Tissue	BALF
SRR12570255	PRJNA661032	SAMN15967301	SRX9058158	GSM4762149	SRP279746	GSM4762149	RNA-Seq	119	NextSeq 500	ILLUMINA	cDNA	1352785455	TRANSCRIPTOMIC	GEO	PAIRED	Homo sapiens	Patient 24 BAL	Tissue	BALF
SRR12570256	PRJNA661032	SAMN15967301	SRX9058158	GSM4762149	SRP279746	GSM4762149	RNA-Seq	119	NextSeq 500	ILLUMINA	cDNA	1364705209	TRANSCRIPTOMIC	GEO	PAIRED	Homo sapiens	Patient 24 BAL	Tissue	BALF
SRR12570257	PRJNA661032	SAMN15967301	SRX9058158	GSM4762149	SRP279746	GSM4762149	RNA-Seq	119	NextSeq 500	ILLUMINA	cDNA	1373287727	TRANSCRIPTOMIC	GEO	PAIRED	Homo sapiens	Patient 24 BAL	Tissue	BALF
SRR12570258	PRJNA661032	SAMN15967301	SRX9058158	GSM4762149	SRP279746	GSM4762149	RNA-Seq	119	NextSeq 500	ILLUMINA	cDNA	1743916083	TRANSCRIPTOMIC	GEO	PAIRED	Homo sapiens	Patient 24 BAL	Tissue	BALF
SRR12570259	PRJNA661032	SAMN15967301	SRX9058158	GSM4762149	SRP279746	GSM4762149	RNA-Seq	119	NextSeq 500	ILLUMINA	cDNA	1760138282	TRANSCRIPTOMIC	GEO	PAIRED	Homo sapiens	Patient 24 BAL	Tissue	BALF
SRR12570260	PRJNA661032	SAMN15967301	SRX9058158	GSM4762149	SRP279746	GSM4762149	RNA-Seq	119	NextSeq 500	ILLUMINA	cDNA	1767906840	TRANSCRIPTOMIC	GEO	PAIRED	Homo sapiens	Patient 24 BAL	Tissue	BALF
SRR12570261	PRJNA661032	SAMN15967301	SRX9058158	GSM4762149	SRP279746	GSM4762149	RNA-Seq	119	NextSeq 500	ILLUMINA	cDNA	1600427073	TRANSCRIPTOMIC	GEO	PAIRED	Homo sapiens	Patient 24 BAL	Tissue	BALF
SRR12570262	PRJNA661032	SAMN15967301	SRX9058158	GSM4762149	SRP279746	GSM4762149	RNA-Seq	119	NextSeq 500	ILLUMINA	cDNA	1601998944	TRANSCRIPTOMIC	GEO	PAIRED	Homo sapiens	Patient 24 BAL	Tissue	BALF
SRR12570263	PRJNA661032	SAMN15967301	SRX9058158	GSM4762149	SRP279746	GSM4762149	RNA-Seq	119	NextSeq 500	ILLUMINA	cDNA	1616013217	TRANSCRIPTOMIC	GEO	PAIRED	Homo sapiens	Patient 24 BAL	Tissue	BALF
SRR12570264	PRJNA661032	SAMN15967301	SRX9058158	GSM4762149	SRP279746	GSM4762149	RNA-Seq	119	NextSeq 500	ILLUMINA	cDNA	1625114575	TRANSCRIPTOMIC	GEO	PAIRED	Homo sapiens	Patient 24 BAL	Tissue	BALF
SRR12570265	PRJNA661032	SAMN15967301	SRX9058158	GSM4762149	SRP279746	GSM4762149	RNA-Seq	119	NextSeq 500	ILLUMINA	cDNA	1248492665	TRANSCRIPTOMIC	GEO	PAIRED	Homo sapiens	Patient 24 BAL	Tissue	BALF
SRR12570234	PRJNA661032	SAMN15967302	SRX9058157	GSM4762148	SRP279746	GSM4762148	RNA-Seq	119	NextSeq 500	ILLUMINA	cDNA	1841610918	TRANSCRIPTOMIC	GEO	PAIRED	Homo sapiens	Patient 23 BAL	Tissue	BALF
SRR12570235	PRJNA661032	SAMN15967302	SRX9058157	GSM4762148	SRP279746	GSM4762148	RNA-Seq	119	NextSeq 500	ILLUMINA	cDNA	1395618434	TRANSCRIPTOMIC	GEO	PAIRED	Homo sapiens	Patient 23 BAL	Tissue	BALF
SRR12570236	PRJNA661032	SAMN15967302	SRX9058157	GSM4762148	SRP279746	GSM4762148	RNA-Seq	119	NextSeq 500	ILLUMINA	cDNA	1416842679	TRANSCRIPTOMIC	GEO	PAIRED	Homo sapiens	Patient 23 BAL	Tissue	BALF
SRR12570237	PRJNA661032	SAMN15967302	SRX9058157	GSM4762148	SRP279746	GSM4762148	RNA-Seq	119	NextSeq 500	ILLUMINA	cDNA	1411975936	TRANSCRIPTOMIC	GEO	PAIRED	Homo sapiens	Patient 23 BAL	Tissue	BALF
SRR12570238	PRJNA661032	SAMN15967302	SRX9058157	GSM4762148	SRP279746	GSM4762148	RNA-Seq	119	NextSeq 500	ILLUMINA	cDNA	1259890842	TRANSCRIPTOMIC	GEO	PAIRED	Homo sapiens	Patient 23 BAL	Tissue	BALF
SRR12570239	PRJNA661032	SAMN15967302	SRX9058157	GSM4762148	SRP279746	GSM4762148	RNA-Seq	119	NextSeq 500	ILLUMINA	cDNA	1236541257	TRANSCRIPTOMIC	GEO	PAIRED	Homo sapiens	Patient 23 BAL	Tissue	BALF
SRR12570240	PRJNA661032	SAMN15967302	SRX9058157	GSM4762148	SRP279746	GSM4762148	RNA-Seq	119	NextSeq 500	ILLUMINA	cDNA	1259106513	TRANSCRIPTOMIC	GEO	PAIRED	Homo sapiens	Patient 23 BAL	Tissue	BALF
SRR12570241	PRJNA661032	SAMN15967302	SRX9058157	GSM4762148	SRP279746	GSM4762148	RNA-Seq	119	NextSeq 500	ILLUMINA	cDNA	1252631247	TRANSCRIPTOMIC	GEO	PAIRED	Homo sapiens	Patient 23 BAL	Tissue	BALF
SRR12570242	PRJNA661032	SAMN15967302	SRX9058157	GSM4762148	SRP279746	GSM4762148	RNA-Seq	119	NextSeq 500	ILLUMINA	cDNA	1806273987	TRANSCRIPTOMIC	GEO	PAIRED	Homo sapiens	Patient 23 BAL	Tissue	BALF
SRR12570243	PRJNA661032	SAMN15967302	SRX9058157	GSM4762148	SRP279746	GSM4762148	RNA-Seq	119	NextSeq 500	ILLUMINA	cDNA	1839813899	TRANSCRIPTOMIC	GEO	PAIRED	Homo sapiens	Patient 23 BAL	Tissue	BALF
SRR12570244	PRJNA661032	SAMN15967302	SRX9058157	GSM4762148	SRP279746	GSM4762148	RNA-Seq	119	NextSeq 500	ILLUMINA	cDNA	1829322502	TRANSCRIPTOMIC	GEO	PAIRED	Homo sapiens	Patient 23 BAL	Tissue	BALF
SRR12570245	PRJNA661032	SAMN15967302	SRX9058157	GSM4762148	SRP279746	GSM4762148	RNA-Seq	119	NextSeq 500	ILLUMINA	cDNA	1603798938	TRANSCRIPTOMIC	GEO	PAIRED	Homo sapiens	Patient 23 BAL	Tissue	BALF
SRR12570246	PRJNA661032	SAMN15967302	SRX9058157	GSM4762148	SRP279746	GSM4762148	RNA-Seq	119	NextSeq 500	ILLUMINA	cDNA	1573107172	TRANSCRIPTOMIC	GEO	PAIRED	Homo sapiens	Patient 23 BAL	Tissue	BALF
SRR12570247	PRJNA661032	SAMN15967302	SRX9058157	GSM4762148	SRP279746	GSM4762148	RNA-Seq	119	NextSeq 500	ILLUMINA	cDNA	1601142025	TRANSCRIPTOMIC	GEO	PAIRED	Homo sapiens	Patient 23 BAL	Tissue	BALF
SRR12570248	PRJNA661032	SAMN15967302	SRX9058157	GSM4762148	SRP279746	GSM4762148	RNA-Seq	119	NextSeq 500	ILLUMINA	cDNA	1592011631	TRANSCRIPTOMIC	GEO	PAIRED	Homo sapiens	Patient 23 BAL	Tissue	BALF
SRR12570249	PRJNA661032	SAMN15967302	SRX9058157	GSM4762148	SRP279746	GSM4762148	RNA-Seq	119	NextSeq 500	ILLUMINA	cDNA	1422664516	TRANSCRIPTOMIC	GEO	PAIRED	Homo sapiens	Patient 23 BAL	Tissue	BALF
SRR12570218	PRJNA661032	SAMN15967303	SRX9058156	GSM4762147	SRP279746	GSM4762147	RNA-Seq	119	NextSeq 500	ILLUMINA	cDNA	1625108149	TRANSCRIPTOMIC	GEO	PAIRED	Homo sapiens	Patient 22 BAL	Tissue	BALF
SRR12570219	PRJNA661032	SAMN15967303	SRX9058156	GSM4762147	SRP279746	GSM4762147	RNA-Seq	119	NextSeq 500	ILLUMINA	cDNA	1661592835	TRANSCRIPTOMIC	GEO	PAIRED	Homo sapiens	Patient 22 BAL	Tissue	BALF
SRR12570220	PRJNA661032	SAMN15967303	SRX9058156	GSM4762147	SRP279746	GSM4762147	RNA-Seq	119	NextSeq 500	ILLUMINA	cDNA	1681001378	TRANSCRIPTOMIC	GEO	PAIRED	Homo sapiens	Patient 22 BAL	Tissue	BALF
SRR12570221	PRJNA661032	SAMN15967303	SRX9058156	GSM4762147	SRP279746	GSM4762147	RNA-Seq	119	NextSeq 500	ILLUMINA	cDNA	1676952879	TRANSCRIPTOMIC	GEO	PAIRED	Homo sapiens	Patient 22 BAL	Tissue	BALF
SRR12570222	PRJNA661032	SAMN15967303	SRX9058156	GSM4762147	SRP279746	GSM4762147	RNA-Seq	119	NextSeq 500	ILLUMINA	cDNA	1411440436	TRANSCRIPTOMIC	GEO	PAIRED	Homo sapiens	Patient 22 BAL	Tissue	BALF
SRR12570223	PRJNA661032	SAMN15967303	SRX9058156	GSM4762147	SRP279746	GSM4762147	RNA-Seq	119	NextSeq 500	ILLUMINA	cDNA	1408464246	TRANSCRIPTOMIC	GEO	PAIRED	Homo sapiens	Patient 22 BAL	Tissue	BALF
SRR12570224	PRJNA661032	SAMN15967303	SRX9058156	GSM4762147	SRP279746	GSM4762147	RNA-Seq	119	NextSeq 500	ILLUMINA	cDNA	1422917748	TRANSCRIPTOMIC	GEO	PAIRED	Homo sapiens	Patient 22 BAL	Tissue	BALF
SRR12570225	PRJNA661032	SAMN15967303	SRX9058156	GSM4762147	SRP279746	GSM4762147	RNA-Seq	119	NextSeq 500	ILLUMINA	cDNA	1423453248	TRANSCRIPTOMIC	GEO	PAIRED	Homo sapiens	Patient 22 BAL	Tissue	BALF
SRR12570226	PRJNA661032	SAMN15967303	SRX9058156	GSM4762147	SRP279746	GSM4762147	RNA-Seq	119	NextSeq 500	ILLUMINA	cDNA	1619790991	TRANSCRIPTOMIC	GEO	PAIRED	Homo sapiens	Patient 22 BAL	Tissue	BALF
SRR12570227	PRJNA661032	SAMN15967303	SRX9058156	GSM4762147	SRP279746	GSM4762147	RNA-Seq	119	NextSeq 500	ILLUMINA	cDNA	1636024733	TRANSCRIPTOMIC	GEO	PAIRED	Homo sapiens	Patient 22 BAL	Tissue	BALF
SRR12570228	PRJNA661032	SAMN15967303	SRX9058156	GSM4762147	SRP279746	GSM4762147	RNA-Seq	119	NextSeq 500	ILLUMINA	cDNA	1633927001	TRANSCRIPTOMIC	GEO	PAIRED	Homo sapiens	Patient 22 BAL	Tissue	BALF
SRR12570229	PRJNA661032	SAMN15967303	SRX9058156	GSM4762147	SRP279746	GSM4762147	RNA-Seq	119	NextSeq 500	ILLUMINA	cDNA	1533845502	TRANSCRIPTOMIC	GEO	PAIRED	Homo sapiens	Patient 22 BAL	Tissue	BALF
SRR12570230	PRJNA661032	SAMN15967303	SRX9058156	GSM4762147	SRP279746	GSM4762147	RNA-Seq	119	NextSeq 500	ILLUMINA	cDNA	1529026716	TRANSCRIPTOMIC	GEO	PAIRED	Homo sapiens	Patient 22 BAL	Tissue	BALF
SRR12570231	PRJNA661032	SAMN15967303	SRX9058156	GSM4762147	SRP279746	GSM4762147	RNA-Seq	119	NextSeq 500	ILLUMINA	cDNA	1544772915	TRANSCRIPTOMIC	GEO	PAIRED	Homo sapiens	Patient 22 BAL	Tissue	BALF
SRR12570232	PRJNA661032	SAMN15967303	SRX9058156	GSM4762147	SRP279746	GSM4762147	RNA-Seq	119	NextSeq 500	ILLUMINA	cDNA	1542587837	TRANSCRIPTOMIC	GEO	PAIRED	Homo sapiens	Patient 22 BAL	Tissue	BALF
SRR12570233	PRJNA661032	SAMN15967303	SRX9058156	GSM4762147	SRP279746	GSM4762147	RNA-Seq	119	NextSeq 500	ILLUMINA	cDNA	1667348746	TRANSCRIPTOMIC	GEO	PAIRED	Homo sapiens	Patient 22 BAL	Tissue	BALF
SRR12570202	PRJNA661032	SAMN15967304	SRX9058155	GSM4762146	SRP279746	GSM4762146	RNA-Seq	119	NextSeq 500	ILLUMINA	cDNA	1706430131	TRANSCRIPTOMIC	GEO	PAIRED	Homo sapiens	Patient 2 BAL	Tissue	BALF
SRR12570203	PRJNA661032	SAMN15967304	SRX9058155	GSM4762146	SRP279746	GSM4762146	RNA-Seq	119	NextSeq 500	ILLUMINA	cDNA	1850006130	TRANSCRIPTOMIC	GEO	PAIRED	Homo sapiens	Patient 2 BAL	Tissue	BALF
SRR12570204	PRJNA661032	SAMN15967304	SRX9058155	GSM4762146	SRP279746	GSM4762146	RNA-Seq	119	NextSeq 500	ILLUMINA	cDNA	1884289554	TRANSCRIPTOMIC	GEO	PAIRED	Homo sapiens	Patient 2 BAL	Tissue	BALF
SRR12570205	PRJNA661032	SAMN15967304	SRX9058155	GSM4762146	SRP279746	GSM4762146	RNA-Seq	119	NextSeq 500	ILLUMINA	cDNA	1870458541	TRANSCRIPTOMIC	GEO	PAIRED	Homo sapiens	Patient 2 BAL	Tissue	BALF
SRR12570206	PRJNA661032	SAMN15967304	SRX9058155	GSM4762146	SRP279746	GSM4762146	RNA-Seq	119	NextSeq 500	ILLUMINA	cDNA	2099117874	TRANSCRIPTOMIC	GEO	PAIRED	Homo sapiens	Patient 2 BAL	Tissue	BALF
SRR12570207	PRJNA661032	SAMN15967304	SRX9058155	GSM4762146	SRP279746	GSM4762146	RNA-Seq	119	NextSeq 500	ILLUMINA	cDNA	2057996591	TRANSCRIPTOMIC	GEO	PAIRED	Homo sapiens	Patient 2 BAL	Tissue	BALF
SRR12570208	PRJNA661032	SAMN15967304	SRX9058155	GSM4762146	SRP279746	GSM4762146	RNA-Seq	119	NextSeq 500	ILLUMINA	cDNA	2096776192	TRANSCRIPTOMIC	GEO	PAIRED	Homo sapiens	Patient 2 BAL	Tissue	BALF
SRR12570209	PRJNA661032	SAMN15967304	SRX9058155	GSM4762146	SRP279746	GSM4762146	RNA-Seq	119	NextSeq 500	ILLUMINA	cDNA	2080537214	TRANSCRIPTOMIC	GEO	PAIRED	Homo sapiens	Patient 2 BAL	Tissue	BALF
SRR12570210	PRJNA661032	SAMN15967304	SRX9058155	GSM4762146	SRP279746	GSM4762146	RNA-Seq	119	NextSeq 500	ILLUMINA	cDNA	1675319961	TRANSCRIPTOMIC	GEO	PAIRED	Homo sapiens	Patient 2 BAL	Tissue	BALF
SRR12570211	PRJNA661032	SAMN15967304	SRX9058155	GSM4762146	SRP279746	GSM4762146	RNA-Seq	119	NextSeq 500	ILLUMINA	cDNA	1705068533	TRANSCRIPTOMIC	GEO	PAIRED	Homo sapiens	Patient 2 BAL	Tissue	BALF
SRR12570212	PRJNA661032	SAMN15967304	SRX9058155	GSM4762146	SRP279746	GSM4762146	RNA-Seq	119	NextSeq 500	ILLUMINA	cDNA	1690118325	TRANSCRIPTOMIC	GEO	PAIRED	Homo sapiens	Patient 2 BAL	Tissue	BALF
SRR12570213	PRJNA661032	SAMN15967304	SRX9058155	GSM4762146	SRP279746	GSM4762146	RNA-Seq	119	NextSeq 500	ILLUMINA	cDNA	1369073580	TRANSCRIPTOMIC	GEO	PAIRED	Homo sapiens	Patient 2 BAL	Tissue	BALF
SRR12570214	PRJNA661032	SAMN15967304	SRX9058155	GSM4762146	SRP279746	GSM4762146	RNA-Seq	119	NextSeq 500	ILLUMINA	cDNA	1326706843	TRANSCRIPTOMIC	GEO	PAIRED	Homo sapiens	Patient 2 BAL	Tissue	BALF
SRR12570215	PRJNA661032	SAMN15967304	SRX9058155	GSM4762146	SRP279746	GSM4762146	RNA-Seq	119	NextSeq 500	ILLUMINA	cDNA	1360693957	TRANSCRIPTOMIC	GEO	PAIRED	Homo sapiens	Patient 2 BAL	Tissue	BALF
SRR12570216	PRJNA661032	SAMN15967304	SRX9058155	GSM4762146	SRP279746	GSM4762146	RNA-Seq	119	NextSeq 500	ILLUMINA	cDNA	1341080258	TRANSCRIPTOMIC	GEO	PAIRED	Homo sapiens	Patient 2 BAL	Tissue	BALF
SRR12570217	PRJNA661032	SAMN15967304	SRX9058155	GSM4762146	SRP279746	GSM4762146	RNA-Seq	119	NextSeq 500	ILLUMINA	cDNA	1887192440	TRANSCRIPTOMIC	GEO	PAIRED	Homo sapiens	Patient 2 BAL	Tissue	BALF
SRR12570186	PRJNA661032	SAMN15967305	SRX9058154	GSM4762145	SRP279746	GSM4762145	RNA-Seq	119	NextSeq 500	ILLUMINA	cDNA	1515599351	TRANSCRIPTOMIC	GEO	PAIRED	Homo sapiens	Patient 17 BAL	Tissue	BALF
SRR12570187	PRJNA661032	SAMN15967305	SRX9058154	GSM4762145	SRP279746	GSM4762145	RNA-Seq	119	NextSeq 500	ILLUMINA	cDNA	1805979224	TRANSCRIPTOMIC	GEO	PAIRED	Homo sapiens	Patient 17 BAL	Tissue	BALF
SRR12570188	PRJNA661032	SAMN15967305	SRX9058154	GSM4762145	SRP279746	GSM4762145	RNA-Seq	119	NextSeq 500	ILLUMINA	cDNA	1827849520	TRANSCRIPTOMIC	GEO	PAIRED	Homo sapiens	Patient 17 BAL	Tissue	BALF
SRR12570189	PRJNA661032	SAMN15967305	SRX9058154	GSM4762145	SRP279746	GSM4762145	RNA-Seq	119	NextSeq 500	ILLUMINA	cDNA	1826407954	TRANSCRIPTOMIC	GEO	PAIRED	Homo sapiens	Patient 17 BAL	Tissue	BALF
SRR12570190	PRJNA661032	SAMN15967305	SRX9058154	GSM4762145	SRP279746	GSM4762145	RNA-Seq	119	NextSeq 500	ILLUMINA	cDNA	1292958681	TRANSCRIPTOMIC	GEO	PAIRED	Homo sapiens	Patient 17 BAL	Tissue	BALF
SRR12570191	PRJNA661032	SAMN15967305	SRX9058154	GSM4762145	SRP279746	GSM4762145	RNA-Seq	119	NextSeq 500	ILLUMINA	cDNA	1290669835	TRANSCRIPTOMIC	GEO	PAIRED	Homo sapiens	Patient 17 BAL	Tissue	BALF
SRR12570192	PRJNA661032	SAMN15967305	SRX9058154	GSM4762145	SRP279746	GSM4762145	RNA-Seq	119	NextSeq 500	ILLUMINA	cDNA	1311539460	TRANSCRIPTOMIC	GEO	PAIRED	Homo sapiens	Patient 17 BAL	Tissue	BALF
SRR12570193	PRJNA661032	SAMN15967305	SRX9058154	GSM4762145	SRP279746	GSM4762145	RNA-Seq	119	NextSeq 500	ILLUMINA	cDNA	1307342806	TRANSCRIPTOMIC	GEO	PAIRED	Homo sapiens	Patient 17 BAL	Tissue	BALF
SRR12570194	PRJNA661032	SAMN15967305	SRX9058154	GSM4762145	SRP279746	GSM4762145	RNA-Seq	119	NextSeq 500	ILLUMINA	cDNA	1515674440	TRANSCRIPTOMIC	GEO	PAIRED	Homo sapiens	Patient 17 BAL	Tissue	BALF
SRR12570195	PRJNA661032	SAMN15967305	SRX9058154	GSM4762145	SRP279746	GSM4762145	RNA-Seq	119	NextSeq 500	ILLUMINA	cDNA	1536347477	TRANSCRIPTOMIC	GEO	PAIRED	Homo sapiens	Patient 17 BAL	Tissue	BALF
SRR12570196	PRJNA661032	SAMN15967305	SRX9058154	GSM4762145	SRP279746	GSM4762145	RNA-Seq	119	NextSeq 500	ILLUMINA	cDNA	1531185852	TRANSCRIPTOMIC	GEO	PAIRED	Homo sapiens	Patient 17 BAL	Tissue	BALF
SRR12570197	PRJNA661032	SAMN15967305	SRX9058154	GSM4762145	SRP279746	GSM4762145	RNA-Seq	119	NextSeq 500	ILLUMINA	cDNA	1448120163	TRANSCRIPTOMIC	GEO	PAIRED	Homo sapiens	Patient 17 BAL	Tissue	BALF
SRR12570198	PRJNA661032	SAMN15967305	SRX9058154	GSM4762145	SRP279746	GSM4762145	RNA-Seq	119	NextSeq 500	ILLUMINA	cDNA	1448383153	TRANSCRIPTOMIC	GEO	PAIRED	Homo sapiens	Patient 17 BAL	Tissue	BALF
SRR12570199	PRJNA661032	SAMN15967305	SRX9058154	GSM4762145	SRP279746	GSM4762145	RNA-Seq	119	NextSeq 500	ILLUMINA	cDNA	1468134654	TRANSCRIPTOMIC	GEO	PAIRED	Homo sapiens	Patient 17 BAL	Tissue	BALF
SRR12570200	PRJNA661032	SAMN15967305	SRX9058154	GSM4762145	SRP279746	GSM4762145	RNA-Seq	119	NextSeq 500	ILLUMINA	cDNA	1464592738	TRANSCRIPTOMIC	GEO	PAIRED	Homo sapiens	Patient 17 BAL	Tissue	BALF
SRR12570201	PRJNA661032	SAMN15967305	SRX9058154	GSM4762145	SRP279746	GSM4762145	RNA-Seq	119	NextSeq 500	ILLUMINA	cDNA	1803612552	TRANSCRIPTOMIC	GEO	PAIRED	Homo sapiens	Patient 17 BAL	Tissue	BALF
SRR12570170	PRJNA661032	SAMN15967306	SRX9058153	GSM4762144	SRP279746	GSM4762144	RNA-Seq	119	NextSeq 500	ILLUMINA	cDNA	1836189278	TRANSCRIPTOMIC	GEO	PAIRED	Homo sapiens	Patient 17 BAL	Tissue	BALF
SRR12570171	PRJNA661032	SAMN15967306	SRX9058153	GSM4762144	SRP279746	GSM4762144	RNA-Seq	119	NextSeq 500	ILLUMINA	cDNA	1822362430	TRANSCRIPTOMIC	GEO	PAIRED	Homo sapiens	Patient 17 BAL	Tissue	BALF
SRR12570172	PRJNA661032	SAMN15967306	SRX9058153	GSM4762144	SRP279746	GSM4762144	RNA-Seq	119	NextSeq 500	ILLUMINA	cDNA	1851829805	TRANSCRIPTOMIC	GEO	PAIRED	Homo sapiens	Patient 17 BAL	Tissue	BALF
SRR12570173	PRJNA661032	SAMN15967306	SRX9058153	GSM4762144	SRP279746	GSM4762144	RNA-Seq	119	NextSeq 500	ILLUMINA	cDNA	1852343885	TRANSCRIPTOMIC	GEO	PAIRED	Homo sapiens	Patient 17 BAL	Tissue	BALF
SRR12570174	PRJNA661032	SAMN15967306	SRX9058153	GSM4762144	SRP279746	GSM4762144	RNA-Seq	119	NextSeq 500	ILLUMINA	cDNA	1078859117	TRANSCRIPTOMIC	GEO	PAIRED	Homo sapiens	Patient 17 BAL	Tissue	BALF
SRR12570175	PRJNA661032	SAMN15967306	SRX9058153	GSM4762144	SRP279746	GSM4762144	RNA-Seq	119	NextSeq 500	ILLUMINA	cDNA	1076171264	TRANSCRIPTOMIC	GEO	PAIRED	Homo sapiens	Patient 17 BAL	Tissue	BALF
SRR12570176	PRJNA661032	SAMN15967306	SRX9058153	GSM4762144	SRP279746	GSM4762144	RNA-Seq	119	NextSeq 500	ILLUMINA	cDNA	1093700321	TRANSCRIPTOMIC	GEO	PAIRED	Homo sapiens	Patient 17 BAL	Tissue	BALF
SRR12570177	PRJNA661032	SAMN15967306	SRX9058153	GSM4762144	SRP279746	GSM4762144	RNA-Seq	119	NextSeq 500	ILLUMINA	cDNA	1094413726	TRANSCRIPTOMIC	GEO	PAIRED	Homo sapiens	Patient 17 BAL	Tissue	BALF
SRR12570178	PRJNA661032	SAMN15967306	SRX9058153	GSM4762144	SRP279746	GSM4762144	RNA-Seq	119	NextSeq 500	ILLUMINA	cDNA	1828973832	TRANSCRIPTOMIC	GEO	PAIRED	Homo sapiens	Patient 17 BAL	Tissue	BALF
SRR12570179	PRJNA661032	SAMN15967306	SRX9058153	GSM4762144	SRP279746	GSM4762144	RNA-Seq	119	NextSeq 500	ILLUMINA	cDNA	1860220733	TRANSCRIPTOMIC	GEO	PAIRED	Homo sapiens	Patient 17 BAL	Tissue	BALF
SRR12570180	PRJNA661032	SAMN15967306	SRX9058153	GSM4762144	SRP279746	GSM4762144	RNA-Seq	119	NextSeq 500	ILLUMINA	cDNA	1860021884	TRANSCRIPTOMIC	GEO	PAIRED	Homo sapiens	Patient 17 BAL	Tissue	BALF
SRR12570181	PRJNA661032	SAMN15967306	SRX9058153	GSM4762144	SRP279746	GSM4762144	RNA-Seq	119	NextSeq 500	ILLUMINA	cDNA	1721396166	TRANSCRIPTOMIC	GEO	PAIRED	Homo sapiens	Patient 17 BAL	Tissue	BALF
SRR12570182	PRJNA661032	SAMN15967306	SRX9058153	GSM4762144	SRP279746	GSM4762144	RNA-Seq	119	NextSeq 500	ILLUMINA	cDNA	1719397323	TRANSCRIPTOMIC	GEO	PAIRED	Homo sapiens	Patient 17 BAL	Tissue	BALF
SRR12570183	PRJNA661032	SAMN15967306	SRX9058153	GSM4762144	SRP279746	GSM4762144	RNA-Seq	119	NextSeq 500	ILLUMINA	cDNA	1745396443	TRANSCRIPTOMIC	GEO	PAIRED	Homo sapiens	Patient 17 BAL	Tissue	BALF
SRR12570184	PRJNA661032	SAMN15967306	SRX9058153	GSM4762144	SRP279746	GSM4762144	RNA-Seq	119	NextSeq 500	ILLUMINA	cDNA	1748009326	TRANSCRIPTOMIC	GEO	PAIRED	Homo sapiens	Patient 17 BAL	Tissue	BALF
SRR12570185	PRJNA661032	SAMN15967306	SRX9058153	GSM4762144	SRP279746	GSM4762144	RNA-Seq	119	NextSeq 500	ILLUMINA	cDNA	1827183715	TRANSCRIPTOMIC	GEO	PAIRED	Homo sapiens	Patient 17 BAL	Tissue	BALF
SRR12570154	PRJNA661032	SAMN15967307	SRX9058152	GSM4762143	SRP279746	GSM4762143	RNA-Seq	119	NextSeq 500	ILLUMINA	cDNA	2037493605	TRANSCRIPTOMIC	GEO	PAIRED	Homo sapiens	Patient 16 BAL	Tissue	BALF
SRR12570155	PRJNA661032	SAMN15967307	SRX9058152	GSM4762143	SRP279746	GSM4762143	RNA-Seq	119	NextSeq 500	ILLUMINA	cDNA	2117752798	TRANSCRIPTOMIC	GEO	PAIRED	Homo sapiens	Patient 16 BAL	Tissue	BALF
SRR12570156	PRJNA661032	SAMN15967307	SRX9058152	GSM4762143	SRP279746	GSM4762143	RNA-Seq	119	NextSeq 500	ILLUMINA	cDNA	2152923486	TRANSCRIPTOMIC	GEO	PAIRED	Homo sapiens	Patient 16 BAL	Tissue	BALF
SRR12570157	PRJNA661032	SAMN15967307	SRX9058152	GSM4762143	SRP279746	GSM4762143	RNA-Seq	119	NextSeq 500	ILLUMINA	cDNA	2167091150	TRANSCRIPTOMIC	GEO	PAIRED	Homo sapiens	Patient 16 BAL	Tissue	BALF
SRR12570158	PRJNA661032	SAMN15967307	SRX9058152	GSM4762143	SRP279746	GSM4762143	RNA-Seq	119	NextSeq 500	ILLUMINA	cDNA	262239943	TRANSCRIPTOMIC	GEO	PAIRED	Homo sapiens	Patient 16 BAL	Tissue	BALF
SRR12570159	PRJNA661032	SAMN15967307	SRX9058152	GSM4762143	SRP279746	GSM4762143	RNA-Seq	119	NextSeq 500	ILLUMINA	cDNA	261111228	TRANSCRIPTOMIC	GEO	PAIRED	Homo sapiens	Patient 16 BAL	Tissue	BALF
SRR12570160	PRJNA661032	SAMN15967307	SRX9058152	GSM4762143	SRP279746	GSM4762143	RNA-Seq	119	NextSeq 500	ILLUMINA	cDNA	265677258	TRANSCRIPTOMIC	GEO	PAIRED	Homo sapiens	Patient 16 BAL	Tissue	BALF
SRR12570161	PRJNA661032	SAMN15967307	SRX9058152	GSM4762143	SRP279746	GSM4762143	RNA-Seq	119	NextSeq 500	ILLUMINA	cDNA	266604982	TRANSCRIPTOMIC	GEO	PAIRED	Homo sapiens	Patient 16 BAL	Tissue	BALF
SRR12570162	PRJNA661032	SAMN15967307	SRX9058152	GSM4762143	SRP279746	GSM4762143	RNA-Seq	119	NextSeq 500	ILLUMINA	cDNA	2031581685	TRANSCRIPTOMIC	GEO	PAIRED	Homo sapiens	Patient 16 BAL	Tissue	BALF
SRR12570163	PRJNA661032	SAMN15967307	SRX9058152	GSM4762143	SRP279746	GSM4762143	RNA-Seq	119	NextSeq 500	ILLUMINA	cDNA	2063785465	TRANSCRIPTOMIC	GEO	PAIRED	Homo sapiens	Patient 16 BAL	Tissue	BALF
SRR12570164	PRJNA661032	SAMN15967307	SRX9058152	GSM4762143	SRP279746	GSM4762143	RNA-Seq	119	NextSeq 500	ILLUMINA	cDNA	2076524772	TRANSCRIPTOMIC	GEO	PAIRED	Homo sapiens	Patient 16 BAL	Tissue	BALF
SRR12570165	PRJNA661032	SAMN15967307	SRX9058152	GSM4762143	SRP279746	GSM4762143	RNA-Seq	119	NextSeq 500	ILLUMINA	cDNA	2206707440	TRANSCRIPTOMIC	GEO	PAIRED	Homo sapiens	Patient 16 BAL	Tissue	BALF
SRR12570166	PRJNA661032	SAMN15967307	SRX9058152	GSM4762143	SRP279746	GSM4762143	RNA-Seq	119	NextSeq 500	ILLUMINA	cDNA	2200379020	TRANSCRIPTOMIC	GEO	PAIRED	Homo sapiens	Patient 16 BAL	Tissue	BALF
SRR12570167	PRJNA661032	SAMN15967307	SRX9058152	GSM4762143	SRP279746	GSM4762143	RNA-Seq	119	NextSeq 500	ILLUMINA	cDNA	2242335921	TRANSCRIPTOMIC	GEO	PAIRED	Homo sapiens	Patient 16 BAL	Tissue	BALF
SRR12570168	PRJNA661032	SAMN15967307	SRX9058152	GSM4762143	SRP279746	GSM4762143	RNA-Seq	119	NextSeq 500	ILLUMINA	cDNA	2254170233	TRANSCRIPTOMIC	GEO	PAIRED	Homo sapiens	Patient 16 BAL	Tissue	BALF
SRR12570169	PRJNA661032	SAMN15967307	SRX9058152	GSM4762143	SRP279746	GSM4762143	RNA-Seq	119	NextSeq 500	ILLUMINA	cDNA	2124483200	TRANSCRIPTOMIC	GEO	PAIRED	Homo sapiens	Patient 16 BAL	Tissue	BALF
SRR12570138	PRJNA661032	SAMN15967308	SRX9058151	GSM4762142	SRP279746	GSM4762142	RNA-Seq	119	NextSeq 500	ILLUMINA	cDNA	1102153605	TRANSCRIPTOMIC	GEO	PAIRED	Homo sapiens	Patient 14 BAL	Tissue	BALF
SRR12570139	PRJNA661032	SAMN15967308	SRX9058151	GSM4762142	SRP279746	GSM4762142	RNA-Seq	119	NextSeq 500	ILLUMINA	cDNA	1963788218	TRANSCRIPTOMIC	GEO	PAIRED	Homo sapiens	Patient 14 BAL	Tissue	BALF
SRR12570140	PRJNA661032	SAMN15967308	SRX9058151	GSM4762142	SRP279746	GSM4762142	RNA-Seq	119	NextSeq 500	ILLUMINA	cDNA	1985112542	TRANSCRIPTOMIC	GEO	PAIRED	Homo sapiens	Patient 14 BAL	Tissue	BALF
SRR12570141	PRJNA661032	SAMN15967308	SRX9058151	GSM4762142	SRP279746	GSM4762142	RNA-Seq	119	NextSeq 500	ILLUMINA	cDNA	1992152344	TRANSCRIPTOMIC	GEO	PAIRED	Homo sapiens	Patient 14 BAL	Tissue	BALF
SRR12570142	PRJNA661032	SAMN15967308	SRX9058151	GSM4762142	SRP279746	GSM4762142	RNA-Seq	119	NextSeq 500	ILLUMINA	cDNA	1291413466	TRANSCRIPTOMIC	GEO	PAIRED	Homo sapiens	Patient 14 BAL	Tissue	BALF
SRR12570143	PRJNA661032	SAMN15967308	SRX9058151	GSM4762142	SRP279746	GSM4762142	RNA-Seq	119	NextSeq 500	ILLUMINA	cDNA	1301032474	TRANSCRIPTOMIC	GEO	PAIRED	Homo sapiens	Patient 14 BAL	Tissue	BALF
SRR12570144	PRJNA661032	SAMN15967308	SRX9058151	GSM4762142	SRP279746	GSM4762142	RNA-Seq	119	NextSeq 500	ILLUMINA	cDNA	1315049960	TRANSCRIPTOMIC	GEO	PAIRED	Homo sapiens	Patient 14 BAL	Tissue	BALF
SRR12570145	PRJNA661032	SAMN15967308	SRX9058151	GSM4762142	SRP279746	GSM4762142	RNA-Seq	119	NextSeq 500	ILLUMINA	cDNA	1320424000	TRANSCRIPTOMIC	GEO	PAIRED	Homo sapiens	Patient 14 BAL	Tissue	BALF
SRR12570146	PRJNA661032	SAMN15967308	SRX9058151	GSM4762142	SRP279746	GSM4762142	RNA-Seq	119	NextSeq 500	ILLUMINA	cDNA	1107286908	TRANSCRIPTOMIC	GEO	PAIRED	Homo sapiens	Patient 14 BAL	Tissue	BALF
SRR12570147	PRJNA661032	SAMN15967308	SRX9058151	GSM4762142	SRP279746	GSM4762142	RNA-Seq	119	NextSeq 500	ILLUMINA	cDNA	1122012325	TRANSCRIPTOMIC	GEO	PAIRED	Homo sapiens	Patient 14 BAL	Tissue	BALF
SRR12570148	PRJNA661032	SAMN15967308	SRX9058151	GSM4762142	SRP279746	GSM4762142	RNA-Seq	119	NextSeq 500	ILLUMINA	cDNA	1122896614	TRANSCRIPTOMIC	GEO	PAIRED	Homo sapiens	Patient 14 BAL	Tissue	BALF
SRR12570149	PRJNA661032	SAMN15967308	SRX9058151	GSM4762142	SRP279746	GSM4762142	RNA-Seq	119	NextSeq 500	ILLUMINA	cDNA	2167772901	TRANSCRIPTOMIC	GEO	PAIRED	Homo sapiens	Patient 14 BAL	Tissue	BALF
SRR12570150	PRJNA661032	SAMN15967308	SRX9058151	GSM4762142	SRP279746	GSM4762142	RNA-Seq	119	NextSeq 500	ILLUMINA	cDNA	2175231583	TRANSCRIPTOMIC	GEO	PAIRED	Homo sapiens	Patient 14 BAL	Tissue	BALF
SRR12570151	PRJNA661032	SAMN15967308	SRX9058151	GSM4762142	SRP279746	GSM4762142	RNA-Seq	119	NextSeq 500	ILLUMINA	cDNA	2203451243	TRANSCRIPTOMIC	GEO	PAIRED	Homo sapiens	Patient 14 BAL	Tissue	BALF
SRR12570152	PRJNA661032	SAMN15967308	SRX9058151	GSM4762142	SRP279746	GSM4762142	RNA-Seq	119	NextSeq 500	ILLUMINA	cDNA	2207957178	TRANSCRIPTOMIC	GEO	PAIRED	Homo sapiens	Patient 14 BAL	Tissue	BALF
SRR12570153	PRJNA661032	SAMN15967308	SRX9058151	GSM4762142	SRP279746	GSM4762142	RNA-Seq	119	NextSeq 500	ILLUMINA	cDNA	1950556251	TRANSCRIPTOMIC	GEO	PAIRED	Homo sapiens	Patient 14 BAL	Tissue	BALF
SRR12570122	PRJNA661032	SAMN15967309	SRX9058150	GSM4762141	SRP279746	GSM4762141	RNA-Seq	119	NextSeq 500	ILLUMINA	cDNA	1625498350	TRANSCRIPTOMIC	GEO	PAIRED	Homo sapiens	Patient 11 BAL	Tissue	BALF
SRR12570123	PRJNA661032	SAMN15967309	SRX9058150	GSM4762141	SRP279746	GSM4762141	RNA-Seq	119	NextSeq 500	ILLUMINA	cDNA	1781879582	TRANSCRIPTOMIC	GEO	PAIRED	Homo sapiens	Patient 11 BAL	Tissue	BALF
SRR12570124	PRJNA661032	SAMN15967309	SRX9058150	GSM4762141	SRP279746	GSM4762141	RNA-Seq	119	NextSeq 500	ILLUMINA	cDNA	1806524482	TRANSCRIPTOMIC	GEO	PAIRED	Homo sapiens	Patient 11 BAL	Tissue	BALF
SRR12570125	PRJNA661032	SAMN15967309	SRX9058150	GSM4762141	SRP279746	GSM4762141	RNA-Seq	119	NextSeq 500	ILLUMINA	cDNA	1827058051	TRANSCRIPTOMIC	GEO	PAIRED	Homo sapiens	Patient 11 BAL	Tissue	BALF
SRR12570126	PRJNA661032	SAMN15967309	SRX9058150	GSM4762141	SRP279746	GSM4762141	RNA-Seq	119	NextSeq 500	ILLUMINA	cDNA	1625482761	TRANSCRIPTOMIC	GEO	PAIRED	Homo sapiens	Patient 11 BAL	Tissue	BALF
SRR12570127	PRJNA661032	SAMN15967309	SRX9058150	GSM4762141	SRP279746	GSM4762141	RNA-Seq	119	NextSeq 500	ILLUMINA	cDNA	1631407414	TRANSCRIPTOMIC	GEO	PAIRED	Homo sapiens	Patient 11 BAL	Tissue	BALF
SRR12570128	PRJNA661032	SAMN15967309	SRX9058150	GSM4762141	SRP279746	GSM4762141	RNA-Seq	119	NextSeq 500	ILLUMINA	cDNA	1652852166	TRANSCRIPTOMIC	GEO	PAIRED	Homo sapiens	Patient 11 BAL	Tissue	BALF
SRR12570129	PRJNA661032	SAMN15967309	SRX9058150	GSM4762141	SRP279746	GSM4762141	RNA-Seq	119	NextSeq 500	ILLUMINA	cDNA	1673259238	TRANSCRIPTOMIC	GEO	PAIRED	Homo sapiens	Patient 11 BAL	Tissue	BALF
SRR12570130	PRJNA661032	SAMN15967309	SRX9058150	GSM4762141	SRP279746	GSM4762141	RNA-Seq	119	NextSeq 500	ILLUMINA	cDNA	1635949525	TRANSCRIPTOMIC	GEO	PAIRED	Homo sapiens	Patient 11 BAL	Tissue	BALF
SRR12570131	PRJNA661032	SAMN15967309	SRX9058150	GSM4762141	SRP279746	GSM4762141	RNA-Seq	119	NextSeq 500	ILLUMINA	cDNA	1652882630	TRANSCRIPTOMIC	GEO	PAIRED	Homo sapiens	Patient 11 BAL	Tissue	BALF
SRR12570132	PRJNA661032	SAMN15967309	SRX9058150	GSM4762141	SRP279746	GSM4762141	RNA-Seq	119	NextSeq 500	ILLUMINA	cDNA	1675952327	TRANSCRIPTOMIC	GEO	PAIRED	Homo sapiens	Patient 11 BAL	Tissue	BALF
SRR12570133	PRJNA661032	SAMN15967309	SRX9058150	GSM4762141	SRP279746	GSM4762141	RNA-Seq	119	NextSeq 500	ILLUMINA	cDNA	1910464675	TRANSCRIPTOMIC	GEO	PAIRED	Homo sapiens	Patient 11 BAL	Tissue	BALF
SRR12570134	PRJNA661032	SAMN15967309	SRX9058150	GSM4762141	SRP279746	GSM4762141	RNA-Seq	119	NextSeq 500	ILLUMINA	cDNA	1920780666	TRANSCRIPTOMIC	GEO	PAIRED	Homo sapiens	Patient 11 BAL	Tissue	BALF
SRR12570135	PRJNA661032	SAMN15967309	SRX9058150	GSM4762141	SRP279746	GSM4762141	RNA-Seq	119	NextSeq 500	ILLUMINA	cDNA	1941264969	TRANSCRIPTOMIC	GEO	PAIRED	Homo sapiens	Patient 11 BAL	Tissue	BALF
SRR12570136	PRJNA661032	SAMN15967309	SRX9058150	GSM4762141	SRP279746	GSM4762141	RNA-Seq	119	NextSeq 500	ILLUMINA	cDNA	1968993397	TRANSCRIPTOMIC	GEO	PAIRED	Homo sapiens	Patient 11 BAL	Tissue	BALF
SRR12570137	PRJNA661032	SAMN15967309	SRX9058150	GSM4762141	SRP279746	GSM4762141	RNA-Seq	119	NextSeq 500	ILLUMINA	cDNA	1773447361	TRANSCRIPTOMIC	GEO	PAIRED	Homo sapiens	Patient 11 BAL	Tissue	BALF
SRR12570106	PRJNA661032	SAMN15967310	SRX9058149	GSM4762140	SRP279746	GSM4762140	RNA-Seq	119	NextSeq 500	ILLUMINA	cDNA	1816252256	TRANSCRIPTOMIC	GEO	PAIRED	Homo sapiens	Patient 10 BAL	Tissue	BALF
SRR12570107	PRJNA661032	SAMN15967310	SRX9058149	GSM4762140	SRP279746	GSM4762140	RNA-Seq	119	NextSeq 500	ILLUMINA	cDNA	1681579480	TRANSCRIPTOMIC	GEO	PAIRED	Homo sapiens	Patient 10 BAL	Tissue	BALF
SRR12570108	PRJNA661032	SAMN15967310	SRX9058149	GSM4762140	SRP279746	GSM4762140	RNA-Seq	119	NextSeq 500	ILLUMINA	cDNA	1706832827	TRANSCRIPTOMIC	GEO	PAIRED	Homo sapiens	Patient 10 BAL	Tissue	BALF
SRR12570109	PRJNA661032	SAMN15967310	SRX9058149	GSM4762140	SRP279746	GSM4762140	RNA-Seq	119	NextSeq 500	ILLUMINA	cDNA	1723598142	TRANSCRIPTOMIC	GEO	PAIRED	Homo sapiens	Patient 10 BAL	Tissue	BALF
SRR12570110	PRJNA661032	SAMN15967310	SRX9058149	GSM4762140	SRP279746	GSM4762140	RNA-Seq	119	NextSeq 500	ILLUMINA	cDNA	1441837558	TRANSCRIPTOMIC	GEO	PAIRED	Homo sapiens	Patient 10 BAL	Tissue	BALF
SRR12570111	PRJNA661032	SAMN15967310	SRX9058149	GSM4762140	SRP279746	GSM4762140	RNA-Seq	119	NextSeq 500	ILLUMINA	cDNA	1430127006	TRANSCRIPTOMIC	GEO	PAIRED	Homo sapiens	Patient 10 BAL	Tissue	BALF
SRR12570112	PRJNA661032	SAMN15967310	SRX9058149	GSM4762140	SRP279746	GSM4762140	RNA-Seq	119	NextSeq 500	ILLUMINA	cDNA	1463145579	TRANSCRIPTOMIC	GEO	PAIRED	Homo sapiens	Patient 10 BAL	Tissue	BALF
SRR12570113	PRJNA661032	SAMN15967310	SRX9058149	GSM4762140	SRP279746	GSM4762140	RNA-Seq	119	NextSeq 500	ILLUMINA	cDNA	1473692430	TRANSCRIPTOMIC	GEO	PAIRED	Homo sapiens	Patient 10 BAL	Tissue	BALF
SRR12570114	PRJNA661032	SAMN15967310	SRX9058149	GSM4762140	SRP279746	GSM4762140	RNA-Seq	119	NextSeq 500	ILLUMINA	cDNA	1815287285	TRANSCRIPTOMIC	GEO	PAIRED	Homo sapiens	Patient 10 BAL	Tissue	BALF
SRR12570115	PRJNA661032	SAMN15967310	SRX9058149	GSM4762140	SRP279746	GSM4762140	RNA-Seq	119	NextSeq 500	ILLUMINA	cDNA	1840383552	TRANSCRIPTOMIC	GEO	PAIRED	Homo sapiens	Patient 10 BAL	Tissue	BALF
SRR12570116	PRJNA661032	SAMN15967310	SRX9058149	GSM4762140	SRP279746	GSM4762140	RNA-Seq	119	NextSeq 500	ILLUMINA	cDNA	1859532675	TRANSCRIPTOMIC	GEO	PAIRED	Homo sapiens	Patient 10 BAL	Tissue	BALF
SRR12570117	PRJNA661032	SAMN15967310	SRX9058149	GSM4762140	SRP279746	GSM4762140	RNA-Seq	119	NextSeq 500	ILLUMINA	cDNA	1497217659	TRANSCRIPTOMIC	GEO	PAIRED	Homo sapiens	Patient 10 BAL	Tissue	BALF
SRR12570118	PRJNA661032	SAMN15967310	SRX9058149	GSM4762140	SRP279746	GSM4762140	RNA-Seq	119	NextSeq 500	ILLUMINA	cDNA	1495309851	TRANSCRIPTOMIC	GEO	PAIRED	Homo sapiens	Patient 10 BAL	Tissue	BALF
SRR12570119	PRJNA661032	SAMN15967310	SRX9058149	GSM4762140	SRP279746	GSM4762140	RNA-Seq	119	NextSeq 500	ILLUMINA	cDNA	1518019573	TRANSCRIPTOMIC	GEO	PAIRED	Homo sapiens	Patient 10 BAL	Tissue	BALF
SRR12570120	PRJNA661032	SAMN15967310	SRX9058149	GSM4762140	SRP279746	GSM4762140	RNA-Seq	119	NextSeq 500	ILLUMINA	cDNA	1532427974	TRANSCRIPTOMIC	GEO	PAIRED	Homo sapiens	Patient 10 BAL	Tissue	BALF
SRR12570121	PRJNA661032	SAMN15967310	SRX9058149	GSM4762140	SRP279746	GSM4762140	RNA-Seq	119	NextSeq 500	ILLUMINA	cDNA	1682898714	TRANSCRIPTOMIC	GEO	PAIRED	Homo sapiens	Patient 10 BAL	Tissue	BALF
SRR12570090	PRJNA661032	SAMN15967311	SRX9058141	GSM4762139	SRP279746	GSM4762139	RNA-Seq	119	NextSeq 500	ILLUMINA	cDNA	1878983582	TRANSCRIPTOMIC	GEO	PAIRED	Homo sapiens	Patient 1 BAL	Tissue	BALF
SRR12570091	PRJNA661032	SAMN15967311	SRX9058141	GSM4762139	SRP279746	GSM4762139	RNA-Seq	119	NextSeq 500	ILLUMINA	cDNA	1744240001	TRANSCRIPTOMIC	GEO	PAIRED	Homo sapiens	Patient 1 BAL	Tissue	BALF
SRR12570092	PRJNA661032	SAMN15967311	SRX9058141	GSM4762139	SRP279746	GSM4762139	RNA-Seq	119	NextSeq 500	ILLUMINA	cDNA	1762462471	TRANSCRIPTOMIC	GEO	PAIRED	Homo sapiens	Patient 1 BAL	Tissue	BALF
SRR12570093	PRJNA661032	SAMN15967311	SRX9058141	GSM4762139	SRP279746	GSM4762139	RNA-Seq	119	NextSeq 500	ILLUMINA	cDNA	1752391382	TRANSCRIPTOMIC	GEO	PAIRED	Homo sapiens	Patient 1 BAL	Tissue	BALF
SRR12570094	PRJNA661032	SAMN15967311	SRX9058141	GSM4762139	SRP279746	GSM4762139	RNA-Seq	119	NextSeq 500	ILLUMINA	cDNA	1308474020	TRANSCRIPTOMIC	GEO	PAIRED	Homo sapiens	Patient 1 BAL	Tissue	BALF
SRR12570095	PRJNA661032	SAMN15967311	SRX9058141	GSM4762139	SRP279746	GSM4762139	RNA-Seq	119	NextSeq 500	ILLUMINA	cDNA	1299854136	TRANSCRIPTOMIC	GEO	PAIRED	Homo sapiens	Patient 1 BAL	Tissue	BALF
SRR12570096	PRJNA661032	SAMN15967311	SRX9058141	GSM4762139	SRP279746	GSM4762139	RNA-Seq	119	NextSeq 500	ILLUMINA	cDNA	1314727113	TRANSCRIPTOMIC	GEO	PAIRED	Homo sapiens	Patient 1 BAL	Tissue	BALF
SRR12570097	PRJNA661032	SAMN15967311	SRX9058141	GSM4762139	SRP279746	GSM4762139	RNA-Seq	119	NextSeq 500	ILLUMINA	cDNA	1305042536	TRANSCRIPTOMIC	GEO	PAIRED	Homo sapiens	Patient 1 BAL	Tissue	BALF
SRR12570098	PRJNA661032	SAMN15967311	SRX9058141	GSM4762139	SRP279746	GSM4762139	RNA-Seq	119	NextSeq 500	ILLUMINA	cDNA	1862840637	TRANSCRIPTOMIC	GEO	PAIRED	Homo sapiens	Patient 1 BAL	Tissue	BALF
SRR12570099	PRJNA661032	SAMN15967311	SRX9058141	GSM4762139	SRP279746	GSM4762139	RNA-Seq	119	NextSeq 500	ILLUMINA	cDNA	1887291567	TRANSCRIPTOMIC	GEO	PAIRED	Homo sapiens	Patient 1 BAL	Tissue	BALF
SRR12570100	PRJNA661032	SAMN15967311	SRX9058141	GSM4762139	SRP279746	GSM4762139	RNA-Seq	119	NextSeq 500	ILLUMINA	cDNA	1871044854	TRANSCRIPTOMIC	GEO	PAIRED	Homo sapiens	Patient 1 BAL	Tissue	BALF
SRR12570101	PRJNA661032	SAMN15967311	SRX9058141	GSM4762139	SRP279746	GSM4762139	RNA-Seq	119	NextSeq 500	ILLUMINA	cDNA	1581491674	TRANSCRIPTOMIC	GEO	PAIRED	Homo sapiens	Patient 1 BAL	Tissue	BALF
SRR12570102	PRJNA661032	SAMN15967311	SRX9058141	GSM4762139	SRP279746	GSM4762139	RNA-Seq	119	NextSeq 500	ILLUMINA	cDNA	1569210755	TRANSCRIPTOMIC	GEO	PAIRED	Homo sapiens	Patient 1 BAL	Tissue	BALF
SRR12570103	PRJNA661032	SAMN15967311	SRX9058141	GSM4762139	SRP279746	GSM4762139	RNA-Seq	119	NextSeq 500	ILLUMINA	cDNA	1588547422	TRANSCRIPTOMIC	GEO	PAIRED	Homo sapiens	Patient 1 BAL	Tissue	BALF
SRR12570104	PRJNA661032	SAMN15967311	SRX9058141	GSM4762139	SRP279746	GSM4762139	RNA-Seq	119	NextSeq 500	ILLUMINA	cDNA	1574399869	TRANSCRIPTOMIC	GEO	PAIRED	Homo sapiens	Patient 1 BAL	Tissue	BALF
SRR12570105	PRJNA661032	SAMN15967311	SRX9058141	GSM4762139	SRP279746	GSM4762139	RNA-Seq	119	NextSeq 500	ILLUMINA	cDNA	1754089750	TRANSCRIPTOMIC	GEO	PAIRED	Homo sapiens	Patient 1 BAL	Tissue	BALF
SRR12570426	PRJNA661032	SAMN15967314	SRX9058169	GSM4762160	SRP279746	GSM4762160	RNA-Seq	119	NextSeq 500	ILLUMINA	cDNA	1727511457	TRANSCRIPTOMIC	GEO	PAIRED	Homo sapiens	Patient 9 BAL	Tissue	BALF
SRR12570427	PRJNA661032	SAMN15967314	SRX9058169	GSM4762160	SRP279746	GSM4762160	RNA-Seq	119	NextSeq 500	ILLUMINA	cDNA	1459804773	TRANSCRIPTOMIC	GEO	PAIRED	Homo sapiens	Patient 9 BAL	Tissue	BALF
SRR12570428	PRJNA661032	SAMN15967314	SRX9058169	GSM4762160	SRP279746	GSM4762160	RNA-Seq	119	NextSeq 500	ILLUMINA	cDNA	1485054669	TRANSCRIPTOMIC	GEO	PAIRED	Homo sapiens	Patient 9 BAL	Tissue	BALF
SRR12570429	PRJNA661032	SAMN15967314	SRX9058169	GSM4762160	SRP279746	GSM4762160	RNA-Seq	119	NextSeq 500	ILLUMINA	cDNA	1499157716	TRANSCRIPTOMIC	GEO	PAIRED	Homo sapiens	Patient 9 BAL	Tissue	BALF
SRR12570430	PRJNA661032	SAMN15967314	SRX9058169	GSM4762160	SRP279746	GSM4762160	RNA-Seq	119	NextSeq 500	ILLUMINA	cDNA	1376407431	TRANSCRIPTOMIC	GEO	PAIRED	Homo sapiens	Patient 9 BAL	Tissue	BALF
SRR12570431	PRJNA661032	SAMN15967314	SRX9058169	GSM4762160	SRP279746	GSM4762160	RNA-Seq	119	NextSeq 500	ILLUMINA	cDNA	1343016150	TRANSCRIPTOMIC	GEO	PAIRED	Homo sapiens	Patient 9 BAL	Tissue	BALF
SRR12570432	PRJNA661032	SAMN15967314	SRX9058169	GSM4762160	SRP279746	GSM4762160	RNA-Seq	119	NextSeq 500	ILLUMINA	cDNA	1368488100	TRANSCRIPTOMIC	GEO	PAIRED	Homo sapiens	Patient 9 BAL	Tissue	BALF
SRR12570433	PRJNA661032	SAMN15967314	SRX9058169	GSM4762160	SRP279746	GSM4762160	RNA-Seq	119	NextSeq 500	ILLUMINA	cDNA	1378554667	TRANSCRIPTOMIC	GEO	PAIRED	Homo sapiens	Patient 9 BAL	Tissue	BALF
SRR12570434	PRJNA661032	SAMN15967314	SRX9058169	GSM4762160	SRP279746	GSM4762160	RNA-Seq	119	NextSeq 500	ILLUMINA	cDNA	1683813110	TRANSCRIPTOMIC	GEO	PAIRED	Homo sapiens	Patient 9 BAL	Tissue	BALF
SRR12570435	PRJNA661032	SAMN15967314	SRX9058169	GSM4762160	SRP279746	GSM4762160	RNA-Seq	119	NextSeq 500	ILLUMINA	cDNA	1720485340	TRANSCRIPTOMIC	GEO	PAIRED	Homo sapiens	Patient 9 BAL	Tissue	BALF
SRR12570436	PRJNA661032	SAMN15967314	SRX9058169	GSM4762160	SRP279746	GSM4762160	RNA-Seq	119	NextSeq 500	ILLUMINA	cDNA	1730659007	TRANSCRIPTOMIC	GEO	PAIRED	Homo sapiens	Patient 9 BAL	Tissue	BALF
SRR12570437	PRJNA661032	SAMN15967314	SRX9058169	GSM4762160	SRP279746	GSM4762160	RNA-Seq	119	NextSeq 500	ILLUMINA	cDNA	1745595768	TRANSCRIPTOMIC	GEO	PAIRED	Homo sapiens	Patient 9 BAL	Tissue	BALF
SRR12570438	PRJNA661032	SAMN15967314	SRX9058169	GSM4762160	SRP279746	GSM4762160	RNA-Seq	119	NextSeq 500	ILLUMINA	cDNA	1702295952	TRANSCRIPTOMIC	GEO	PAIRED	Homo sapiens	Patient 9 BAL	Tissue	BALF
SRR12570439	PRJNA661032	SAMN15967314	SRX9058169	GSM4762160	SRP279746	GSM4762160	RNA-Seq	119	NextSeq 500	ILLUMINA	cDNA	1736313411	TRANSCRIPTOMIC	GEO	PAIRED	Homo sapiens	Patient 9 BAL	Tissue	BALF
SRR12570440	PRJNA661032	SAMN15967314	SRX9058169	GSM4762160	SRP279746	GSM4762160	RNA-Seq	119	NextSeq 500	ILLUMINA	cDNA	1747774182	TRANSCRIPTOMIC	GEO	PAIRED	Homo sapiens	Patient 9 BAL	Tissue	BALF
SRR12570441	PRJNA661032	SAMN15967314	SRX9058169	GSM4762160	SRP279746	GSM4762160	RNA-Seq	119	NextSeq 500	ILLUMINA	cDNA	1492739451	TRANSCRIPTOMIC	GEO	PAIRED	Homo sapiens	Patient 9 BAL	Tissue	BALF
SRR12570410	PRJNA661032	SAMN15967315	SRX9058168	GSM4762159	SRP279746	GSM4762159	RNA-Seq	119	NextSeq 500	ILLUMINA	cDNA	1477239225	TRANSCRIPTOMIC	GEO	PAIRED	Homo sapiens	Patient 8 BAL	Tissue	BALF
SRR12570411	PRJNA661032	SAMN15967315	SRX9058168	GSM4762159	SRP279746	GSM4762159	RNA-Seq	119	NextSeq 500	ILLUMINA	cDNA	1447866693	TRANSCRIPTOMIC	GEO	PAIRED	Homo sapiens	Patient 8 BAL	Tissue	BALF
SRR12570412	PRJNA661032	SAMN15967315	SRX9058168	GSM4762159	SRP279746	GSM4762159	RNA-Seq	119	NextSeq 500	ILLUMINA	cDNA	1446987997	TRANSCRIPTOMIC	GEO	PAIRED	Homo sapiens	Patient 8 BAL	Tissue	BALF
SRR12570413	PRJNA661032	SAMN15967315	SRX9058168	GSM4762159	SRP279746	GSM4762159	RNA-Seq	119	NextSeq 500	ILLUMINA	cDNA	1456524538	TRANSCRIPTOMIC	GEO	PAIRED	Homo sapiens	Patient 8 BAL	Tissue	BALF
SRR12570414	PRJNA661032	SAMN15967315	SRX9058168	GSM4762159	SRP279746	GSM4762159	RNA-Seq	119	NextSeq 500	ILLUMINA	cDNA	1640465456	TRANSCRIPTOMIC	GEO	PAIRED	Homo sapiens	Patient 8 BAL	Tissue	BALF
SRR12570415	PRJNA661032	SAMN15967315	SRX9058168	GSM4762159	SRP279746	GSM4762159	RNA-Seq	119	NextSeq 500	ILLUMINA	cDNA	1650936504	TRANSCRIPTOMIC	GEO	PAIRED	Homo sapiens	Patient 8 BAL	Tissue	BALF
SRR12570416	PRJNA661032	SAMN15967315	SRX9058168	GSM4762159	SRP279746	GSM4762159	RNA-Seq	119	NextSeq 500	ILLUMINA	cDNA	1649219691	TRANSCRIPTOMIC	GEO	PAIRED	Homo sapiens	Patient 8 BAL	Tissue	BALF
SRR12570417	PRJNA661032	SAMN15967315	SRX9058168	GSM4762159	SRP279746	GSM4762159	RNA-Seq	119	NextSeq 500	ILLUMINA	cDNA	1661574628	TRANSCRIPTOMIC	GEO	PAIRED	Homo sapiens	Patient 8 BAL	Tissue	BALF
SRR12570418	PRJNA661032	SAMN15967315	SRX9058168	GSM4762159	SRP279746	GSM4762159	RNA-Seq	119	NextSeq 500	ILLUMINA	cDNA	1489224905	TRANSCRIPTOMIC	GEO	PAIRED	Homo sapiens	Patient 8 BAL	Tissue	BALF
SRR12570419	PRJNA661032	SAMN15967315	SRX9058168	GSM4762159	SRP279746	GSM4762159	RNA-Seq	119	NextSeq 500	ILLUMINA	cDNA	1484897708	TRANSCRIPTOMIC	GEO	PAIRED	Homo sapiens	Patient 8 BAL	Tissue	BALF
SRR12570420	PRJNA661032	SAMN15967315	SRX9058168	GSM4762159	SRP279746	GSM4762159	RNA-Seq	119	NextSeq 500	ILLUMINA	cDNA	1497498380	TRANSCRIPTOMIC	GEO	PAIRED	Homo sapiens	Patient 8 BAL	Tissue	BALF
SRR12570421	PRJNA661032	SAMN15967315	SRX9058168	GSM4762159	SRP279746	GSM4762159	RNA-Seq	119	NextSeq 500	ILLUMINA	cDNA	1344139272	TRANSCRIPTOMIC	GEO	PAIRED	Homo sapiens	Patient 8 BAL	Tissue	BALF
SRR12570422	PRJNA661032	SAMN15967315	SRX9058168	GSM4762159	SRP279746	GSM4762159	RNA-Seq	119	NextSeq 500	ILLUMINA	cDNA	1352544480	TRANSCRIPTOMIC	GEO	PAIRED	Homo sapiens	Patient 8 BAL	Tissue	BALF
SRR12570423	PRJNA661032	SAMN15967315	SRX9058168	GSM4762159	SRP279746	GSM4762159	RNA-Seq	119	NextSeq 500	ILLUMINA	cDNA	1352318975	TRANSCRIPTOMIC	GEO	PAIRED	Homo sapiens	Patient 8 BAL	Tissue	BALF
SRR12570424	PRJNA661032	SAMN15967315	SRX9058168	GSM4762159	SRP279746	GSM4762159	RNA-Seq	119	NextSeq 500	ILLUMINA	cDNA	1361317993	TRANSCRIPTOMIC	GEO	PAIRED	Homo sapiens	Patient 8 BAL	Tissue	BALF
SRR12570425	PRJNA661032	SAMN15967315	SRX9058168	GSM4762159	SRP279746	GSM4762159	RNA-Seq	119	NextSeq 500	ILLUMINA	cDNA	1439243120	TRANSCRIPTOMIC	GEO	PAIRED	Homo sapiens	Patient 8 BAL	Tissue	BALF
SRR12570394	PRJNA661032	SAMN15967316	SRX9058167	GSM4762158	SRP279746	GSM4762158	RNA-Seq	119	NextSeq 500	ILLUMINA	cDNA	1782362960	TRANSCRIPTOMIC	GEO	PAIRED	Homo sapiens	Patient 7 BAL	Tissue	BALF
SRR12570395	PRJNA661032	SAMN15967316	SRX9058167	GSM4762158	SRP279746	GSM4762158	RNA-Seq	119	NextSeq 500	ILLUMINA	cDNA	1574203400	TRANSCRIPTOMIC	GEO	PAIRED	Homo sapiens	Patient 7 BAL	Tissue	BALF
SRR12570396	PRJNA661032	SAMN15967316	SRX9058167	GSM4762158	SRP279746	GSM4762158	RNA-Seq	119	NextSeq 500	ILLUMINA	cDNA	1579589221	TRANSCRIPTOMIC	GEO	PAIRED	Homo sapiens	Patient 7 BAL	Tissue	BALF
SRR12570397	PRJNA661032	SAMN15967316	SRX9058167	GSM4762158	SRP279746	GSM4762158	RNA-Seq	119	NextSeq 500	ILLUMINA	cDNA	1581132651	TRANSCRIPTOMIC	GEO	PAIRED	Homo sapiens	Patient 7 BAL	Tissue	BALF
SRR12570398	PRJNA661032	SAMN15967316	SRX9058167	GSM4762158	SRP279746	GSM4762158	RNA-Seq	119	NextSeq 500	ILLUMINA	cDNA	1290911405	TRANSCRIPTOMIC	GEO	PAIRED	Homo sapiens	Patient 7 BAL	Tissue	BALF
SRR12570399	PRJNA661032	SAMN15967316	SRX9058167	GSM4762158	SRP279746	GSM4762158	RNA-Seq	119	NextSeq 500	ILLUMINA	cDNA	1285151686	TRANSCRIPTOMIC	GEO	PAIRED	Homo sapiens	Patient 7 BAL	Tissue	BALF
SRR12570400	PRJNA661032	SAMN15967316	SRX9058167	GSM4762158	SRP279746	GSM4762158	RNA-Seq	119	NextSeq 500	ILLUMINA	cDNA	1287659254	TRANSCRIPTOMIC	GEO	PAIRED	Homo sapiens	Patient 7 BAL	Tissue	BALF
SRR12570401	PRJNA661032	SAMN15967316	SRX9058167	GSM4762158	SRP279746	GSM4762158	RNA-Seq	119	NextSeq 500	ILLUMINA	cDNA	1289065715	TRANSCRIPTOMIC	GEO	PAIRED	Homo sapiens	Patient 7 BAL	Tissue	BALF
SRR12570402	PRJNA661032	SAMN15967316	SRX9058167	GSM4762158	SRP279746	GSM4762158	RNA-Seq	119	NextSeq 500	ILLUMINA	cDNA	1773758070	TRANSCRIPTOMIC	GEO	PAIRED	Homo sapiens	Patient 7 BAL	Tissue	BALF
SRR12570403	PRJNA661032	SAMN15967316	SRX9058167	GSM4762158	SRP279746	GSM4762158	RNA-Seq	119	NextSeq 500	ILLUMINA	cDNA	1778403711	TRANSCRIPTOMIC	GEO	PAIRED	Homo sapiens	Patient 7 BAL	Tissue	BALF
SRR12570404	PRJNA661032	SAMN15967316	SRX9058167	GSM4762158	SRP279746	GSM4762158	RNA-Seq	119	NextSeq 500	ILLUMINA	cDNA	1780809058	TRANSCRIPTOMIC	GEO	PAIRED	Homo sapiens	Patient 7 BAL	Tissue	BALF
SRR12570405	PRJNA661032	SAMN15967316	SRX9058167	GSM4762158	SRP279746	GSM4762158	RNA-Seq	119	NextSeq 500	ILLUMINA	cDNA	1843737091	TRANSCRIPTOMIC	GEO	PAIRED	Homo sapiens	Patient 7 BAL	Tissue	BALF
SRR12570406	PRJNA661032	SAMN15967316	SRX9058167	GSM4762158	SRP279746	GSM4762158	RNA-Seq	119	NextSeq 500	ILLUMINA	cDNA	1837598714	TRANSCRIPTOMIC	GEO	PAIRED	Homo sapiens	Patient 7 BAL	Tissue	BALF
SRR12570407	PRJNA661032	SAMN15967316	SRX9058167	GSM4762158	SRP279746	GSM4762158	RNA-Seq	119	NextSeq 500	ILLUMINA	cDNA	1838260354	TRANSCRIPTOMIC	GEO	PAIRED	Homo sapiens	Patient 7 BAL	Tissue	BALF
SRR12570408	PRJNA661032	SAMN15967316	SRX9058167	GSM4762158	SRP279746	GSM4762158	RNA-Seq	119	NextSeq 500	ILLUMINA	cDNA	1845751642	TRANSCRIPTOMIC	GEO	PAIRED	Homo sapiens	Patient 7 BAL	Tissue	BALF
SRR12570409	PRJNA661032	SAMN15967316	SRX9058167	GSM4762158	SRP279746	GSM4762158	RNA-Seq	119	NextSeq 500	ILLUMINA	cDNA	1583646407	TRANSCRIPTOMIC	GEO	PAIRED	Homo sapiens	Patient 7 BAL	Tissue	BALF
SRR12570378	PRJNA661032	SAMN15967317	SRX9058166	GSM4762157	SRP279746	GSM4762157	RNA-Seq	119	NextSeq 500	ILLUMINA	cDNA	1827746347	TRANSCRIPTOMIC	GEO	PAIRED	Homo sapiens	Patient 6 BAL	Tissue	BALF
SRR12570379	PRJNA661032	SAMN15967317	SRX9058166	GSM4762157	SRP279746	GSM4762157	RNA-Seq	119	NextSeq 500	ILLUMINA	cDNA	1429462153	TRANSCRIPTOMIC	GEO	PAIRED	Homo sapiens	Patient 6 BAL	Tissue	BALF
SRR12570380	PRJNA661032	SAMN15967317	SRX9058166	GSM4762157	SRP279746	GSM4762157	RNA-Seq	119	NextSeq 500	ILLUMINA	cDNA	1491328111	TRANSCRIPTOMIC	GEO	PAIRED	Homo sapiens	Patient 6 BAL	Tissue	BALF
SRR12570381	PRJNA661032	SAMN15967317	SRX9058166	GSM4762157	SRP279746	GSM4762157	RNA-Seq	119	NextSeq 500	ILLUMINA	cDNA	1455269326	TRANSCRIPTOMIC	GEO	PAIRED	Homo sapiens	Patient 6 BAL	Tissue	BALF
SRR12570382	PRJNA661032	SAMN15967317	SRX9058166	GSM4762157	SRP279746	GSM4762157	RNA-Seq	119	NextSeq 500	ILLUMINA	cDNA	1907995901	TRANSCRIPTOMIC	GEO	PAIRED	Homo sapiens	Patient 6 BAL	Tissue	BALF
SRR12570383	PRJNA661032	SAMN15967317	SRX9058166	GSM4762157	SRP279746	GSM4762157	RNA-Seq	119	NextSeq 500	ILLUMINA	cDNA	1909890143	TRANSCRIPTOMIC	GEO	PAIRED	Homo sapiens	Patient 6 BAL	Tissue	BALF
SRR12570384	PRJNA661032	SAMN15967317	SRX9058166	GSM4762157	SRP279746	GSM4762157	RNA-Seq	119	NextSeq 500	ILLUMINA	cDNA	1915776359	TRANSCRIPTOMIC	GEO	PAIRED	Homo sapiens	Patient 6 BAL	Tissue	BALF
SRR12570385	PRJNA661032	SAMN15967317	SRX9058166	GSM4762157	SRP279746	GSM4762157	RNA-Seq	119	NextSeq 500	ILLUMINA	cDNA	1927492028	TRANSCRIPTOMIC	GEO	PAIRED	Homo sapiens	Patient 6 BAL	Tissue	BALF
SRR12570386	PRJNA661032	SAMN15967317	SRX9058166	GSM4762157	SRP279746	GSM4762157	RNA-Seq	119	NextSeq 500	ILLUMINA	cDNA	1824560598	TRANSCRIPTOMIC	GEO	PAIRED	Homo sapiens	Patient 6 BAL	Tissue	BALF
SRR12570387	PRJNA661032	SAMN15967317	SRX9058166	GSM4762157	SRP279746	GSM4762157	RNA-Seq	119	NextSeq 500	ILLUMINA	cDNA	1836976939	TRANSCRIPTOMIC	GEO	PAIRED	Homo sapiens	Patient 6 BAL	Tissue	BALF
SRR12570388	PRJNA661032	SAMN15967317	SRX9058166	GSM4762157	SRP279746	GSM4762157	RNA-Seq	119	NextSeq 500	ILLUMINA	cDNA	1842798419	TRANSCRIPTOMIC	GEO	PAIRED	Homo sapiens	Patient 6 BAL	Tissue	BALF
SRR12570389	PRJNA661032	SAMN15967317	SRX9058166	GSM4762157	SRP279746	GSM4762157	RNA-Seq	119	NextSeq 500	ILLUMINA	cDNA	1953669886	TRANSCRIPTOMIC	GEO	PAIRED	Homo sapiens	Patient 6 BAL	Tissue	BALF
SRR12570390	PRJNA661032	SAMN15967317	SRX9058166	GSM4762157	SRP279746	GSM4762157	RNA-Seq	119	NextSeq 500	ILLUMINA	cDNA	1958283754	TRANSCRIPTOMIC	GEO	PAIRED	Homo sapiens	Patient 6 BAL	Tissue	BALF
SRR12570391	PRJNA661032	SAMN15967317	SRX9058166	GSM4762157	SRP279746	GSM4762157	RNA-Seq	119	NextSeq 500	ILLUMINA	cDNA	1961650621	TRANSCRIPTOMIC	GEO	PAIRED	Homo sapiens	Patient 6 BAL	Tissue	BALF
SRR12570392	PRJNA661032	SAMN15967317	SRX9058166	GSM4762157	SRP279746	GSM4762157	RNA-Seq	119	NextSeq 500	ILLUMINA	cDNA	1976086273	TRANSCRIPTOMIC	GEO	PAIRED	Homo sapiens	Patient 6 BAL	Tissue	BALF
SRR12570393	PRJNA661032	SAMN15967317	SRX9058166	GSM4762157	SRP279746	GSM4762157	RNA-Seq	119	NextSeq 500	ILLUMINA	cDNA	1460799970	TRANSCRIPTOMIC	GEO	PAIRED	Homo sapiens	Patient 6 BAL	Tissue	BALF
SRR12570362	PRJNA661032	SAMN15967318	SRX9058165	GSM4762156	SRP279746	GSM4762156	RNA-Seq	119	NextSeq 500	ILLUMINA	cDNA	1660887165	TRANSCRIPTOMIC	GEO	PAIRED	Homo sapiens	Patient 5 BAL	Tissue	BALF
SRR12570363	PRJNA661032	SAMN15967318	SRX9058165	GSM4762156	SRP279746	GSM4762156	RNA-Seq	119	NextSeq 500	ILLUMINA	cDNA	1695016365	TRANSCRIPTOMIC	GEO	PAIRED	Homo sapiens	Patient 5 BAL	Tissue	BALF
SRR12570364	PRJNA661032	SAMN15967318	SRX9058165	GSM4762156	SRP279746	GSM4762156	RNA-Seq	119	NextSeq 500	ILLUMINA	cDNA	1722045430	TRANSCRIPTOMIC	GEO	PAIRED	Homo sapiens	Patient 5 BAL	Tissue	BALF
SRR12570365	PRJNA661032	SAMN15967318	SRX9058165	GSM4762156	SRP279746	GSM4762156	RNA-Seq	119	NextSeq 500	ILLUMINA	cDNA	1706335526	TRANSCRIPTOMIC	GEO	PAIRED	Homo sapiens	Patient 5 BAL	Tissue	BALF
SRR12570366	PRJNA661032	SAMN15967318	SRX9058165	GSM4762156	SRP279746	GSM4762156	RNA-Seq	119	NextSeq 500	ILLUMINA	cDNA	1605392467	TRANSCRIPTOMIC	GEO	PAIRED	Homo sapiens	Patient 5 BAL	Tissue	BALF
SRR12570367	PRJNA661032	SAMN15967318	SRX9058165	GSM4762156	SRP279746	GSM4762156	RNA-Seq	119	NextSeq 500	ILLUMINA	cDNA	1572662112	TRANSCRIPTOMIC	GEO	PAIRED	Homo sapiens	Patient 5 BAL	Tissue	BALF
SRR12570368	PRJNA661032	SAMN15967318	SRX9058165	GSM4762156	SRP279746	GSM4762156	RNA-Seq	119	NextSeq 500	ILLUMINA	cDNA	1598131087	TRANSCRIPTOMIC	GEO	PAIRED	Homo sapiens	Patient 5 BAL	Tissue	BALF
SRR12570369	PRJNA661032	SAMN15967318	SRX9058165	GSM4762156	SRP279746	GSM4762156	RNA-Seq	119	NextSeq 500	ILLUMINA	cDNA	1583237999	TRANSCRIPTOMIC	GEO	PAIRED	Homo sapiens	Patient 5 BAL	Tissue	BALF
SRR12570370	PRJNA661032	SAMN15967318	SRX9058165	GSM4762156	SRP279746	GSM4762156	RNA-Seq	119	NextSeq 500	ILLUMINA	cDNA	1626707866	TRANSCRIPTOMIC	GEO	PAIRED	Homo sapiens	Patient 5 BAL	Tissue	BALF
SRR12570371	PRJNA661032	SAMN15967318	SRX9058165	GSM4762156	SRP279746	GSM4762156	RNA-Seq	119	NextSeq 500	ILLUMINA	cDNA	1654846963	TRANSCRIPTOMIC	GEO	PAIRED	Homo sapiens	Patient 5 BAL	Tissue	BALF
SRR12570372	PRJNA661032	SAMN15967318	SRX9058165	GSM4762156	SRP279746	GSM4762156	RNA-Seq	119	NextSeq 500	ILLUMINA	cDNA	1636742660	TRANSCRIPTOMIC	GEO	PAIRED	Homo sapiens	Patient 5 BAL	Tissue	BALF
SRR12570373	PRJNA661032	SAMN15967318	SRX9058165	GSM4762156	SRP279746	GSM4762156	RNA-Seq	119	NextSeq 500	ILLUMINA	cDNA	1786187025	TRANSCRIPTOMIC	GEO	PAIRED	Homo sapiens	Patient 5 BAL	Tissue	BALF
SRR12570374	PRJNA661032	SAMN15967318	SRX9058165	GSM4762156	SRP279746	GSM4762156	RNA-Seq	119	NextSeq 500	ILLUMINA	cDNA	1749759102	TRANSCRIPTOMIC	GEO	PAIRED	Homo sapiens	Patient 5 BAL	Tissue	BALF
SRR12570375	PRJNA661032	SAMN15967318	SRX9058165	GSM4762156	SRP279746	GSM4762156	RNA-Seq	119	NextSeq 500	ILLUMINA	cDNA	1779490776	TRANSCRIPTOMIC	GEO	PAIRED	Homo sapiens	Patient 5 BAL	Tissue	BALF
SRR12570376	PRJNA661032	SAMN15967318	SRX9058165	GSM4762156	SRP279746	GSM4762156	RNA-Seq	119	NextSeq 500	ILLUMINA	cDNA	1760952480	TRANSCRIPTOMIC	GEO	PAIRED	Homo sapiens	Patient 5 BAL	Tissue	BALF
SRR12570377	PRJNA661032	SAMN15967318	SRX9058165	GSM4762156	SRP279746	GSM4762156	RNA-Seq	119	NextSeq 500	ILLUMINA	cDNA	1727168380	TRANSCRIPTOMIC	GEO	PAIRED	Homo sapiens	Patient 5 BAL	Tissue	BALF
SRR12570346	PRJNA661032	SAMN15967319	SRX9058164	GSM4762155	SRP279746	GSM4762155	RNA-Seq	119	NextSeq 500	ILLUMINA	cDNA	1829948323	TRANSCRIPTOMIC	GEO	PAIRED	Homo sapiens	Patient 4 BAL	Tissue	BALF
SRR12570347	PRJNA661032	SAMN15967319	SRX9058164	GSM4762155	SRP279746	GSM4762155	RNA-Seq	119	NextSeq 500	ILLUMINA	cDNA	1591796122	TRANSCRIPTOMIC	GEO	PAIRED	Homo sapiens	Patient 4 BAL	Tissue	BALF
SRR12570348	PRJNA661032	SAMN15967319	SRX9058164	GSM4762155	SRP279746	GSM4762155	RNA-Seq	119	NextSeq 500	ILLUMINA	cDNA	1611635564	TRANSCRIPTOMIC	GEO	PAIRED	Homo sapiens	Patient 4 BAL	Tissue	BALF
SRR12570349	PRJNA661032	SAMN15967319	SRX9058164	GSM4762155	SRP279746	GSM4762155	RNA-Seq	119	NextSeq 500	ILLUMINA	cDNA	1596532560	TRANSCRIPTOMIC	GEO	PAIRED	Homo sapiens	Patient 4 BAL	Tissue	BALF
SRR12570350	PRJNA661032	SAMN15967319	SRX9058164	GSM4762155	SRP279746	GSM4762155	RNA-Seq	119	NextSeq 500	ILLUMINA	cDNA	1512882224	TRANSCRIPTOMIC	GEO	PAIRED	Homo sapiens	Patient 4 BAL	Tissue	BALF
SRR12570351	PRJNA661032	SAMN15967319	SRX9058164	GSM4762155	SRP279746	GSM4762155	RNA-Seq	119	NextSeq 500	ILLUMINA	cDNA	1497101396	TRANSCRIPTOMIC	GEO	PAIRED	Homo sapiens	Patient 4 BAL	Tissue	BALF
SRR12570352	PRJNA661032	SAMN15967319	SRX9058164	GSM4762155	SRP279746	GSM4762155	RNA-Seq	119	NextSeq 500	ILLUMINA	cDNA	1514906771	TRANSCRIPTOMIC	GEO	PAIRED	Homo sapiens	Patient 4 BAL	Tissue	BALF
SRR12570353	PRJNA661032	SAMN15967319	SRX9058164	GSM4762155	SRP279746	GSM4762155	RNA-Seq	119	NextSeq 500	ILLUMINA	cDNA	1502335849	TRANSCRIPTOMIC	GEO	PAIRED	Homo sapiens	Patient 4 BAL	Tissue	BALF
SRR12570354	PRJNA661032	SAMN15967319	SRX9058164	GSM4762155	SRP279746	GSM4762155	RNA-Seq	119	NextSeq 500	ILLUMINA	cDNA	1803169039	TRANSCRIPTOMIC	GEO	PAIRED	Homo sapiens	Patient 4 BAL	Tissue	BALF
SRR12570355	PRJNA661032	SAMN15967319	SRX9058164	GSM4762155	SRP279746	GSM4762155	RNA-Seq	119	NextSeq 500	ILLUMINA	cDNA	1833379688	TRANSCRIPTOMIC	GEO	PAIRED	Homo sapiens	Patient 4 BAL	Tissue	BALF
SRR12570356	PRJNA661032	SAMN15967319	SRX9058164	GSM4762155	SRP279746	GSM4762155	RNA-Seq	119	NextSeq 500	ILLUMINA	cDNA	1810280955	TRANSCRIPTOMIC	GEO	PAIRED	Homo sapiens	Patient 4 BAL	Tissue	BALF
SRR12570357	PRJNA661032	SAMN15967319	SRX9058164	GSM4762155	SRP279746	GSM4762155	RNA-Seq	119	NextSeq 500	ILLUMINA	cDNA	1549007054	TRANSCRIPTOMIC	GEO	PAIRED	Homo sapiens	Patient 4 BAL	Tissue	BALF
SRR12570358	PRJNA661032	SAMN15967319	SRX9058164	GSM4762155	SRP279746	GSM4762155	RNA-Seq	119	NextSeq 500	ILLUMINA	cDNA	1529488436	TRANSCRIPTOMIC	GEO	PAIRED	Homo sapiens	Patient 4 BAL	Tissue	BALF
SRR12570359	PRJNA661032	SAMN15967319	SRX9058164	GSM4762155	SRP279746	GSM4762155	RNA-Seq	119	NextSeq 500	ILLUMINA	cDNA	1551030649	TRANSCRIPTOMIC	GEO	PAIRED	Homo sapiens	Patient 4 BAL	Tissue	BALF
SRR12570360	PRJNA661032	SAMN15967319	SRX9058164	GSM4762155	SRP279746	GSM4762155	RNA-Seq	119	NextSeq 500	ILLUMINA	cDNA	1533532770	TRANSCRIPTOMIC	GEO	PAIRED	Homo sapiens	Patient 4 BAL	Tissue	BALF
SRR12570361	PRJNA661032	SAMN15967319	SRX9058164	GSM4762155	SRP279746	GSM4762155	RNA-Seq	119	NextSeq 500	ILLUMINA	cDNA	1608479684	TRANSCRIPTOMIC	GEO	PAIRED	Homo sapiens	Patient 4 BAL	Tissue	BALF
SRR12791309	PRJNA667959	SAMN16392925	SRX9260456	GSM4822865	SRP286685	GSM4822865	RNA-Seq	117	Illumina NovaSeq 6000	ILLUMINA	cDNA	4633671510	TRANSCRIPTOMIC	GEO	PAIRED	Macaca mulatta	bronchoalveolar lavages	Tissue	BALF
SRR12791310	PRJNA667959	SAMN16392925	SRX9260456	GSM4822865	SRP286685	GSM4822865	RNA-Seq	117	Illumina NovaSeq 6000	ILLUMINA	cDNA	4673978478	TRANSCRIPTOMIC	GEO	PAIRED	Macaca mulatta	bronchoalveolar lavages	Tissue	BALF
SRR12791305	PRJNA667959	SAMN16392927	SRX9260454	GSM4822863	SRP286685	GSM4822863	RNA-Seq	117	Illumina NovaSeq 6000	ILLUMINA	cDNA	23458504212	TRANSCRIPTOMIC	GEO	PAIRED	Macaca mulatta	bronchoalveolar lavages	Tissue	BALF
SRR12791306	PRJNA667959	SAMN16392927	SRX9260454	GSM4822863	SRP286685	GSM4822863	RNA-Seq	117	Illumina NovaSeq 6000	ILLUMINA	cDNA	23756303610	TRANSCRIPTOMIC	GEO	PAIRED	Macaca mulatta	bronchoalveolar lavages	Tissue	BALF
SRR12791301	PRJNA667959	SAMN16392929	SRX9260452	GSM4822861	SRP286685	GSM4822861	RNA-Seq	117	Illumina NovaSeq 6000	ILLUMINA	cDNA	17469734490	TRANSCRIPTOMIC	GEO	PAIRED	Macaca mulatta	bronchoalveolar lavages	Tissue	BALF
SRR12791302	PRJNA667959	SAMN16392929	SRX9260452	GSM4822861	SRP286685	GSM4822861	RNA-Seq	117	Illumina NovaSeq 6000	ILLUMINA	cDNA	17374073886	TRANSCRIPTOMIC	GEO	PAIRED	Macaca mulatta	bronchoalveolar lavages	Tissue	BALF
SRR12791293	PRJNA667959	SAMN16392933	SRX9260448	GSM4822857	SRP286685	GSM4822857	RNA-Seq	117	Illumina NovaSeq 6000	ILLUMINA	cDNA	12862232604	TRANSCRIPTOMIC	GEO	PAIRED	Macaca mulatta	bronchoalveolar lavages	Tissue	BALF
SRR12791294	PRJNA667959	SAMN16392933	SRX9260448	GSM4822857	SRP286685	GSM4822857	RNA-Seq	117	Illumina NovaSeq 6000	ILLUMINA	cDNA	12814155198	TRANSCRIPTOMIC	GEO	PAIRED	Macaca mulatta	bronchoalveolar lavages	Tissue	BALF
SRR12791343	PRJNA667960	SAMN16392935	SRX9260473	GSM4822882	SRP286686	GSM4822882	RNA-Seq	101	Illumina NovaSeq 6000	ILLUMINA	cDNA	1533314027	TRANSCRIPTOMIC	GEO	SINGLE	Macaca mulatta	bronchoalveolar lavages	Tissue	BALF
SRR12791344	PRJNA667960	SAMN16392935	SRX9260473	GSM4822882	SRP286686	GSM4822882	RNA-Seq	101	Illumina NovaSeq 6000	ILLUMINA	cDNA	1497176227	TRANSCRIPTOMIC	GEO	SINGLE	Macaca mulatta	bronchoalveolar lavages	Tissue	BALF
SRR12791335	PRJNA667960	SAMN16392939	SRX9260469	GSM4822878	SRP286686	GSM4822878	RNA-Seq	101	Illumina NovaSeq 6000	ILLUMINA	cDNA	1311913543	TRANSCRIPTOMIC	GEO	SINGLE	Macaca mulatta	bronchoalveolar lavages	Tissue	BALF
SRR12791336	PRJNA667960	SAMN16392939	SRX9260469	GSM4822878	SRP286686	GSM4822878	RNA-Seq	101	Illumina NovaSeq 6000	ILLUMINA	cDNA	1286415689	TRANSCRIPTOMIC	GEO	SINGLE	Macaca mulatta	bronchoalveolar lavages	Tissue	BALF
SRR12791333	PRJNA667960	SAMN16392940	SRX9260468	GSM4822877	SRP286686	GSM4822877	RNA-Seq	101	Illumina NovaSeq 6000	ILLUMINA	cDNA	1298215418	TRANSCRIPTOMIC	GEO	SINGLE	Macaca mulatta	bronchoalveolar lavages	Tissue	BALF
SRR12791334	PRJNA667960	SAMN16392940	SRX9260468	GSM4822877	SRP286686	GSM4822877	RNA-Seq	101	Illumina NovaSeq 6000	ILLUMINA	cDNA	1271293262	TRANSCRIPTOMIC	GEO	SINGLE	Macaca mulatta	bronchoalveolar lavages	Tissue	BALF
SRR12791331	PRJNA667960	SAMN16392941	SRX9260467	GSM4822876	SRP286686	GSM4822876	RNA-Seq	101	Illumina NovaSeq 6000	ILLUMINA	cDNA	1545148298	TRANSCRIPTOMIC	GEO	SINGLE	Macaca mulatta	bronchoalveolar lavages	Tissue	BALF
SRR12791332	PRJNA667960	SAMN16392941	SRX9260467	GSM4822876	SRP286686	GSM4822876	RNA-Seq	101	Illumina NovaSeq 6000	ILLUMINA	cDNA	1507743756	TRANSCRIPTOMIC	GEO	SINGLE	Macaca mulatta	bronchoalveolar lavages	Tissue	BALF
SRR12791323	PRJNA667960	SAMN16392945	SRX9260463	GSM4822872	SRP286686	GSM4822872	RNA-Seq	101	Illumina NovaSeq 6000	ILLUMINA	cDNA	1267980967	TRANSCRIPTOMIC	GEO	SINGLE	Macaca mulatta	bronchoalveolar lavages	Tissue	BALF
SRR12791324	PRJNA667960	SAMN16392945	SRX9260463	GSM4822872	SRP286686	GSM4822872	RNA-Seq	101	Illumina NovaSeq 6000	ILLUMINA	cDNA	1240403220	TRANSCRIPTOMIC	GEO	SINGLE	Macaca mulatta	bronchoalveolar lavages	Tissue	BALF
SRR12791321	PRJNA667960	SAMN16392946	SRX9260462	GSM4822871	SRP286686	GSM4822871	RNA-Seq	101	Illumina NovaSeq 6000	ILLUMINA	cDNA	1311428036	TRANSCRIPTOMIC	GEO	SINGLE	Macaca mulatta	bronchoalveolar lavages	Tissue	BALF
SRR12791322	PRJNA667960	SAMN16392946	SRX9260462	GSM4822871	SRP286686	GSM4822871	RNA-Seq	101	Illumina NovaSeq 6000	ILLUMINA	cDNA	1288690310	TRANSCRIPTOMIC	GEO	SINGLE	Macaca mulatta	bronchoalveolar lavages	Tissue	BALF
SRR12791319	PRJNA667960	SAMN16392947	SRX9260461	GSM4822870	SRP286686	GSM4822870	RNA-Seq	101	Illumina NovaSeq 6000	ILLUMINA	cDNA	1218256243	TRANSCRIPTOMIC	GEO	SINGLE	Macaca mulatta	bronchoalveolar lavages	Tissue	BALF
SRR12791320	PRJNA667960	SAMN16392947	SRX9260461	GSM4822870	SRP286686	GSM4822870	RNA-Seq	101	Illumina NovaSeq 6000	ILLUMINA	cDNA	1187738487	TRANSCRIPTOMIC	GEO	SINGLE	Macaca mulatta	bronchoalveolar lavages	Tissue	BALF
SRR12791359	PRJNA667960	SAMN16392952	SRX9260481	GSM4822890	SRP286686	GSM4822890	RNA-Seq	101	Illumina NovaSeq 6000	ILLUMINA	cDNA	1145193348	TRANSCRIPTOMIC	GEO	SINGLE	Macaca mulatta	bronchoalveolar lavages	Tissue	BALF
SRR12791360	PRJNA667960	SAMN16392952	SRX9260481	GSM4822890	SRP286686	GSM4822890	RNA-Seq	101	Illumina NovaSeq 6000	ILLUMINA	cDNA	1118512077	TRANSCRIPTOMIC	GEO	SINGLE	Macaca mulatta	bronchoalveolar lavages	Tissue	BALF
SRR12791347	PRJNA667960	SAMN16392955	SRX9260475	GSM4822884	SRP286686	GSM4822884	RNA-Seq	101	Illumina NovaSeq 6000	ILLUMINA	cDNA	1469961272	TRANSCRIPTOMIC	GEO	SINGLE	Macaca mulatta	bronchoalveolar lavages	Tissue	BALF
SRR12791348	PRJNA667960	SAMN16392955	SRX9260475	GSM4822884	SRP286686	GSM4822884	RNA-Seq	101	Illumina NovaSeq 6000	ILLUMINA	cDNA	1442121531	TRANSCRIPTOMIC	GEO	SINGLE	Macaca mulatta	bronchoalveolar lavages	Tissue	BALF
SRR12791345	PRJNA667960	SAMN16392956	SRX9260474	GSM4822883	SRP286686	GSM4822883	RNA-Seq	101	Illumina NovaSeq 6000	ILLUMINA	cDNA	1222479558	TRANSCRIPTOMIC	GEO	SINGLE	Macaca mulatta	bronchoalveolar lavages	Tissue	BALF
SRR12791346	PRJNA667960	SAMN16392956	SRX9260474	GSM4822883	SRP286686	GSM4822883	RNA-Seq	101	Illumina NovaSeq 6000	ILLUMINA	cDNA	1194916658	TRANSCRIPTOMIC	GEO	SINGLE	Macaca mulatta	bronchoalveolar lavages	Tissue	BALF
SRR12791357	PRJNA667960	SAMN16392957	SRX9260480	GSM4822889	SRP286686	GSM4822889	RNA-Seq	101	Illumina NovaSeq 6000	ILLUMINA	cDNA	1444723695	TRANSCRIPTOMIC	GEO	SINGLE	Macaca mulatta	bronchoalveolar lavages	Tissue	BALF
SRR12791358	PRJNA667960	SAMN16392957	SRX9260480	GSM4822889	SRP286686	GSM4822889	RNA-Seq	101	Illumina NovaSeq 6000	ILLUMINA	cDNA	1417480056	TRANSCRIPTOMIC	GEO	SINGLE	Macaca mulatta	bronchoalveolar lavages	Tissue	BALF
SRR12791355	PRJNA667960	SAMN16392958	SRX9260479	GSM4822888	SRP286686	GSM4822888	RNA-Seq	101	Illumina NovaSeq 6000	ILLUMINA	cDNA	1326922850	TRANSCRIPTOMIC	GEO	SINGLE	Macaca mulatta	bronchoalveolar lavages	Tissue	BALF
SRR12791356	PRJNA667960	SAMN16392958	SRX9260479	GSM4822888	SRP286686	GSM4822888	RNA-Seq	101	Illumina NovaSeq 6000	ILLUMINA	cDNA	1297557807	TRANSCRIPTOMIC	GEO	SINGLE	Macaca mulatta	bronchoalveolar lavages	Tissue	BALF
SRR13574999	PRJNA695575	SAMN17619513	SRX9973081	GSM5049419	SRP303733	GSM5049419	RNA-Seq	117	Illumina NovaSeq 6000	ILLUMINA	cDNA	1949276745	TRANSCRIPTOMIC	GEO	PAIRED	Macaca mulatta	Bronchoalveolar lavage (BAL)\, Day 4 Post SARS-CoV-2 challenge	Tissue	BALF
SRR13575000	PRJNA695575	SAMN17619513	SRX9973081	GSM5049419	SRP303733	GSM5049419	RNA-Seq	117	Illumina NovaSeq 6000	ILLUMINA	cDNA	1966880565	TRANSCRIPTOMIC	GEO	PAIRED	Macaca mulatta	Bronchoalveolar lavage (BAL)\, Day 4 Post SARS-CoV-2 challenge	Tissue	BALF
SRR13575009	PRJNA695575	SAMN17619514	SRX9973086	GSM5049424	SRP303733	GSM5049424	RNA-Seq	117	Illumina NovaSeq 6000	ILLUMINA	cDNA	42735251052	TRANSCRIPTOMIC	GEO	PAIRED	Macaca mulatta	Bronchoalveolar lavage (BAL)\, Day 4 Post SARS-CoV-2 challenge	Tissue	BALF
SRR13575010	PRJNA695575	SAMN17619514	SRX9973086	GSM5049424	SRP303733	GSM5049424	RNA-Seq	117	Illumina NovaSeq 6000	ILLUMINA	cDNA	43949683206	TRANSCRIPTOMIC	GEO	PAIRED	Macaca mulatta	Bronchoalveolar lavage (BAL)\, Day 4 Post SARS-CoV-2 challenge	Tissue	BALF
SRR13575007	PRJNA695575	SAMN17619515	SRX9973085	GSM5049423	SRP303733	GSM5049423	RNA-Seq	117	Illumina NovaSeq 6000	ILLUMINA	cDNA	6898678605	TRANSCRIPTOMIC	GEO	PAIRED	Macaca mulatta	Bronchoalveolar lavage (BAL)\, Day 4 Post SARS-CoV-2 challenge	Tissue	BALF
SRR13575008	PRJNA695575	SAMN17619515	SRX9973085	GSM5049423	SRP303733	GSM5049423	RNA-Seq	117	Illumina NovaSeq 6000	ILLUMINA	cDNA	7440991623	TRANSCRIPTOMIC	GEO	PAIRED	Macaca mulatta	Bronchoalveolar lavage (BAL)\, Day 4 Post SARS-CoV-2 challenge	Tissue	BALF
SRR13575005	PRJNA695575	SAMN17619516	SRX9973084	GSM5049422	SRP303733	GSM5049422	RNA-Seq	117	Illumina NovaSeq 6000	ILLUMINA	cDNA	39384353502	TRANSCRIPTOMIC	GEO	PAIRED	Macaca mulatta	Bronchoalveolar lavage (BAL)\, Day 4 Post SARS-CoV-2 challenge	Tissue	BALF
SRR13575006	PRJNA695575	SAMN17619516	SRX9973084	GSM5049422	SRP303733	GSM5049422	RNA-Seq	117	Illumina NovaSeq 6000	ILLUMINA	cDNA	40591385523	TRANSCRIPTOMIC	GEO	PAIRED	Macaca mulatta	Bronchoalveolar lavage (BAL)\, Day 4 Post SARS-CoV-2 challenge	Tissue	BALF
SRR13575003	PRJNA695575	SAMN17619517	SRX9973083	GSM5049421	SRP303733	GSM5049421	RNA-Seq	117	Illumina NovaSeq 6000	ILLUMINA	cDNA	6700235022	TRANSCRIPTOMIC	GEO	PAIRED	Macaca mulatta	Bronchoalveolar lavage (BAL)\, Day 4 Post SARS-CoV-2 challenge	Tissue	BALF
SRR13575004	PRJNA695575	SAMN17619517	SRX9973083	GSM5049421	SRP303733	GSM5049421	RNA-Seq	117	Illumina NovaSeq 6000	ILLUMINA	cDNA	7228534950	TRANSCRIPTOMIC	GEO	PAIRED	Macaca mulatta	Bronchoalveolar lavage (BAL)\, Day 4 Post SARS-CoV-2 challenge	Tissue	BALF
SRR13575001	PRJNA695575	SAMN17619518	SRX9973082	GSM5049420	SRP303733	GSM5049420	RNA-Seq	117	Illumina NovaSeq 6000	ILLUMINA	cDNA	16339707072	TRANSCRIPTOMIC	GEO	PAIRED	Macaca mulatta	Bronchoalveolar lavage (BAL)\, Day 4 Post SARS-CoV-2 challenge	Tissue	BALF
SRR13575002	PRJNA695575	SAMN17619518	SRX9973082	GSM5049420	SRP303733	GSM5049420	RNA-Seq	117	Illumina NovaSeq 6000	ILLUMINA	cDNA	16426189845	TRANSCRIPTOMIC	GEO	PAIRED	Macaca mulatta	Bronchoalveolar lavage (BAL)\, Day 4 Post SARS-CoV-2 challenge	Tissue	BALF
SRR13705643	PRJNA701725	SAMN17905962	SRX10094675	Sar01L_CD3neg_ADT	SRP306287	unk	RNA-Seq	308	Illumina NovaSeq 6000	ILLUMINA	cDNA	22519602644	TRANSCRIPTOMIC SINGLE CELL	UNIVERSITY MEDICAL CENTER HAMBURG-EPPENDORF	PAIRED	Homo sapiens	surface protein	Tissue	BALF
SRR13732687	PRJNA701725	SAMN17905963	SRX10094676	Sar01L_CD3neg_GEX	SRP306287	unk	RNA-Seq	308	Illumina NovaSeq 6000	ILLUMINA	cDNA	49133913444	TRANSCRIPTOMIC SINGLE CELL	UNIVERSITY MEDICAL CENTER HAMBURG-EPPENDORF	PAIRED	Homo sapiens	RNA	Tissue	BALF
SRR13732688	PRJNA701725	SAMN17905963	SRX10094676	Sar01L_CD3neg_GEX	SRP306287	unk	RNA-Seq	308	Illumina NovaSeq 6000	ILLUMINA	cDNA	72677147312	TRANSCRIPTOMIC SINGLE CELL	UNIVERSITY MEDICAL CENTER HAMBURG-EPPENDORF	PAIRED	Homo sapiens	RNA	Tissue	BALF
SRR13732689	PRJNA701725	SAMN17905963	SRX10094676	Sar01L_CD3neg_GEX	SRP306287	unk	RNA-Seq	308	Illumina NovaSeq 6000	ILLUMINA	cDNA	55133064140	TRANSCRIPTOMIC SINGLE CELL	UNIVERSITY MEDICAL CENTER HAMBURG-EPPENDORF	PAIRED	Homo sapiens	RNA	Tissue	BALF
SRR13732690	PRJNA701725	SAMN17905963	SRX10094676	Sar01L_CD3neg_GEX	SRP306287	unk	RNA-Seq	308	Illumina NovaSeq 6000	ILLUMINA	cDNA	44779036764	TRANSCRIPTOMIC SINGLE CELL	UNIVERSITY MEDICAL CENTER HAMBURG-EPPENDORF	PAIRED	Homo sapiens	RNA	Tissue	BALF
SRR13705641	PRJNA701725	SAMN17905964	SRX10094677	Sar01L_CD3pos_ADT	SRP306287	unk	RNA-Seq	308	Illumina NovaSeq 6000	ILLUMINA	cDNA	19375133008	TRANSCRIPTOMIC SINGLE CELL	UNIVERSITY MEDICAL CENTER HAMBURG-EPPENDORF	PAIRED	Homo sapiens	surface protein	Tissue	BALF
SRR13705640	PRJNA701725	SAMN17905965	SRX10094678	Sar01L_CD3pos_GEX	SRP306287	unk	RNA-Seq	308	Illumina NovaSeq 6000	ILLUMINA	cDNA	216000000000	TRANSCRIPTOMIC SINGLE CELL	UNIVERSITY MEDICAL CENTER HAMBURG-EPPENDORF	PAIRED	Homo sapiens	RNA	Tissue	BALF
SRR13705639	PRJNA701725	SAMN17905966	SRX10094679	Sar01L_CD3pos_TCR	SRP306287	unk	RNA-Seq	308	Illumina NovaSeq 6000	ILLUMINA	cDNA	31698479428	TRANSCRIPTOMIC SINGLE CELL	UNIVERSITY MEDICAL CENTER HAMBURG-EPPENDORF	PAIRED	Homo sapiens	TCR	Tissue	BALF
SRR13705678	PRJNA701725	SAMN17905970	SRX10094641	Sar02L_CD3neg_ADT	SRP306287	unk	RNA-Seq	308	Illumina NovaSeq 6000	ILLUMINA	cDNA	17255488404	TRANSCRIPTOMIC SINGLE CELL	UNIVERSITY MEDICAL CENTER HAMBURG-EPPENDORF	PAIRED	Homo sapiens	surface protein	Tissue	BALF
SRR13705677	PRJNA701725	SAMN17905971	SRX10094642	Sar02L_CD3neg_GEX	SRP306287	unk	RNA-Seq	308	Illumina NovaSeq 6000	ILLUMINA	cDNA	182000000000	TRANSCRIPTOMIC SINGLE CELL	UNIVERSITY MEDICAL CENTER HAMBURG-EPPENDORF	PAIRED	Homo sapiens	RNA	Tissue	BALF
SRR13705676	PRJNA701725	SAMN17905972	SRX10094643	Sar02L_CD3pos_ADT	SRP306287	unk	RNA-Seq	308	Illumina NovaSeq 6000	ILLUMINA	cDNA	6189886164	TRANSCRIPTOMIC SINGLE CELL	UNIVERSITY MEDICAL CENTER HAMBURG-EPPENDORF	PAIRED	Homo sapiens	surface protein	Tissue	BALF
SRR13705675	PRJNA701725	SAMN17905973	SRX10094644	Sar02L_CD3pos_GEX	SRP306287	unk	RNA-Seq	308	Illumina NovaSeq 6000	ILLUMINA	cDNA	38677220736	TRANSCRIPTOMIC SINGLE CELL	UNIVERSITY MEDICAL CENTER HAMBURG-EPPENDORF	PAIRED	Homo sapiens	RNA	Tissue	BALF
SRR13705674	PRJNA701725	SAMN17905974	SRX10094645	Sar02L_CD3pos_TCR	SRP306287	unk	RNA-Seq	308	Illumina NovaSeq 6000	ILLUMINA	cDNA	8093559320	TRANSCRIPTOMIC SINGLE CELL	UNIVERSITY MEDICAL CENTER HAMBURG-EPPENDORF	PAIRED	Homo sapiens	TCR	Tissue	BALF
SRR13705670	PRJNA701725	SAMN17905978	SRX10094649	Sar03L_CD3neg_ADT	SRP306287	unk	RNA-Seq	308	Illumina NovaSeq 6000	ILLUMINA	cDNA	16861859784	TRANSCRIPTOMIC SINGLE CELL	UNIVERSITY MEDICAL CENTER HAMBURG-EPPENDORF	PAIRED	Homo sapiens	surface protein	Tissue	BALF
SRR13705668	PRJNA701725	SAMN17905979	SRX10094651	Sar03L_CD3neg_GEX	SRP306287	unk	RNA-Seq	308	Illumina NovaSeq 6000	ILLUMINA	cDNA	180000000000	TRANSCRIPTOMIC SINGLE CELL	UNIVERSITY MEDICAL CENTER HAMBURG-EPPENDORF	PAIRED	Homo sapiens	RNA	Tissue	BALF
SRR13705667	PRJNA701725	SAMN17905980	SRX10094652	Sar03L_CD3pos_ADT	SRP306287	unk	RNA-Seq	308	Illumina NovaSeq 6000	ILLUMINA	cDNA	7589707664	TRANSCRIPTOMIC SINGLE CELL	UNIVERSITY MEDICAL CENTER HAMBURG-EPPENDORF	PAIRED	Homo sapiens	surface protein	Tissue	BALF
SRR13705698	PRJNA701725	SAMN17905981	SRX10094653	Sar03L_CD3pos_GEX	SRP306287	unk	RNA-Seq	308	Illumina NovaSeq 6000	ILLUMINA	cDNA	94741242288	TRANSCRIPTOMIC SINGLE CELL	UNIVERSITY MEDICAL CENTER HAMBURG-EPPENDORF	PAIRED	Homo sapiens	RNA	Tissue	BALF
SRR13705697	PRJNA701725	SAMN17905982	SRX10094622	Sar03L_CD3pos_TCR	SRP306287	unk	RNA-Seq	308	Illumina NovaSeq 6000	ILLUMINA	cDNA	9797188324	TRANSCRIPTOMIC SINGLE CELL	UNIVERSITY MEDICAL CENTER HAMBURG-EPPENDORF	PAIRED	Homo sapiens	TCR	Tissue	BALF
SRR13705693	PRJNA701725	SAMN17905986	SRX10094626	Sar04L_CD3neg_ADT	SRP306287	unk	RNA-Seq	308	Illumina NovaSeq 6000	ILLUMINA	cDNA	22592902332	TRANSCRIPTOMIC SINGLE CELL	UNIVERSITY MEDICAL CENTER HAMBURG-EPPENDORF	PAIRED	Homo sapiens	surface protein	Tissue	BALF
SRR13705692	PRJNA701725	SAMN17905987	SRX10094627	Sar04L_CD3neg_GEX	SRP306287	unk	RNA-Seq	308	Illumina NovaSeq 6000	ILLUMINA	cDNA	197000000000	TRANSCRIPTOMIC SINGLE CELL	UNIVERSITY MEDICAL CENTER HAMBURG-EPPENDORF	PAIRED	Homo sapiens	RNA	Tissue	BALF
SRR13705691	PRJNA701725	SAMN17905988	SRX10094628	Sar04L_CD3pos_ADT	SRP306287	unk	RNA-Seq	308	Illumina NovaSeq 6000	ILLUMINA	cDNA	7639016924	TRANSCRIPTOMIC SINGLE CELL	UNIVERSITY MEDICAL CENTER HAMBURG-EPPENDORF	PAIRED	Homo sapiens	surface protein	Tissue	BALF
SRR13705689	PRJNA701725	SAMN17905989	SRX10094630	Sar04L_CD3pos_GEX	SRP306287	unk	RNA-Seq	308	Illumina NovaSeq 6000	ILLUMINA	cDNA	51296979580	TRANSCRIPTOMIC SINGLE CELL	UNIVERSITY MEDICAL CENTER HAMBURG-EPPENDORF	PAIRED	Homo sapiens	RNA	Tissue	BALF
SRR13705688	PRJNA701725	SAMN17905990	SRX10094631	Sar04L_CD3pos_TCR	SRP306287	unk	RNA-Seq	308	Illumina NovaSeq 6000	ILLUMINA	cDNA	9860950484	TRANSCRIPTOMIC SINGLE CELL	UNIVERSITY MEDICAL CENTER HAMBURG-EPPENDORF	PAIRED	Homo sapiens	TCR	Tissue	BALF
SRR13705684	PRJNA701725	SAMN17905994	SRX10094635	Sar05L_CD3neg_ADT	SRP306287	unk	RNA-Seq	308	Illumina NovaSeq 6000	ILLUMINA	cDNA	19765602472	TRANSCRIPTOMIC SINGLE CELL	UNIVERSITY MEDICAL CENTER HAMBURG-EPPENDORF	PAIRED	Homo sapiens	surface protein	Tissue	BALF
SRR13705683	PRJNA701725	SAMN17905995	SRX10094636	Sar05L_CD3neg_GEX	SRP306287	unk	RNA-Seq	308	Illumina NovaSeq 6000	ILLUMINA	cDNA	182000000000	TRANSCRIPTOMIC SINGLE CELL	UNIVERSITY MEDICAL CENTER HAMBURG-EPPENDORF	PAIRED	Homo sapiens	RNA	Tissue	BALF
SRR13705638	PRJNA701725	SAMN17905996	SRX10094637	Sar05L_CD3pos_ADT	SRP306287	unk	RNA-Seq	308	Illumina NovaSeq 6000	ILLUMINA	cDNA	21796112184	TRANSCRIPTOMIC SINGLE CELL	UNIVERSITY MEDICAL CENTER HAMBURG-EPPENDORF	PAIRED	Homo sapiens	surface protein	Tissue	BALF
SRR13705730	PRJNA701725	SAMN17905997	SRX10094588	Sar05L_CD3pos_GEX	SRP306287	unk	RNA-Seq	308	Illumina NovaSeq 6000	ILLUMINA	cDNA	172000000000	TRANSCRIPTOMIC SINGLE CELL	UNIVERSITY MEDICAL CENTER HAMBURG-EPPENDORF	PAIRED	Homo sapiens	RNA	Tissue	BALF
SRR13705729	PRJNA701725	SAMN17905998	SRX10094589	Sar05L_CD3pos_TCR	SRP306287	unk	RNA-Seq	308	Illumina NovaSeq 6000	ILLUMINA	cDNA	29498246932	TRANSCRIPTOMIC SINGLE CELL	UNIVERSITY MEDICAL CENTER HAMBURG-EPPENDORF	PAIRED	Homo sapiens	TCR	Tissue	BALF
SRR13705724	PRJNA701725	SAMN17906002	SRX10094594	Sar07L_CD3neg_ADT	SRP306287	unk	RNA-Seq	308	Illumina NovaSeq 6000	ILLUMINA	cDNA	21398404720	TRANSCRIPTOMIC SINGLE CELL	UNIVERSITY MEDICAL CENTER HAMBURG-EPPENDORF	PAIRED	Homo sapiens	surface protein	Tissue	BALF
SRR13705723	PRJNA701725	SAMN17906003	SRX10094595	Sar07L_CD3neg_GEX	SRP306287	unk	RNA-Seq	308	Illumina NovaSeq 6000	ILLUMINA	cDNA	204000000000	TRANSCRIPTOMIC SINGLE CELL	UNIVERSITY MEDICAL CENTER HAMBURG-EPPENDORF	PAIRED	Homo sapiens	RNA	Tissue	BALF
SRR13705722	PRJNA701725	SAMN17906004	SRX10094596	Sar07L_CD3pos_ADT	SRP306287	unk	RNA-Seq	308	Illumina NovaSeq 6000	ILLUMINA	cDNA	11712032024	TRANSCRIPTOMIC SINGLE CELL	UNIVERSITY MEDICAL CENTER HAMBURG-EPPENDORF	PAIRED	Homo sapiens	surface protein	Tissue	BALF
SRR13705721	PRJNA701725	SAMN17906005	SRX10094597	Sar07L_CD3pos_GEX	SRP306287	unk	RNA-Seq	308	Illumina NovaSeq 6000	ILLUMINA	cDNA	120000000000	TRANSCRIPTOMIC SINGLE CELL	UNIVERSITY MEDICAL CENTER HAMBURG-EPPENDORF	PAIRED	Homo sapiens	RNA	Tissue	BALF
SRR13705720	PRJNA701725	SAMN17906006	SRX10094598	Sar07L_CD3pos_TCR	SRP306287	unk	RNA-Seq	308	Illumina NovaSeq 6000	ILLUMINA	cDNA	15529524164	TRANSCRIPTOMIC SINGLE CELL	UNIVERSITY MEDICAL CENTER HAMBURG-EPPENDORF	PAIRED	Homo sapiens	TCR	Tissue	BALF
SRR13705666	PRJNA701725	SAMN17906010	SRX10094603	Sar08L_CD3neg_ADT	SRP306287	unk	RNA-Seq	308	Illumina NovaSeq 6000	ILLUMINA	cDNA	18477110960	TRANSCRIPTOMIC SINGLE CELL	UNIVERSITY MEDICAL CENTER HAMBURG-EPPENDORF	PAIRED	Homo sapiens	surface protein	Tissue	BALF
SRR13705665	PRJNA701725	SAMN17906011	SRX10094654	Sar08L_CD3neg_GEX	SRP306287	unk	RNA-Seq	308	Illumina NovaSeq 6000	ILLUMINA	cDNA	194000000000	TRANSCRIPTOMIC SINGLE CELL	UNIVERSITY MEDICAL CENTER HAMBURG-EPPENDORF	PAIRED	Homo sapiens	RNA	Tissue	BALF
SRR13705664	PRJNA701725	SAMN17906012	SRX10094655	Sar08L_CD3pos_ADT	SRP306287	unk	RNA-Seq	308	Illumina NovaSeq 6000	ILLUMINA	cDNA	10366260828	TRANSCRIPTOMIC SINGLE CELL	UNIVERSITY MEDICAL CENTER HAMBURG-EPPENDORF	PAIRED	Homo sapiens	surface protein	Tissue	BALF
SRR13705663	PRJNA701725	SAMN17906013	SRX10094656	Sar08L_CD3pos_GEX	SRP306287	unk	RNA-Seq	308	Illumina NovaSeq 6000	ILLUMINA	cDNA	86625638484	TRANSCRIPTOMIC SINGLE CELL	UNIVERSITY MEDICAL CENTER HAMBURG-EPPENDORF	PAIRED	Homo sapiens	RNA	Tissue	BALF
SRR13705662	PRJNA701725	SAMN17906014	SRX10094657	Sar08L_CD3pos_TCR	SRP306287	unk	RNA-Seq	308	Illumina NovaSeq 6000	ILLUMINA	cDNA	16408311612	TRANSCRIPTOMIC SINGLE CELL	UNIVERSITY MEDICAL CENTER HAMBURG-EPPENDORF	PAIRED	Homo sapiens	TCR	Tissue	BALF
SRR13705661	PRJNA701725	SAMN17906015	SRX10094658	Sar09L_CD45ne_ADT	SRP306287	unk	RNA-Seq	308	Illumina NovaSeq 6000	ILLUMINA	cDNA	21502083372	TRANSCRIPTOMIC SINGLE CELL	UNIVERSITY MEDICAL CENTER HAMBURG-EPPENDORF	PAIRED	Homo sapiens	surface protein	Tissue	BALF
SRR13705660	PRJNA701725	SAMN17906016	SRX10094659	Sar09L_CD45ne_GEX	SRP306287	unk	RNA-Seq	308	Illumina NovaSeq 6000	ILLUMINA	cDNA	171000000000	TRANSCRIPTOMIC SINGLE CELL	UNIVERSITY MEDICAL CENTER HAMBURG-EPPENDORF	PAIRED	Homo sapiens	RNA	Tissue	BALF
SRR13705659	PRJNA701725	SAMN17906017	SRX10094660	Sar09L_CD45po_ADT	SRP306287	unk	RNA-Seq	308	Illumina NovaSeq 6000	ILLUMINA	cDNA	5924629788	TRANSCRIPTOMIC SINGLE CELL	UNIVERSITY MEDICAL CENTER HAMBURG-EPPENDORF	PAIRED	Homo sapiens	surface protein	Tissue	BALF
SRR13705658	PRJNA701725	SAMN17906018	SRX10094661	Sar09L_CD45po_GEX	SRP306287	unk	RNA-Seq	308	Illumina NovaSeq 6000	ILLUMINA	cDNA	25808379828	TRANSCRIPTOMIC SINGLE CELL	UNIVERSITY MEDICAL CENTER HAMBURG-EPPENDORF	PAIRED	Homo sapiens	RNA	Tissue	BALF
SRR13705656	PRJNA701725	SAMN17906019	SRX10094663	Sar09L_CD45po_TCR	SRP306287	unk	RNA-Seq	308	Illumina NovaSeq 6000	ILLUMINA	cDNA	7386614004	TRANSCRIPTOMIC SINGLE CELL	UNIVERSITY MEDICAL CENTER HAMBURG-EPPENDORF	PAIRED	Homo sapiens	TCR	Tissue	BALF
SRR13705655	PRJNA701725	SAMN17906020	SRX10094664	Sar09L_EpCAM_ADT	SRP306287	unk	RNA-Seq	308	Illumina NovaSeq 6000	ILLUMINA	cDNA	5920494888	TRANSCRIPTOMIC SINGLE CELL	UNIVERSITY MEDICAL CENTER HAMBURG-EPPENDORF	PAIRED	Homo sapiens	surface protein	Tissue	BALF
SRR13705653	PRJNA701725	SAMN17906021	SRX10094665	Sar09L_EpCAM_GEX	SRP306287	unk	RNA-Seq	308	Illumina NovaSeq 6000	ILLUMINA	cDNA	34394244500	TRANSCRIPTOMIC SINGLE CELL	UNIVERSITY MEDICAL CENTER HAMBURG-EPPENDORF	PAIRED	Homo sapiens	RNA	Tissue	BALF
SRR11844825	PRJNA634938	SAMN15013673	SRX8395170	GSM4567551	SRP263603	GSM4567551	RNA-Seq	198	Illumina NovaSeq 6000	ILLUMINA	cDNA	9762565824	TRANSCRIPTOMIC	GEO	PAIRED	Homo sapiens	Whole Blood	Tissue	Blood
SRR11844824	PRJNA634938	SAMN15013674	SRX8395169	GSM4567550	SRP263603	GSM4567550	RNA-Seq	198	Illumina NovaSeq 6000	ILLUMINA	cDNA	8743139064	TRANSCRIPTOMIC	GEO	PAIRED	Homo sapiens	Whole Blood	Tissue	Blood
SRR11844823	PRJNA634938	SAMN15013675	SRX8395168	GSM4567549	SRP263603	GSM4567549	RNA-Seq	198	Illumina NovaSeq 6000	ILLUMINA	cDNA	7764458724	TRANSCRIPTOMIC	GEO	PAIRED	Homo sapiens	Whole Blood	Tissue	Blood
SRR11844822	PRJNA634938	SAMN15013676	SRX8395167	GSM4567548	SRP263603	GSM4567548	RNA-Seq	198	Illumina NovaSeq 6000	ILLUMINA	cDNA	8465081328	TRANSCRIPTOMIC	GEO	PAIRED	Homo sapiens	Whole Blood	Tissue	Blood
SRR11844821	PRJNA634938	SAMN15013677	SRX8395166	GSM4567547	SRP263603	GSM4567547	RNA-Seq	198	Illumina NovaSeq 6000	ILLUMINA	cDNA	9694783494	TRANSCRIPTOMIC	GEO	PAIRED	Homo sapiens	Whole Blood	Tissue	Blood
SRR11844820	PRJNA634938	SAMN15013678	SRX8395165	GSM4567546	SRP263603	GSM4567546	RNA-Seq	198	Illumina NovaSeq 6000	ILLUMINA	cDNA	5664855240	TRANSCRIPTOMIC	GEO	PAIRED	Homo sapiens	Whole Blood	Tissue	Blood
SRR11844819	PRJNA634938	SAMN15013679	SRX8395164	GSM4567545	SRP263603	GSM4567545	RNA-Seq	198	Illumina NovaSeq 6000	ILLUMINA	cDNA	7812512928	TRANSCRIPTOMIC	GEO	PAIRED	Homo sapiens	Whole Blood	Tissue	Blood
SRR11844818	PRJNA634938	SAMN15013680	SRX8395163	GSM4567544	SRP263603	GSM4567544	RNA-Seq	198	Illumina NovaSeq 6000	ILLUMINA	cDNA	8797397796	TRANSCRIPTOMIC	GEO	PAIRED	Homo sapiens	Whole Blood	Tissue	Blood
SRR11844817	PRJNA634938	SAMN15013717	SRX8395162	GSM4567543	SRP263603	GSM4567543	RNA-Seq	198	Illumina NovaSeq 6000	ILLUMINA	cDNA	9130598928	TRANSCRIPTOMIC	GEO	PAIRED	Homo sapiens	Whole Blood	Tissue	Blood
SRR11844816	PRJNA634938	SAMN15013718	SRX8395161	GSM4567542	SRP263603	GSM4567542	RNA-Seq	198	Illumina NovaSeq 6000	ILLUMINA	cDNA	10067749362	TRANSCRIPTOMIC	GEO	PAIRED	Homo sapiens	Whole Blood	Tissue	Blood
SRR11844815	PRJNA634938	SAMN15013719	SRX8395160	GSM4567541	SRP263603	GSM4567541	RNA-Seq	198	Illumina NovaSeq 6000	ILLUMINA	cDNA	6779979756	TRANSCRIPTOMIC	GEO	PAIRED	Homo sapiens	Whole Blood	Tissue	Blood
SRR11844814	PRJNA634938	SAMN15013720	SRX8395159	GSM4567540	SRP263603	GSM4567540	RNA-Seq	198	Illumina NovaSeq 6000	ILLUMINA	cDNA	7702171092	TRANSCRIPTOMIC	GEO	PAIRED	Homo sapiens	Whole Blood	Tissue	Blood
SRR11844813	PRJNA634938	SAMN15013721	SRX8395158	GSM4567539	SRP263603	GSM4567539	RNA-Seq	198	Illumina NovaSeq 6000	ILLUMINA	cDNA	7578249426	TRANSCRIPTOMIC	GEO	PAIRED	Homo sapiens	Whole Blood	Tissue	Blood
SRR11844812	PRJNA634938	SAMN15013722	SRX8395157	GSM4567538	SRP263603	GSM4567538	RNA-Seq	198	Illumina NovaSeq 6000	ILLUMINA	cDNA	8581118436	TRANSCRIPTOMIC	GEO	PAIRED	Homo sapiens	Whole Blood	Tissue	Blood
SRR11844811	PRJNA634938	SAMN15013723	SRX8395156	GSM4567537	SRP263603	GSM4567537	RNA-Seq	198	Illumina NovaSeq 6000	ILLUMINA	cDNA	9033398748	TRANSCRIPTOMIC	GEO	PAIRED	Homo sapiens	Whole Blood	Tissue	Blood
SRR11844810	PRJNA634938	SAMN15013724	SRX8395155	GSM4567536	SRP263603	GSM4567536	RNA-Seq	198	Illumina NovaSeq 6000	ILLUMINA	cDNA	9089605800	TRANSCRIPTOMIC	GEO	PAIRED	Homo sapiens	Whole Blood	Tissue	Blood
SRR11844809	PRJNA634938	SAMN15013725	SRX8395154	GSM4567535	SRP263603	GSM4567535	RNA-Seq	198	Illumina NovaSeq 6000	ILLUMINA	cDNA	11304906624	TRANSCRIPTOMIC	GEO	PAIRED	Homo sapiens	Whole Blood	Tissue	Blood
SRR11844808	PRJNA634938	SAMN15013726	SRX8395153	GSM4567534	SRP263603	GSM4567534	RNA-Seq	198	Illumina NovaSeq 6000	ILLUMINA	cDNA	7935124824	TRANSCRIPTOMIC	GEO	PAIRED	Homo sapiens	Whole Blood	Tissue	Blood
SRR11844807	PRJNA634938	SAMN15013727	SRX8395152	GSM4567533	SRP263603	GSM4567533	RNA-Seq	198	Illumina NovaSeq 6000	ILLUMINA	cDNA	8879660658	TRANSCRIPTOMIC	GEO	PAIRED	Homo sapiens	Whole Blood	Tissue	Blood
SRR11844806	PRJNA634938	SAMN15013728	SRX8395151	GSM4567532	SRP263603	GSM4567532	RNA-Seq	198	Illumina NovaSeq 6000	ILLUMINA	cDNA	8456715828	TRANSCRIPTOMIC	GEO	PAIRED	Homo sapiens	Whole Blood	Tissue	Blood
SRR11844805	PRJNA634938	SAMN15013729	SRX8395150	GSM4567531	SRP263603	GSM4567531	RNA-Seq	198	Illumina NovaSeq 6000	ILLUMINA	cDNA	9613538748	TRANSCRIPTOMIC	GEO	PAIRED	Homo sapiens	Whole Blood	Tissue	Blood
SRR11844804	PRJNA634938	SAMN15013730	SRX8395149	GSM4567530	SRP263603	GSM4567530	RNA-Seq	198	Illumina NovaSeq 6000	ILLUMINA	cDNA	8468689878	TRANSCRIPTOMIC	GEO	PAIRED	Homo sapiens	Whole Blood	Tissue	Blood
SRR11844803	PRJNA634938	SAMN15013731	SRX8395148	GSM4567529	SRP263603	GSM4567529	RNA-Seq	198	Illumina NovaSeq 6000	ILLUMINA	cDNA	8457083514	TRANSCRIPTOMIC	GEO	PAIRED	Homo sapiens	Whole Blood	Tissue	Blood
SRR11844802	PRJNA634938	SAMN15013732	SRX8395147	GSM4567528	SRP263603	GSM4567528	RNA-Seq	198	Illumina NovaSeq 6000	ILLUMINA	cDNA	9603430452	TRANSCRIPTOMIC	GEO	PAIRED	Homo sapiens	Whole Blood	Tissue	Blood
SRR11844801	PRJNA634938	SAMN15013733	SRX8395146	GSM4567527	SRP263603	GSM4567527	RNA-Seq	198	Illumina NovaSeq 6000	ILLUMINA	cDNA	11870540352	TRANSCRIPTOMIC	GEO	PAIRED	Homo sapiens	Whole Blood	Tissue	Blood
SRR11844800	PRJNA634938	SAMN15013734	SRX8395145	GSM4567526	SRP263603	GSM4567526	RNA-Seq	198	Illumina NovaSeq 6000	ILLUMINA	cDNA	9078597594	TRANSCRIPTOMIC	GEO	PAIRED	Homo sapiens	Whole Blood	Tissue	Blood
SRR11844834	PRJNA634938	SAMN15013735	SRX8395179	GSM4567560	SRP263603	GSM4567560	RNA-Seq	198	Illumina NovaSeq 6000	ILLUMINA	cDNA	8629591410	TRANSCRIPTOMIC	GEO	PAIRED	Homo sapiens	Whole Blood	Tissue	Blood
SRR11844833	PRJNA634938	SAMN15013736	SRX8395178	GSM4567559	SRP263603	GSM4567559	RNA-Seq	198	Illumina NovaSeq 6000	ILLUMINA	cDNA	9900269478	TRANSCRIPTOMIC	GEO	PAIRED	Homo sapiens	Whole Blood	Tissue	Blood
SRR11844832	PRJNA634938	SAMN15013737	SRX8395177	GSM4567558	SRP263603	GSM4567558	RNA-Seq	198	Illumina NovaSeq 6000	ILLUMINA	cDNA	10563725304	TRANSCRIPTOMIC	GEO	PAIRED	Homo sapiens	Whole Blood	Tissue	Blood
SRR11844831	PRJNA634938	SAMN15013738	SRX8395176	GSM4567557	SRP263603	GSM4567557	RNA-Seq	198	Illumina NovaSeq 6000	ILLUMINA	cDNA	11158227828	TRANSCRIPTOMIC	GEO	PAIRED	Homo sapiens	Whole Blood	Tissue	Blood
SRR11844830	PRJNA634938	SAMN15013739	SRX8395175	GSM4567556	SRP263603	GSM4567556	RNA-Seq	198	Illumina NovaSeq 6000	ILLUMINA	cDNA	10517194512	TRANSCRIPTOMIC	GEO	PAIRED	Homo sapiens	Whole Blood	Tissue	Blood
SRR11844829	PRJNA634938	SAMN15013740	SRX8395174	GSM4567555	SRP263603	GSM4567555	RNA-Seq	198	Illumina NovaSeq 6000	ILLUMINA	cDNA	10496266308	TRANSCRIPTOMIC	GEO	PAIRED	Homo sapiens	Whole Blood	Tissue	Blood
SRR11844875	PRJNA634938	SAMN15013741	SRX8395220	GSM4567601	SRP263603	GSM4567601	RNA-Seq	198	Illumina NovaSeq 6000	ILLUMINA	cDNA	8291615904	TRANSCRIPTOMIC	GEO	PAIRED	Homo sapiens	Whole Blood	Tissue	Blood
SRR11844874	PRJNA634938	SAMN15013742	SRX8395219	GSM4567600	SRP263603	GSM4567600	RNA-Seq	198	Illumina NovaSeq 6000	ILLUMINA	cDNA	8993685888	TRANSCRIPTOMIC	GEO	PAIRED	Homo sapiens	Whole Blood	Tissue	Blood
SRR11844873	PRJNA634938	SAMN15013743	SRX8395218	GSM4567599	SRP263603	GSM4567599	RNA-Seq	198	Illumina NovaSeq 6000	ILLUMINA	cDNA	9953818380	TRANSCRIPTOMIC	GEO	PAIRED	Homo sapiens	Whole Blood	Tissue	Blood
SRR11844872	PRJNA634938	SAMN15013744	SRX8395217	GSM4567598	SRP263603	GSM4567598	RNA-Seq	198	Illumina NovaSeq 6000	ILLUMINA	cDNA	8542325682	TRANSCRIPTOMIC	GEO	PAIRED	Homo sapiens	Whole Blood	Tissue	Blood
SRR11844871	PRJNA634938	SAMN15013745	SRX8395216	GSM4567597	SRP263603	GSM4567597	RNA-Seq	198	Illumina NovaSeq 6000	ILLUMINA	cDNA	9277955082	TRANSCRIPTOMIC	GEO	PAIRED	Homo sapiens	Whole Blood	Tissue	Blood
SRR11844870	PRJNA634938	SAMN15013746	SRX8395215	GSM4567596	SRP263603	GSM4567596	RNA-Seq	198	Illumina NovaSeq 6000	ILLUMINA	cDNA	9597446496	TRANSCRIPTOMIC	GEO	PAIRED	Homo sapiens	Whole Blood	Tissue	Blood
SRR11844869	PRJNA634938	SAMN15013747	SRX8395214	GSM4567595	SRP263603	GSM4567595	RNA-Seq	198	Illumina NovaSeq 6000	ILLUMINA	cDNA	8969136660	TRANSCRIPTOMIC	GEO	PAIRED	Homo sapiens	Whole Blood	Tissue	Blood
SRR11844868	PRJNA634938	SAMN15013748	SRX8395213	GSM4567594	SRP263603	GSM4567594	RNA-Seq	198	Illumina NovaSeq 6000	ILLUMINA	cDNA	12144563838	TRANSCRIPTOMIC	GEO	PAIRED	Homo sapiens	Whole Blood	Tissue	Blood
SRR11844867	PRJNA634938	SAMN15013749	SRX8395212	GSM4567593	SRP263603	GSM4567593	RNA-Seq	198	Illumina NovaSeq 6000	ILLUMINA	cDNA	8088144174	TRANSCRIPTOMIC	GEO	PAIRED	Homo sapiens	Whole Blood	Tissue	Blood
SRR11844859	PRJNA634938	SAMN15013750	SRX8395204	GSM4567585	SRP263603	GSM4567585	RNA-Seq	198	Illumina NovaSeq 6000	ILLUMINA	cDNA	10824214698	TRANSCRIPTOMIC	GEO	PAIRED	Homo sapiens	Whole Blood	Tissue	Blood
SRR11844866	PRJNA634938	SAMN15013751	SRX8395211	GSM4567592	SRP263603	GSM4567592	RNA-Seq	198	Illumina NovaSeq 6000	ILLUMINA	cDNA	5573614860	TRANSCRIPTOMIC	GEO	PAIRED	Homo sapiens	Whole Blood	Tissue	Blood
SRR11844865	PRJNA634938	SAMN15013752	SRX8395210	GSM4567591	SRP263603	GSM4567591	RNA-Seq	198	Illumina NovaSeq 6000	ILLUMINA	cDNA	5040148806	TRANSCRIPTOMIC	GEO	PAIRED	Homo sapiens	Whole Blood	Tissue	Blood
SRR11844864	PRJNA634938	SAMN15013753	SRX8395209	GSM4567590	SRP263603	GSM4567590	RNA-Seq	198	Illumina NovaSeq 6000	ILLUMINA	cDNA	9055066482	TRANSCRIPTOMIC	GEO	PAIRED	Homo sapiens	Whole Blood	Tissue	Blood
SRR11844863	PRJNA634938	SAMN15013754	SRX8395208	GSM4567589	SRP263603	GSM4567589	RNA-Seq	198	Illumina NovaSeq 6000	ILLUMINA	cDNA	9227499930	TRANSCRIPTOMIC	GEO	PAIRED	Homo sapiens	Whole Blood	Tissue	Blood
SRR11844862	PRJNA634938	SAMN15013755	SRX8395207	GSM4567588	SRP263603	GSM4567588	RNA-Seq	198	Illumina NovaSeq 6000	ILLUMINA	cDNA	7960083120	TRANSCRIPTOMIC	GEO	PAIRED	Homo sapiens	Whole Blood	Tissue	Blood
SRR11844861	PRJNA634938	SAMN15013756	SRX8395206	GSM4567587	SRP263603	GSM4567587	RNA-Seq	198	Illumina NovaSeq 6000	ILLUMINA	cDNA	10731015108	TRANSCRIPTOMIC	GEO	PAIRED	Homo sapiens	Whole Blood	Tissue	Blood
SRR11844860	PRJNA634938	SAMN15013757	SRX8395205	GSM4567586	SRP263603	GSM4567586	RNA-Seq	198	Illumina NovaSeq 6000	ILLUMINA	cDNA	9770087646	TRANSCRIPTOMIC	GEO	PAIRED	Homo sapiens	Whole Blood	Tissue	Blood
SRR11844828	PRJNA634938	SAMN15013758	SRX8395173	GSM4567554	SRP263603	GSM4567554	RNA-Seq	198	Illumina NovaSeq 6000	ILLUMINA	cDNA	7652962152	TRANSCRIPTOMIC	GEO	PAIRED	Homo sapiens	Whole Blood	Tissue	Blood
SRR11844827	PRJNA634938	SAMN15013759	SRX8395172	GSM4567553	SRP263603	GSM4567553	RNA-Seq	198	Illumina NovaSeq 6000	ILLUMINA	cDNA	8779323564	TRANSCRIPTOMIC	GEO	PAIRED	Homo sapiens	Whole Blood	Tissue	Blood
SRR11844826	PRJNA634938	SAMN15013760	SRX8395171	GSM4567552	SRP263603	GSM4567552	RNA-Seq	198	Illumina NovaSeq 6000	ILLUMINA	cDNA	8955017280	TRANSCRIPTOMIC	GEO	PAIRED	Homo sapiens	Whole Blood	Tissue	Blood
SRR11844855	PRJNA634938	SAMN15013761	SRX8395200	GSM4567581	SRP263603	GSM4567581	RNA-Seq	198	Illumina NovaSeq 6000	ILLUMINA	cDNA	9950996682	TRANSCRIPTOMIC	GEO	PAIRED	Homo sapiens	Whole Blood	Tissue	Blood
SRR11844854	PRJNA634938	SAMN15013762	SRX8395199	GSM4567580	SRP263603	GSM4567580	RNA-Seq	198	Illumina NovaSeq 6000	ILLUMINA	cDNA	11620338444	TRANSCRIPTOMIC	GEO	PAIRED	Homo sapiens	Whole Blood	Tissue	Blood
SRR11844853	PRJNA634938	SAMN15013763	SRX8395198	GSM4567579	SRP263603	GSM4567579	RNA-Seq	198	Illumina NovaSeq 6000	ILLUMINA	cDNA	5799907080	TRANSCRIPTOMIC	GEO	PAIRED	Homo sapiens	Whole Blood	Tissue	Blood
SRR11844852	PRJNA634938	SAMN15013764	SRX8395197	GSM4567578	SRP263603	GSM4567578	RNA-Seq	198	Illumina NovaSeq 6000	ILLUMINA	cDNA	7466877990	TRANSCRIPTOMIC	GEO	PAIRED	Homo sapiens	Whole Blood	Tissue	Blood
SRR11844851	PRJNA634938	SAMN15013765	SRX8395196	GSM4567577	SRP263603	GSM4567577	RNA-Seq	198	Illumina NovaSeq 6000	ILLUMINA	cDNA	10854827478	TRANSCRIPTOMIC	GEO	PAIRED	Homo sapiens	Whole Blood	Tissue	Blood
SRR11844850	PRJNA634938	SAMN15013766	SRX8395195	GSM4567576	SRP263603	GSM4567576	RNA-Seq	198	Illumina NovaSeq 6000	ILLUMINA	cDNA	8739795240	TRANSCRIPTOMIC	GEO	PAIRED	Homo sapiens	Whole Blood	Tissue	Blood
SRR11844849	PRJNA634938	SAMN15013767	SRX8395194	GSM4567575	SRP263603	GSM4567575	RNA-Seq	198	Illumina NovaSeq 6000	ILLUMINA	cDNA	9176744214	TRANSCRIPTOMIC	GEO	PAIRED	Homo sapiens	Whole Blood	Tissue	Blood
SRR11844848	PRJNA634938	SAMN15013768	SRX8395193	GSM4567574	SRP263603	GSM4567574	RNA-Seq	198	Illumina NovaSeq 6000	ILLUMINA	cDNA	5880649104	TRANSCRIPTOMIC	GEO	PAIRED	Homo sapiens	Whole Blood	Tissue	Blood
SRR11844847	PRJNA634938	SAMN15013769	SRX8395192	GSM4567573	SRP263603	GSM4567573	RNA-Seq	198	Illumina NovaSeq 6000	ILLUMINA	cDNA	9008479656	TRANSCRIPTOMIC	GEO	PAIRED	Homo sapiens	Whole Blood	Tissue	Blood
SRR11844846	PRJNA634938	SAMN15013770	SRX8395191	GSM4567572	SRP263603	GSM4567572	RNA-Seq	198	Illumina NovaSeq 6000	ILLUMINA	cDNA	10189759932	TRANSCRIPTOMIC	GEO	PAIRED	Homo sapiens	Whole Blood	Tissue	Blood
SRR11844845	PRJNA634938	SAMN15013771	SRX8395190	GSM4567571	SRP263603	GSM4567571	RNA-Seq	198	Illumina NovaSeq 6000	ILLUMINA	cDNA	8920657350	TRANSCRIPTOMIC	GEO	PAIRED	Homo sapiens	Whole Blood	Tissue	Blood
SRR11844844	PRJNA634938	SAMN15013772	SRX8395189	GSM4567570	SRP263603	GSM4567570	RNA-Seq	198	Illumina NovaSeq 6000	ILLUMINA	cDNA	8001353448	TRANSCRIPTOMIC	GEO	PAIRED	Homo sapiens	Whole Blood	Tissue	Blood
SRR11844843	PRJNA634938	SAMN15013773	SRX8395188	GSM4567569	SRP263603	GSM4567569	RNA-Seq	198	Illumina NovaSeq 6000	ILLUMINA	cDNA	8278262586	TRANSCRIPTOMIC	GEO	PAIRED	Homo sapiens	Whole Blood	Tissue	Blood
SRR11844842	PRJNA634938	SAMN15013774	SRX8395187	GSM4567568	SRP263603	GSM4567568	RNA-Seq	198	Illumina NovaSeq 6000	ILLUMINA	cDNA	8142210846	TRANSCRIPTOMIC	GEO	PAIRED	Homo sapiens	Whole Blood	Tissue	Blood
SRR11844841	PRJNA634938	SAMN15013775	SRX8395186	GSM4567567	SRP263603	GSM4567567	RNA-Seq	198	Illumina NovaSeq 6000	ILLUMINA	cDNA	8330759316	TRANSCRIPTOMIC	GEO	PAIRED	Homo sapiens	Whole Blood	Tissue	Blood
SRR11844840	PRJNA634938	SAMN15013776	SRX8395185	GSM4567566	SRP263603	GSM4567566	RNA-Seq	198	Illumina NovaSeq 6000	ILLUMINA	cDNA	8603991792	TRANSCRIPTOMIC	GEO	PAIRED	Homo sapiens	Whole Blood	Tissue	Blood
SRR11844839	PRJNA634938	SAMN15013777	SRX8395184	GSM4567565	SRP263603	GSM4567565	RNA-Seq	198	Illumina NovaSeq 6000	ILLUMINA	cDNA	8349975018	TRANSCRIPTOMIC	GEO	PAIRED	Homo sapiens	Whole Blood	Tissue	Blood
SRR11844838	PRJNA634938	SAMN15013778	SRX8395183	GSM4567564	SRP263603	GSM4567564	RNA-Seq	198	Illumina NovaSeq 6000	ILLUMINA	cDNA	8774352378	TRANSCRIPTOMIC	GEO	PAIRED	Homo sapiens	Whole Blood	Tissue	Blood
SRR11844837	PRJNA634938	SAMN15013779	SRX8395182	GSM4567563	SRP263603	GSM4567563	RNA-Seq	198	Illumina NovaSeq 6000	ILLUMINA	cDNA	9547065198	TRANSCRIPTOMIC	GEO	PAIRED	Homo sapiens	Whole Blood	Tissue	Blood
SRR11844836	PRJNA634938	SAMN15013780	SRX8395181	GSM4567562	SRP263603	GSM4567562	RNA-Seq	198	Illumina NovaSeq 6000	ILLUMINA	cDNA	8195058234	TRANSCRIPTOMIC	GEO	PAIRED	Homo sapiens	Whole Blood	Tissue	Blood
SRR11844835	PRJNA634938	SAMN15013781	SRX8395180	GSM4567561	SRP263603	GSM4567561	RNA-Seq	198	Illumina NovaSeq 6000	ILLUMINA	cDNA	9276501366	TRANSCRIPTOMIC	GEO	PAIRED	Homo sapiens	Whole Blood	Tissue	Blood
SRR11844858	PRJNA634938	SAMN15013782	SRX8395203	GSM4567584	SRP263603	GSM4567584	RNA-Seq	198	Illumina NovaSeq 6000	ILLUMINA	cDNA	9857977668	TRANSCRIPTOMIC	GEO	PAIRED	Homo sapiens	Whole Blood	Tissue	Blood
SRR11844857	PRJNA634938	SAMN15013783	SRX8395202	GSM4567583	SRP263603	GSM4567583	RNA-Seq	198	Illumina NovaSeq 6000	ILLUMINA	cDNA	8560937088	TRANSCRIPTOMIC	GEO	PAIRED	Homo sapiens	Whole Blood	Tissue	Blood
SRR11844856	PRJNA634938	SAMN15013784	SRX8395201	GSM4567582	SRP263603	GSM4567582	RNA-Seq	198	Illumina NovaSeq 6000	ILLUMINA	cDNA	9065591370	TRANSCRIPTOMIC	GEO	PAIRED	Homo sapiens	Whole Blood	Tissue	Blood
SRR11994636	PRJNA638753	SAMN15207561	SRX8528399	ci_p1_d1	SRP266898	unk	RNA-Seq	75	NextSeq 500	ILLUMINA	PolyA	2731765980	TRANSCRIPTOMIC	BIOMEDICAL RESEARCH FOUNDATION, ACADEMY OF ATHENS	SINGLE	Homo sapiens	whole white blood cells	Tissue	Blood
SRR11994635	PRJNA638753	SAMN15207562	SRX8528400	ci_p1_d5	SRP266898	unk	RNA-Seq	75	NextSeq 500	ILLUMINA	PolyA	2426885101	TRANSCRIPTOMIC	BIOMEDICAL RESEARCH FOUNDATION, ACADEMY OF ATHENS	SINGLE	Homo sapiens	whole white blood cells	Tissue	Blood
SRR11994624	PRJNA638753	SAMN15207563	SRX8528411	ci_p1_d7	SRP266898	unk	RNA-Seq	75	NextSeq 500	ILLUMINA	PolyA	2516420382	TRANSCRIPTOMIC	BIOMEDICAL RESEARCH FOUNDATION, ACADEMY OF ATHENS	SINGLE	Homo sapiens	whole white blood cells	Tissue	Blood
SRR11994619	PRJNA638753	SAMN15207564	SRX8528416	ci_p2_d1	SRP266898	unk	RNA-Seq	75	NextSeq 500	ILLUMINA	PolyA	3232890444	TRANSCRIPTOMIC	BIOMEDICAL RESEARCH FOUNDATION, ACADEMY OF ATHENS	SINGLE	Homo sapiens	whole white blood cells	Tissue	Blood
SRR11994618	PRJNA638753	SAMN15207565	SRX8528417	ci_p2_d4	SRP266898	unk	RNA-Seq	75	NextSeq 500	ILLUMINA	PolyA	2400633838	TRANSCRIPTOMIC	BIOMEDICAL RESEARCH FOUNDATION, ACADEMY OF ATHENS	SINGLE	Homo sapiens	whole white blood cells	Tissue	Blood
SRR11994617	PRJNA638753	SAMN15207566	SRX8528418	ci_p2_d7	SRP266898	unk	RNA-Seq	75	NextSeq 500	ILLUMINA	PolyA	1967339574	TRANSCRIPTOMIC	BIOMEDICAL RESEARCH FOUNDATION, ACADEMY OF ATHENS	SINGLE	Homo sapiens	whole white blood cells	Tissue	Blood
SRR11994616	PRJNA638753	SAMN15207567	SRX8528419	ci_p2_d9	SRP266898	unk	RNA-Seq	75	NextSeq 500	ILLUMINA	PolyA	1982629617	TRANSCRIPTOMIC	BIOMEDICAL RESEARCH FOUNDATION, ACADEMY OF ATHENS	SINGLE	Homo sapiens	whole white blood cells	Tissue	Blood
SRR11994615	PRJNA638753	SAMN15207568	SRX8528420	ci_p3_d1	SRP266898	unk	RNA-Seq	75	NextSeq 500	ILLUMINA	PolyA	2857442517	TRANSCRIPTOMIC	BIOMEDICAL RESEARCH FOUNDATION, ACADEMY OF ATHENS	SINGLE	Homo sapiens	whole white blood cells	Tissue	Blood
SRR11994614	PRJNA638753	SAMN15207569	SRX8528421	ci_p3_d5	SRP266898	unk	RNA-Seq	75	NextSeq 500	ILLUMINA	PolyA	2330095216	TRANSCRIPTOMIC	BIOMEDICAL RESEARCH FOUNDATION, ACADEMY OF ATHENS	SINGLE	Homo sapiens	whole white blood cells	Tissue	Blood
SRR11994613	PRJNA638753	SAMN15207570	SRX8528422	ci_p4_d1	SRP266898	unk	RNA-Seq	75	NextSeq 500	ILLUMINA	PolyA	2107266533	TRANSCRIPTOMIC	BIOMEDICAL RESEARCH FOUNDATION, ACADEMY OF ATHENS	SINGLE	Homo sapiens	whole white blood cells	Tissue	Blood
SRR11994634	PRJNA638753	SAMN15207571	SRX8528401	nci_p1_d1	SRP266898	unk	RNA-Seq	75	NextSeq 500	ILLUMINA	PolyA	2531725394	TRANSCRIPTOMIC	BIOMEDICAL RESEARCH FOUNDATION, ACADEMY OF ATHENS	SINGLE	Homo sapiens	whole white blood cells	Tissue	Blood
SRR11994633	PRJNA638753	SAMN15207572	SRX8528402	nci_p1_d3	SRP266898	unk	RNA-Seq	75	NextSeq 500	ILLUMINA	PolyA	1960308753	TRANSCRIPTOMIC	BIOMEDICAL RESEARCH FOUNDATION, ACADEMY OF ATHENS	SINGLE	Homo sapiens	whole white blood cells	Tissue	Blood
SRR11994632	PRJNA638753	SAMN15207573	SRX8528403	nci_p1_d5	SRP266898	unk	RNA-Seq	75	NextSeq 500	ILLUMINA	PolyA	2121065050	TRANSCRIPTOMIC	BIOMEDICAL RESEARCH FOUNDATION, ACADEMY OF ATHENS	SINGLE	Homo sapiens	whole white blood cells	Tissue	Blood
SRR11994631	PRJNA638753	SAMN15207574	SRX8528404	nci_p2_d1	SRP266898	unk	RNA-Seq	75	NextSeq 500	ILLUMINA	PolyA	2112947452	TRANSCRIPTOMIC	BIOMEDICAL RESEARCH FOUNDATION, ACADEMY OF ATHENS	SINGLE	Homo sapiens	whole white blood cells	Tissue	Blood
SRR11994630	PRJNA638753	SAMN15207575	SRX8528405	nci_p2_d3	SRP266898	unk	RNA-Seq	75	NextSeq 500	ILLUMINA	PolyA	2386852602	TRANSCRIPTOMIC	BIOMEDICAL RESEARCH FOUNDATION, ACADEMY OF ATHENS	SINGLE	Homo sapiens	whole white blood cells	Tissue	Blood
SRR11994629	PRJNA638753	SAMN15207576	SRX8528406	nci_p3_d1	SRP266898	unk	RNA-Seq	75	NextSeq 500	ILLUMINA	PolyA	2602083368	TRANSCRIPTOMIC	BIOMEDICAL RESEARCH FOUNDATION, ACADEMY OF ATHENS	SINGLE	Homo sapiens	whole white blood cells	Tissue	Blood
SRR11994628	PRJNA638753	SAMN15207577	SRX8528407	nci_p3_d4	SRP266898	unk	RNA-Seq	75	NextSeq 500	ILLUMINA	PolyA	2322747553	TRANSCRIPTOMIC	BIOMEDICAL RESEARCH FOUNDATION, ACADEMY OF ATHENS	SINGLE	Homo sapiens	whole white blood cells	Tissue	Blood
SRR11994627	PRJNA638753	SAMN15207578	SRX8528408	nci_p4_d1	SRP266898	unk	RNA-Seq	75	NextSeq 500	ILLUMINA	PolyA	2606180798	TRANSCRIPTOMIC	BIOMEDICAL RESEARCH FOUNDATION, ACADEMY OF ATHENS	SINGLE	Homo sapiens	whole white blood cells	Tissue	Blood
SRR11994626	PRJNA638753	SAMN15207579	SRX8528409	nci_p5_d1	SRP266898	unk	RNA-Seq	74	NextSeq 500	ILLUMINA	PolyA	1804421736	TRANSCRIPTOMIC	BIOMEDICAL RESEARCH FOUNDATION, ACADEMY OF ATHENS	SINGLE	Homo sapiens	whole white blood cells	Tissue	Blood
SRR12344144	PRJNA649525	SAMN15667602	SRX8843834	GSM4700114	SRP274118	GSM4700114	RNA-Seq	300	Illumina HiSeq 4000	ILLUMINA	cDNA	15872320200	TRANSCRIPTOMIC	GEO	PAIRED	Macaca mulatta	Whole Blood	Tissue	Blood
SRR12344143	PRJNA649525	SAMN15667603	SRX8843833	GSM4700113	SRP274118	GSM4700113	RNA-Seq	300	Illumina HiSeq 4000	ILLUMINA	cDNA	17757692700	TRANSCRIPTOMIC	GEO	PAIRED	Macaca mulatta	Whole Blood	Tissue	Blood
SRR12344142	PRJNA649525	SAMN15667604	SRX8843832	GSM4700112	SRP274118	GSM4700112	RNA-Seq	300	Illumina HiSeq 4000	ILLUMINA	cDNA	13312489800	TRANSCRIPTOMIC	GEO	PAIRED	Macaca mulatta	Whole Blood	Tissue	Blood
SRR12344141	PRJNA649525	SAMN15667605	SRX8843831	GSM4700111	SRP274118	GSM4700111	RNA-Seq	300	Illumina HiSeq 4000	ILLUMINA	cDNA	15592669200	TRANSCRIPTOMIC	GEO	PAIRED	Macaca mulatta	Whole Blood	Tissue	Blood
SRR12344140	PRJNA649525	SAMN15667606	SRX8843830	GSM4700110	SRP274118	GSM4700110	RNA-Seq	300	Illumina HiSeq 4000	ILLUMINA	cDNA	17570486700	TRANSCRIPTOMIC	GEO	PAIRED	Macaca mulatta	Whole Blood	Tissue	Blood
SRR12344139	PRJNA649525	SAMN15667607	SRX8843829	GSM4700109	SRP274118	GSM4700109	RNA-Seq	300	Illumina HiSeq 4000	ILLUMINA	cDNA	11153060100	TRANSCRIPTOMIC	GEO	PAIRED	Macaca mulatta	Whole Blood	Tissue	Blood
SRR12344175	PRJNA649525	SAMN15667617	SRX8843865	GSM4700145	SRP274118	GSM4700145	RNA-Seq	300	Illumina HiSeq 4000	ILLUMINA	cDNA	12491664600	TRANSCRIPTOMIC	GEO	PAIRED	Macaca mulatta	Whole Blood	Tissue	Blood
SRR12344174	PRJNA649525	SAMN15667618	SRX8843864	GSM4700144	SRP274118	GSM4700144	RNA-Seq	300	Illumina HiSeq 4000	ILLUMINA	cDNA	12628547100	TRANSCRIPTOMIC	GEO	PAIRED	Macaca mulatta	Whole Blood	Tissue	Blood
SRR12344173	PRJNA649525	SAMN15667619	SRX8843863	GSM4700143	SRP274118	GSM4700143	RNA-Seq	300	Illumina HiSeq 4000	ILLUMINA	cDNA	13205668500	TRANSCRIPTOMIC	GEO	PAIRED	Macaca mulatta	Whole Blood	Tissue	Blood
SRR12344172	PRJNA649525	SAMN15667620	SRX8843862	GSM4700142	SRP274118	GSM4700142	RNA-Seq	300	Illumina HiSeq 4000	ILLUMINA	cDNA	13070761500	TRANSCRIPTOMIC	GEO	PAIRED	Macaca mulatta	Whole Blood	Tissue	Blood
SRR12344171	PRJNA649525	SAMN15667621	SRX8843861	GSM4700141	SRP274118	GSM4700141	RNA-Seq	300	Illumina HiSeq 4000	ILLUMINA	cDNA	14508423000	TRANSCRIPTOMIC	GEO	PAIRED	Macaca mulatta	Whole Blood	Tissue	Blood
SRR12344170	PRJNA649525	SAMN15667622	SRX8843860	GSM4700140	SRP274118	GSM4700140	RNA-Seq	300	Illumina HiSeq 4000	ILLUMINA	cDNA	11559029100	TRANSCRIPTOMIC	GEO	PAIRED	Macaca mulatta	Whole Blood	Tissue	Blood
SRR12344169	PRJNA649525	SAMN15667623	SRX8843859	GSM4700139	SRP274118	GSM4700139	RNA-Seq	300	Illumina HiSeq 4000	ILLUMINA	cDNA	12187509000	TRANSCRIPTOMIC	GEO	PAIRED	Macaca mulatta	Whole Blood	Tissue	Blood
SRR12344168	PRJNA649525	SAMN15667624	SRX8843858	GSM4700138	SRP274118	GSM4700138	RNA-Seq	300	Illumina HiSeq 4000	ILLUMINA	cDNA	9823200900	TRANSCRIPTOMIC	GEO	PAIRED	Macaca mulatta	Whole Blood	Tissue	Blood
SRR12344167	PRJNA649525	SAMN15667625	SRX8843857	GSM4700137	SRP274118	GSM4700137	RNA-Seq	300	Illumina HiSeq 4000	ILLUMINA	cDNA	9973690200	TRANSCRIPTOMIC	GEO	PAIRED	Macaca mulatta	Whole Blood	Tissue	Blood
SRR12344166	PRJNA649525	SAMN15667626	SRX8843856	GSM4700136	SRP274118	GSM4700136	RNA-Seq	300	Illumina HiSeq 4000	ILLUMINA	cDNA	9061203300	TRANSCRIPTOMIC	GEO	PAIRED	Macaca mulatta	Whole Blood	Tissue	Blood
SRR12344165	PRJNA649525	SAMN15667627	SRX8843855	GSM4700135	SRP274118	GSM4700135	RNA-Seq	300	Illumina HiSeq 4000	ILLUMINA	cDNA	13812389100	TRANSCRIPTOMIC	GEO	PAIRED	Macaca mulatta	Whole Blood	Tissue	Blood
SRR12344164	PRJNA649525	SAMN15667628	SRX8843854	GSM4700134	SRP274118	GSM4700134	RNA-Seq	300	Illumina HiSeq 4000	ILLUMINA	cDNA	12081732600	TRANSCRIPTOMIC	GEO	PAIRED	Macaca mulatta	Whole Blood	Tissue	Blood
SRR12344163	PRJNA649525	SAMN15667629	SRX8843853	GSM4700133	SRP274118	GSM4700133	RNA-Seq	300	Illumina HiSeq 4000	ILLUMINA	cDNA	13373633100	TRANSCRIPTOMIC	GEO	PAIRED	Macaca mulatta	Whole Blood	Tissue	Blood
SRR12344162	PRJNA649525	SAMN15667630	SRX8843852	GSM4700132	SRP274118	GSM4700132	RNA-Seq	300	Illumina HiSeq 4000	ILLUMINA	cDNA	14852738700	TRANSCRIPTOMIC	GEO	PAIRED	Macaca mulatta	Whole Blood	Tissue	Blood
SRR12344161	PRJNA649525	SAMN15667631	SRX8843851	GSM4700131	SRP274118	GSM4700131	RNA-Seq	300	Illumina HiSeq 4000	ILLUMINA	cDNA	12974029500	TRANSCRIPTOMIC	GEO	PAIRED	Macaca mulatta	Whole Blood	Tissue	Blood
SRR12344160	PRJNA649525	SAMN15667632	SRX8843850	GSM4700130	SRP274118	GSM4700130	RNA-Seq	300	Illumina HiSeq 4000	ILLUMINA	cDNA	6442438800	TRANSCRIPTOMIC	GEO	PAIRED	Macaca mulatta	Whole Blood	Tissue	Blood
SRR12344159	PRJNA649525	SAMN15667633	SRX8843849	GSM4700129	SRP274118	GSM4700129	RNA-Seq	300	Illumina HiSeq 4000	ILLUMINA	cDNA	13181616000	TRANSCRIPTOMIC	GEO	PAIRED	Macaca mulatta	Whole Blood	Tissue	Blood
SRR12344158	PRJNA649525	SAMN15667634	SRX8843848	GSM4700128	SRP274118	GSM4700128	RNA-Seq	300	Illumina HiSeq 4000	ILLUMINA	cDNA	13126506600	TRANSCRIPTOMIC	GEO	PAIRED	Macaca mulatta	Whole Blood	Tissue	Blood
SRR12344157	PRJNA649525	SAMN15667635	SRX8843847	GSM4700127	SRP274118	GSM4700127	RNA-Seq	300	Illumina HiSeq 4000	ILLUMINA	cDNA	11251536300	TRANSCRIPTOMIC	GEO	PAIRED	Macaca mulatta	Whole Blood	Tissue	Blood
SRR12344156	PRJNA649525	SAMN15667636	SRX8843846	GSM4700126	SRP274118	GSM4700126	RNA-Seq	300	Illumina HiSeq 4000	ILLUMINA	cDNA	11696806500	TRANSCRIPTOMIC	GEO	PAIRED	Macaca mulatta	Whole Blood	Tissue	Blood
SRR12344155	PRJNA649525	SAMN15667637	SRX8843845	GSM4700125	SRP274118	GSM4700125	RNA-Seq	300	Illumina HiSeq 4000	ILLUMINA	cDNA	11682241800	TRANSCRIPTOMIC	GEO	PAIRED	Macaca mulatta	Whole Blood	Tissue	Blood
SRR12344154	PRJNA649525	SAMN15667638	SRX8843844	GSM4700124	SRP274118	GSM4700124	RNA-Seq	300	Illumina HiSeq 4000	ILLUMINA	cDNA	11836696200	TRANSCRIPTOMIC	GEO	PAIRED	Macaca mulatta	Whole Blood	Tissue	Blood
SRR12344153	PRJNA649525	SAMN15667639	SRX8843843	GSM4700123	SRP274118	GSM4700123	RNA-Seq	300	Illumina HiSeq 4000	ILLUMINA	cDNA	13132071900	TRANSCRIPTOMIC	GEO	PAIRED	Macaca mulatta	Whole Blood	Tissue	Blood
SRR12344152	PRJNA649525	SAMN15667640	SRX8843842	GSM4700122	SRP274118	GSM4700122	RNA-Seq	300	Illumina HiSeq 4000	ILLUMINA	cDNA	12821985900	TRANSCRIPTOMIC	GEO	PAIRED	Macaca mulatta	Whole Blood	Tissue	Blood
SRR12344151	PRJNA649525	SAMN15667641	SRX8843841	GSM4700121	SRP274118	GSM4700121	RNA-Seq	300	Illumina HiSeq 4000	ILLUMINA	cDNA	8979178500	TRANSCRIPTOMIC	GEO	PAIRED	Macaca mulatta	Whole Blood	Tissue	Blood
SRR12344150	PRJNA649525	SAMN15667642	SRX8843840	GSM4700120	SRP274118	GSM4700120	RNA-Seq	300	Illumina HiSeq 4000	ILLUMINA	cDNA	15586353900	TRANSCRIPTOMIC	GEO	PAIRED	Macaca mulatta	Whole Blood	Tissue	Blood
SRR12344149	PRJNA649525	SAMN15667643	SRX8843839	GSM4700119	SRP274118	GSM4700119	RNA-Seq	300	Illumina HiSeq 4000	ILLUMINA	cDNA	13995625200	TRANSCRIPTOMIC	GEO	PAIRED	Macaca mulatta	Whole Blood	Tissue	Blood
SRR12344148	PRJNA649525	SAMN15667644	SRX8843838	GSM4700118	SRP274118	GSM4700118	RNA-Seq	300	Illumina HiSeq 4000	ILLUMINA	cDNA	13255150200	TRANSCRIPTOMIC	GEO	PAIRED	Macaca mulatta	Whole Blood	Tissue	Blood
SRR12344147	PRJNA649525	SAMN15667645	SRX8843837	GSM4700117	SRP274118	GSM4700117	RNA-Seq	300	Illumina HiSeq 4000	ILLUMINA	cDNA	14069309100	TRANSCRIPTOMIC	GEO	PAIRED	Macaca mulatta	Whole Blood	Tissue	Blood
SRR12344146	PRJNA649525	SAMN15667646	SRX8843836	GSM4700116	SRP274118	GSM4700116	RNA-Seq	300	Illumina HiSeq 4000	ILLUMINA	cDNA	16514512200	TRANSCRIPTOMIC	GEO	PAIRED	Macaca mulatta	Whole Blood	Tissue	Blood
SRR12344145	PRJNA649525	SAMN15667647	SRX8843835	GSM4700115	SRP274118	GSM4700115	RNA-Seq	300	Illumina HiSeq 4000	ILLUMINA	cDNA	9226364400	TRANSCRIPTOMIC	GEO	PAIRED	Macaca mulatta	Whole Blood	Tissue	Blood
SRR12344178	PRJNA649525	SAMN15667648	SRX8843868	GSM4700148	SRP274118	GSM4700148	RNA-Seq	300	Illumina HiSeq 4000	ILLUMINA	cDNA	12828438300	TRANSCRIPTOMIC	GEO	PAIRED	Macaca mulatta	Whole Blood	Tissue	Blood
SRR12344177	PRJNA649525	SAMN15667649	SRX8843867	GSM4700147	SRP274118	GSM4700147	RNA-Seq	300	Illumina HiSeq 4000	ILLUMINA	cDNA	10329649800	TRANSCRIPTOMIC	GEO	PAIRED	Macaca mulatta	Whole Blood	Tissue	Blood
SRR12344176	PRJNA649525	SAMN15667650	SRX8843866	GSM4700146	SRP274118	GSM4700146	RNA-Seq	300	Illumina HiSeq 4000	ILLUMINA	cDNA	12390104100	TRANSCRIPTOMIC	GEO	PAIRED	Macaca mulatta	Whole Blood	Tissue	Blood
SRR12570938	PRJNA661032	SAMN15967269	SRX9058146	GSM4762192	SRP279746	GSM4762192	RNA-Seq	119	NextSeq 500	ILLUMINA	cDNA	1399545553	TRANSCRIPTOMIC	GEO	PAIRED	Homo sapiens	Patient 7 blood	Tissue	Blood
SRR12570939	PRJNA661032	SAMN15967269	SRX9058146	GSM4762192	SRP279746	GSM4762192	RNA-Seq	119	NextSeq 500	ILLUMINA	cDNA	1688606668	TRANSCRIPTOMIC	GEO	PAIRED	Homo sapiens	Patient 7 blood	Tissue	Blood
SRR12570940	PRJNA661032	SAMN15967269	SRX9058146	GSM4762192	SRP279746	GSM4762192	RNA-Seq	119	NextSeq 500	ILLUMINA	cDNA	1688523606	TRANSCRIPTOMIC	GEO	PAIRED	Homo sapiens	Patient 7 blood	Tissue	Blood
SRR12570941	PRJNA661032	SAMN15967269	SRX9058146	GSM4762192	SRP279746	GSM4762192	RNA-Seq	119	NextSeq 500	ILLUMINA	cDNA	1694175868	TRANSCRIPTOMIC	GEO	PAIRED	Homo sapiens	Patient 7 blood	Tissue	Blood
SRR12570942	PRJNA661032	SAMN15967269	SRX9058146	GSM4762192	SRP279746	GSM4762192	RNA-Seq	119	NextSeq 500	ILLUMINA	cDNA	1229942231	TRANSCRIPTOMIC	GEO	PAIRED	Homo sapiens	Patient 7 blood	Tissue	Blood
SRR12570943	PRJNA661032	SAMN15967269	SRX9058146	GSM4762192	SRP279746	GSM4762192	RNA-Seq	119	NextSeq 500	ILLUMINA	cDNA	1226195516	TRANSCRIPTOMIC	GEO	PAIRED	Homo sapiens	Patient 7 blood	Tissue	Blood
SRR12570944	PRJNA661032	SAMN15967269	SRX9058146	GSM4762192	SRP279746	GSM4762192	RNA-Seq	119	NextSeq 500	ILLUMINA	cDNA	1227533909	TRANSCRIPTOMIC	GEO	PAIRED	Homo sapiens	Patient 7 blood	Tissue	Blood
SRR12570945	PRJNA661032	SAMN15967269	SRX9058146	GSM4762192	SRP279746	GSM4762192	RNA-Seq	119	NextSeq 500	ILLUMINA	cDNA	1230318747	TRANSCRIPTOMIC	GEO	PAIRED	Homo sapiens	Patient 7 blood	Tissue	Blood
SRR12570946	PRJNA661032	SAMN15967269	SRX9058146	GSM4762192	SRP279746	GSM4762192	RNA-Seq	119	NextSeq 500	ILLUMINA	cDNA	1392434946	TRANSCRIPTOMIC	GEO	PAIRED	Homo sapiens	Patient 7 blood	Tissue	Blood
SRR12570947	PRJNA661032	SAMN15967269	SRX9058146	GSM4762192	SRP279746	GSM4762192	RNA-Seq	119	NextSeq 500	ILLUMINA	cDNA	1396036005	TRANSCRIPTOMIC	GEO	PAIRED	Homo sapiens	Patient 7 blood	Tissue	Blood
SRR12570948	PRJNA661032	SAMN15967269	SRX9058146	GSM4762192	SRP279746	GSM4762192	RNA-Seq	119	NextSeq 500	ILLUMINA	cDNA	1395704828	TRANSCRIPTOMIC	GEO	PAIRED	Homo sapiens	Patient 7 blood	Tissue	Blood
SRR12570949	PRJNA661032	SAMN15967269	SRX9058146	GSM4762192	SRP279746	GSM4762192	RNA-Seq	119	NextSeq 500	ILLUMINA	cDNA	1397525409	TRANSCRIPTOMIC	GEO	PAIRED	Homo sapiens	Patient 7 blood	Tissue	Blood
SRR12570950	PRJNA661032	SAMN15967269	SRX9058146	GSM4762192	SRP279746	GSM4762192	RNA-Seq	119	NextSeq 500	ILLUMINA	cDNA	1392202063	TRANSCRIPTOMIC	GEO	PAIRED	Homo sapiens	Patient 7 blood	Tissue	Blood
SRR12570951	PRJNA661032	SAMN15967269	SRX9058146	GSM4762192	SRP279746	GSM4762192	RNA-Seq	119	NextSeq 500	ILLUMINA	cDNA	1393835695	TRANSCRIPTOMIC	GEO	PAIRED	Homo sapiens	Patient 7 blood	Tissue	Blood
SRR12570952	PRJNA661032	SAMN15967269	SRX9058146	GSM4762192	SRP279746	GSM4762192	RNA-Seq	119	NextSeq 500	ILLUMINA	cDNA	1398226914	TRANSCRIPTOMIC	GEO	PAIRED	Homo sapiens	Patient 7 blood	Tissue	Blood
SRR12570953	PRJNA661032	SAMN15967269	SRX9058146	GSM4762192	SRP279746	GSM4762192	RNA-Seq	119	NextSeq 500	ILLUMINA	cDNA	1692853540	TRANSCRIPTOMIC	GEO	PAIRED	Homo sapiens	Patient 7 blood	Tissue	Blood
SRR12570954	PRJNA661032	SAMN15967271	SRX9058147	GSM4762193	SRP279746	GSM4762193	RNA-Seq	119	NextSeq 500	ILLUMINA	cDNA	362644051	TRANSCRIPTOMIC	GEO	PAIRED	Homo sapiens	Patient 8 blood	Tissue	Blood
SRR12570955	PRJNA661032	SAMN15967271	SRX9058147	GSM4762193	SRP279746	GSM4762193	RNA-Seq	119	NextSeq 500	ILLUMINA	cDNA	1737421063	TRANSCRIPTOMIC	GEO	PAIRED	Homo sapiens	Patient 8 blood	Tissue	Blood
SRR12570956	PRJNA661032	SAMN15967271	SRX9058147	GSM4762193	SRP279746	GSM4762193	RNA-Seq	119	NextSeq 500	ILLUMINA	cDNA	1733132660	TRANSCRIPTOMIC	GEO	PAIRED	Homo sapiens	Patient 8 blood	Tissue	Blood
SRR12570957	PRJNA661032	SAMN15967271	SRX9058147	GSM4762193	SRP279746	GSM4762193	RNA-Seq	119	NextSeq 500	ILLUMINA	cDNA	1741069960	TRANSCRIPTOMIC	GEO	PAIRED	Homo sapiens	Patient 8 blood	Tissue	Blood
SRR12570958	PRJNA661032	SAMN15967271	SRX9058147	GSM4762193	SRP279746	GSM4762193	RNA-Seq	119	NextSeq 500	ILLUMINA	cDNA	1609054454	TRANSCRIPTOMIC	GEO	PAIRED	Homo sapiens	Patient 8 blood	Tissue	Blood
SRR12570959	PRJNA661032	SAMN15967271	SRX9058147	GSM4762193	SRP279746	GSM4762193	RNA-Seq	119	NextSeq 500	ILLUMINA	cDNA	1621594079	TRANSCRIPTOMIC	GEO	PAIRED	Homo sapiens	Patient 8 blood	Tissue	Blood
SRR12570960	PRJNA661032	SAMN15967271	SRX9058147	GSM4762193	SRP279746	GSM4762193	RNA-Seq	119	NextSeq 500	ILLUMINA	cDNA	1616397349	TRANSCRIPTOMIC	GEO	PAIRED	Homo sapiens	Patient 8 blood	Tissue	Blood
SRR12570961	PRJNA661032	SAMN15967271	SRX9058147	GSM4762193	SRP279746	GSM4762193	RNA-Seq	119	NextSeq 500	ILLUMINA	cDNA	1625341032	TRANSCRIPTOMIC	GEO	PAIRED	Homo sapiens	Patient 8 blood	Tissue	Blood
SRR12570962	PRJNA661032	SAMN15967271	SRX9058147	GSM4762193	SRP279746	GSM4762193	RNA-Seq	119	NextSeq 500	ILLUMINA	cDNA	365860026	TRANSCRIPTOMIC	GEO	PAIRED	Homo sapiens	Patient 8 blood	Tissue	Blood
SRR12570963	PRJNA661032	SAMN15967271	SRX9058147	GSM4762193	SRP279746	GSM4762193	RNA-Seq	119	NextSeq 500	ILLUMINA	cDNA	365240036	TRANSCRIPTOMIC	GEO	PAIRED	Homo sapiens	Patient 8 blood	Tissue	Blood
SRR12570964	PRJNA661032	SAMN15967271	SRX9058147	GSM4762193	SRP279746	GSM4762193	RNA-Seq	119	NextSeq 500	ILLUMINA	cDNA	366442412	TRANSCRIPTOMIC	GEO	PAIRED	Homo sapiens	Patient 8 blood	Tissue	Blood
SRR12570965	PRJNA661032	SAMN15967271	SRX9058147	GSM4762193	SRP279746	GSM4762193	RNA-Seq	119	NextSeq 500	ILLUMINA	cDNA	1942440689	TRANSCRIPTOMIC	GEO	PAIRED	Homo sapiens	Patient 8 blood	Tissue	Blood
SRR12570966	PRJNA661032	SAMN15967271	SRX9058147	GSM4762193	SRP279746	GSM4762193	RNA-Seq	119	NextSeq 500	ILLUMINA	cDNA	1956870510	TRANSCRIPTOMIC	GEO	PAIRED	Homo sapiens	Patient 8 blood	Tissue	Blood
SRR12570967	PRJNA661032	SAMN15967271	SRX9058147	GSM4762193	SRP279746	GSM4762193	RNA-Seq	119	NextSeq 500	ILLUMINA	cDNA	1951933438	TRANSCRIPTOMIC	GEO	PAIRED	Homo sapiens	Patient 8 blood	Tissue	Blood
SRR12570968	PRJNA661032	SAMN15967271	SRX9058147	GSM4762193	SRP279746	GSM4762193	RNA-Seq	119	NextSeq 500	ILLUMINA	cDNA	1960856534	TRANSCRIPTOMIC	GEO	PAIRED	Homo sapiens	Patient 8 blood	Tissue	Blood
SRR12570969	PRJNA661032	SAMN15967271	SRX9058147	GSM4762193	SRP279746	GSM4762193	RNA-Seq	119	NextSeq 500	ILLUMINA	cDNA	1724479337	TRANSCRIPTOMIC	GEO	PAIRED	Homo sapiens	Patient 8 blood	Tissue	Blood
SRR12570794	PRJNA661032	SAMN15967276	SRX9058192	GSM4762183	SRP279746	GSM4762183	RNA-Seq	119	NextSeq 500	ILLUMINA	cDNA	1571715467	TRANSCRIPTOMIC	GEO	PAIRED	Homo sapiens	Patient 37 blood	Tissue	Blood
SRR12570795	PRJNA661032	SAMN15967276	SRX9058192	GSM4762183	SRP279746	GSM4762183	RNA-Seq	119	NextSeq 500	ILLUMINA	cDNA	1323878451	TRANSCRIPTOMIC	GEO	PAIRED	Homo sapiens	Patient 37 blood	Tissue	Blood
SRR12570796	PRJNA661032	SAMN15967276	SRX9058192	GSM4762183	SRP279746	GSM4762183	RNA-Seq	119	NextSeq 500	ILLUMINA	cDNA	1343693022	TRANSCRIPTOMIC	GEO	PAIRED	Homo sapiens	Patient 37 blood	Tissue	Blood
SRR12570797	PRJNA661032	SAMN15967276	SRX9058192	GSM4762183	SRP279746	GSM4762183	RNA-Seq	119	NextSeq 500	ILLUMINA	cDNA	1342957126	TRANSCRIPTOMIC	GEO	PAIRED	Homo sapiens	Patient 37 blood	Tissue	Blood
SRR12570798	PRJNA661032	SAMN15967276	SRX9058192	GSM4762183	SRP279746	GSM4762183	RNA-Seq	119	NextSeq 500	ILLUMINA	cDNA	1478649851	TRANSCRIPTOMIC	GEO	PAIRED	Homo sapiens	Patient 37 blood	Tissue	Blood
SRR12570799	PRJNA661032	SAMN15967276	SRX9058192	GSM4762183	SRP279746	GSM4762183	RNA-Seq	119	NextSeq 500	ILLUMINA	cDNA	1487756326	TRANSCRIPTOMIC	GEO	PAIRED	Homo sapiens	Patient 37 blood	Tissue	Blood
SRR12570800	PRJNA661032	SAMN15967276	SRX9058192	GSM4762183	SRP279746	GSM4762183	RNA-Seq	119	NextSeq 500	ILLUMINA	cDNA	1514249534	TRANSCRIPTOMIC	GEO	PAIRED	Homo sapiens	Patient 37 blood	Tissue	Blood
SRR12570801	PRJNA661032	SAMN15967276	SRX9058192	GSM4762183	SRP279746	GSM4762183	RNA-Seq	119	NextSeq 500	ILLUMINA	cDNA	1509034121	TRANSCRIPTOMIC	GEO	PAIRED	Homo sapiens	Patient 37 blood	Tissue	Blood
SRR12570802	PRJNA661032	SAMN15967276	SRX9058192	GSM4762183	SRP279746	GSM4762183	RNA-Seq	119	NextSeq 500	ILLUMINA	cDNA	1585918831	TRANSCRIPTOMIC	GEO	PAIRED	Homo sapiens	Patient 37 blood	Tissue	Blood
SRR12570803	PRJNA661032	SAMN15967276	SRX9058192	GSM4762183	SRP279746	GSM4762183	RNA-Seq	119	NextSeq 500	ILLUMINA	cDNA	1607161164	TRANSCRIPTOMIC	GEO	PAIRED	Homo sapiens	Patient 37 blood	Tissue	Blood
SRR12570804	PRJNA661032	SAMN15967276	SRX9058192	GSM4762183	SRP279746	GSM4762183	RNA-Seq	119	NextSeq 500	ILLUMINA	cDNA	1607733554	TRANSCRIPTOMIC	GEO	PAIRED	Homo sapiens	Patient 37 blood	Tissue	Blood
SRR12570805	PRJNA661032	SAMN15967276	SRX9058192	GSM4762183	SRP279746	GSM4762183	RNA-Seq	119	NextSeq 500	ILLUMINA	cDNA	1583907850	TRANSCRIPTOMIC	GEO	PAIRED	Homo sapiens	Patient 37 blood	Tissue	Blood
SRR12570806	PRJNA661032	SAMN15967276	SRX9058192	GSM4762183	SRP279746	GSM4762183	RNA-Seq	119	NextSeq 500	ILLUMINA	cDNA	1599845758	TRANSCRIPTOMIC	GEO	PAIRED	Homo sapiens	Patient 37 blood	Tissue	Blood
SRR12570807	PRJNA661032	SAMN15967276	SRX9058192	GSM4762183	SRP279746	GSM4762183	RNA-Seq	119	NextSeq 500	ILLUMINA	cDNA	1621574087	TRANSCRIPTOMIC	GEO	PAIRED	Homo sapiens	Patient 37 blood	Tissue	Blood
SRR12570808	PRJNA661032	SAMN15967276	SRX9058192	GSM4762183	SRP279746	GSM4762183	RNA-Seq	119	NextSeq 500	ILLUMINA	cDNA	1623616008	TRANSCRIPTOMIC	GEO	PAIRED	Homo sapiens	Patient 37 blood	Tissue	Blood
SRR12570809	PRJNA661032	SAMN15967276	SRX9058192	GSM4762183	SRP279746	GSM4762183	RNA-Seq	119	NextSeq 500	ILLUMINA	cDNA	1315222867	TRANSCRIPTOMIC	GEO	PAIRED	Homo sapiens	Patient 37 blood	Tissue	Blood
SRR12570778	PRJNA661032	SAMN15967277	SRX9058191	GSM4762182	SRP279746	GSM4762182	RNA-Seq	119	NextSeq 500	ILLUMINA	cDNA	1837559325	TRANSCRIPTOMIC	GEO	PAIRED	Homo sapiens	Patient 36 blood	Tissue	Blood
SRR12570779	PRJNA661032	SAMN15967277	SRX9058191	GSM4762182	SRP279746	GSM4762182	RNA-Seq	119	NextSeq 500	ILLUMINA	cDNA	1544641182	TRANSCRIPTOMIC	GEO	PAIRED	Homo sapiens	Patient 36 blood	Tissue	Blood
SRR12570780	PRJNA661032	SAMN15967277	SRX9058191	GSM4762182	SRP279746	GSM4762182	RNA-Seq	119	NextSeq 500	ILLUMINA	cDNA	1546953233	TRANSCRIPTOMIC	GEO	PAIRED	Homo sapiens	Patient 36 blood	Tissue	Blood
SRR12570781	PRJNA661032	SAMN15967277	SRX9058191	GSM4762182	SRP279746	GSM4762182	RNA-Seq	119	NextSeq 500	ILLUMINA	cDNA	1562585787	TRANSCRIPTOMIC	GEO	PAIRED	Homo sapiens	Patient 36 blood	Tissue	Blood
SRR12570782	PRJNA661032	SAMN15967277	SRX9058191	GSM4762182	SRP279746	GSM4762182	RNA-Seq	119	NextSeq 500	ILLUMINA	cDNA	1267780304	TRANSCRIPTOMIC	GEO	PAIRED	Homo sapiens	Patient 36 blood	Tissue	Blood
SRR12570783	PRJNA661032	SAMN15967277	SRX9058191	GSM4762182	SRP279746	GSM4762182	RNA-Seq	119	NextSeq 500	ILLUMINA	cDNA	1270126151	TRANSCRIPTOMIC	GEO	PAIRED	Homo sapiens	Patient 36 blood	Tissue	Blood
SRR12570784	PRJNA661032	SAMN15967277	SRX9058191	GSM4762182	SRP279746	GSM4762182	RNA-Seq	119	NextSeq 500	ILLUMINA	cDNA	1272651926	TRANSCRIPTOMIC	GEO	PAIRED	Homo sapiens	Patient 36 blood	Tissue	Blood
SRR12570785	PRJNA661032	SAMN15967277	SRX9058191	GSM4762182	SRP279746	GSM4762182	RNA-Seq	119	NextSeq 500	ILLUMINA	cDNA	1283521862	TRANSCRIPTOMIC	GEO	PAIRED	Homo sapiens	Patient 36 blood	Tissue	Blood
SRR12570786	PRJNA661032	SAMN15967277	SRX9058191	GSM4762182	SRP279746	GSM4762182	RNA-Seq	119	NextSeq 500	ILLUMINA	cDNA	1839342659	TRANSCRIPTOMIC	GEO	PAIRED	Homo sapiens	Patient 36 blood	Tissue	Blood
SRR12570787	PRJNA661032	SAMN15967277	SRX9058191	GSM4762182	SRP279746	GSM4762182	RNA-Seq	119	NextSeq 500	ILLUMINA	cDNA	1842772001	TRANSCRIPTOMIC	GEO	PAIRED	Homo sapiens	Patient 36 blood	Tissue	Blood
SRR12570788	PRJNA661032	SAMN15967277	SRX9058191	GSM4762182	SRP279746	GSM4762182	RNA-Seq	119	NextSeq 500	ILLUMINA	cDNA	1859764963	TRANSCRIPTOMIC	GEO	PAIRED	Homo sapiens	Patient 36 blood	Tissue	Blood
SRR12570789	PRJNA661032	SAMN15967277	SRX9058191	GSM4762182	SRP279746	GSM4762182	RNA-Seq	119	NextSeq 500	ILLUMINA	cDNA	1649979387	TRANSCRIPTOMIC	GEO	PAIRED	Homo sapiens	Patient 36 blood	Tissue	Blood
SRR12570790	PRJNA661032	SAMN15967277	SRX9058191	GSM4762182	SRP279746	GSM4762182	RNA-Seq	119	NextSeq 500	ILLUMINA	cDNA	1640116191	TRANSCRIPTOMIC	GEO	PAIRED	Homo sapiens	Patient 36 blood	Tissue	Blood
SRR12570791	PRJNA661032	SAMN15967277	SRX9058191	GSM4762182	SRP279746	GSM4762182	RNA-Seq	119	NextSeq 500	ILLUMINA	cDNA	1658966148	TRANSCRIPTOMIC	GEO	PAIRED	Homo sapiens	Patient 36 blood	Tissue	Blood
SRR12570792	PRJNA661032	SAMN15967277	SRX9058191	GSM4762182	SRP279746	GSM4762182	RNA-Seq	119	NextSeq 500	ILLUMINA	cDNA	1664298419	TRANSCRIPTOMIC	GEO	PAIRED	Homo sapiens	Patient 36 blood	Tissue	Blood
SRR12570793	PRJNA661032	SAMN15967277	SRX9058191	GSM4762182	SRP279746	GSM4762182	RNA-Seq	119	NextSeq 500	ILLUMINA	cDNA	1543514133	TRANSCRIPTOMIC	GEO	PAIRED	Homo sapiens	Patient 36 blood	Tissue	Blood
SRR12570762	PRJNA661032	SAMN15967278	SRX9058190	GSM4762181	SRP279746	GSM4762181	RNA-Seq	119	NextSeq 500	ILLUMINA	cDNA	1477775558	TRANSCRIPTOMIC	GEO	PAIRED	Homo sapiens	Patient 35 blood	Tissue	Blood
SRR12570763	PRJNA661032	SAMN15967278	SRX9058190	GSM4762181	SRP279746	GSM4762181	RNA-Seq	119	NextSeq 500	ILLUMINA	cDNA	1648102519	TRANSCRIPTOMIC	GEO	PAIRED	Homo sapiens	Patient 35 blood	Tissue	Blood
SRR12570764	PRJNA661032	SAMN15967278	SRX9058190	GSM4762181	SRP279746	GSM4762181	RNA-Seq	119	NextSeq 500	ILLUMINA	cDNA	1655063662	TRANSCRIPTOMIC	GEO	PAIRED	Homo sapiens	Patient 35 blood	Tissue	Blood
SRR12570765	PRJNA661032	SAMN15967278	SRX9058190	GSM4762181	SRP279746	GSM4762181	RNA-Seq	119	NextSeq 500	ILLUMINA	cDNA	1670209506	TRANSCRIPTOMIC	GEO	PAIRED	Homo sapiens	Patient 35 blood	Tissue	Blood
SRR12570766	PRJNA661032	SAMN15967278	SRX9058190	GSM4762181	SRP279746	GSM4762181	RNA-Seq	119	NextSeq 500	ILLUMINA	cDNA	1368938634	TRANSCRIPTOMIC	GEO	PAIRED	Homo sapiens	Patient 35 blood	Tissue	Blood
SRR12570767	PRJNA661032	SAMN15967278	SRX9058190	GSM4762181	SRP279746	GSM4762181	RNA-Seq	119	NextSeq 500	ILLUMINA	cDNA	1368564617	TRANSCRIPTOMIC	GEO	PAIRED	Homo sapiens	Patient 35 blood	Tissue	Blood
SRR12570768	PRJNA661032	SAMN15967278	SRX9058190	GSM4762181	SRP279746	GSM4762181	RNA-Seq	119	NextSeq 500	ILLUMINA	cDNA	1376727422	TRANSCRIPTOMIC	GEO	PAIRED	Homo sapiens	Patient 35 blood	Tissue	Blood
SRR12570769	PRJNA661032	SAMN15967278	SRX9058190	GSM4762181	SRP279746	GSM4762181	RNA-Seq	119	NextSeq 500	ILLUMINA	cDNA	1387989463	TRANSCRIPTOMIC	GEO	PAIRED	Homo sapiens	Patient 35 blood	Tissue	Blood
SRR12570770	PRJNA661032	SAMN15967278	SRX9058190	GSM4762181	SRP279746	GSM4762181	RNA-Seq	119	NextSeq 500	ILLUMINA	cDNA	1477273378	TRANSCRIPTOMIC	GEO	PAIRED	Homo sapiens	Patient 35 blood	Tissue	Blood
SRR12570771	PRJNA661032	SAMN15967278	SRX9058190	GSM4762181	SRP279746	GSM4762181	RNA-Seq	119	NextSeq 500	ILLUMINA	cDNA	1483027504	TRANSCRIPTOMIC	GEO	PAIRED	Homo sapiens	Patient 35 blood	Tissue	Blood
SRR12570772	PRJNA661032	SAMN15967278	SRX9058190	GSM4762181	SRP279746	GSM4762181	RNA-Seq	119	NextSeq 500	ILLUMINA	cDNA	1497002150	TRANSCRIPTOMIC	GEO	PAIRED	Homo sapiens	Patient 35 blood	Tissue	Blood
SRR12570773	PRJNA661032	SAMN15967278	SRX9058190	GSM4762181	SRP279746	GSM4762181	RNA-Seq	119	NextSeq 500	ILLUMINA	cDNA	1457383480	TRANSCRIPTOMIC	GEO	PAIRED	Homo sapiens	Patient 35 blood	Tissue	Blood
SRR12570774	PRJNA661032	SAMN15967278	SRX9058190	GSM4762181	SRP279746	GSM4762181	RNA-Seq	119	NextSeq 500	ILLUMINA	cDNA	1459549280	TRANSCRIPTOMIC	GEO	PAIRED	Homo sapiens	Patient 35 blood	Tissue	Blood
SRR12570775	PRJNA661032	SAMN15967278	SRX9058190	GSM4762181	SRP279746	GSM4762181	RNA-Seq	119	NextSeq 500	ILLUMINA	cDNA	1464361759	TRANSCRIPTOMIC	GEO	PAIRED	Homo sapiens	Patient 35 blood	Tissue	Blood
SRR12570776	PRJNA661032	SAMN15967278	SRX9058190	GSM4762181	SRP279746	GSM4762181	RNA-Seq	119	NextSeq 500	ILLUMINA	cDNA	1478005823	TRANSCRIPTOMIC	GEO	PAIRED	Homo sapiens	Patient 35 blood	Tissue	Blood
SRR12570777	PRJNA661032	SAMN15967278	SRX9058190	GSM4762181	SRP279746	GSM4762181	RNA-Seq	119	NextSeq 500	ILLUMINA	cDNA	1646252307	TRANSCRIPTOMIC	GEO	PAIRED	Homo sapiens	Patient 35 blood	Tissue	Blood
SRR12570746	PRJNA661032	SAMN15967279	SRX9058189	GSM4762180	SRP279746	GSM4762180	RNA-Seq	119	NextSeq 500	ILLUMINA	cDNA	1065067969	TRANSCRIPTOMIC	GEO	PAIRED	Homo sapiens	Patient 34 blood	Tissue	Blood
SRR12570747	PRJNA661032	SAMN15967279	SRX9058189	GSM4762180	SRP279746	GSM4762180	RNA-Seq	119	NextSeq 500	ILLUMINA	cDNA	1518513304	TRANSCRIPTOMIC	GEO	PAIRED	Homo sapiens	Patient 34 blood	Tissue	Blood
SRR12570748	PRJNA661032	SAMN15967279	SRX9058189	GSM4762180	SRP279746	GSM4762180	RNA-Seq	119	NextSeq 500	ILLUMINA	cDNA	1536875004	TRANSCRIPTOMIC	GEO	PAIRED	Homo sapiens	Patient 34 blood	Tissue	Blood
SRR12570749	PRJNA661032	SAMN15967279	SRX9058189	GSM4762180	SRP279746	GSM4762180	RNA-Seq	119	NextSeq 500	ILLUMINA	cDNA	1528275588	TRANSCRIPTOMIC	GEO	PAIRED	Homo sapiens	Patient 34 blood	Tissue	Blood
SRR12570750	PRJNA661032	SAMN15967279	SRX9058189	GSM4762180	SRP279746	GSM4762180	RNA-Seq	119	NextSeq 500	ILLUMINA	cDNA	1484338765	TRANSCRIPTOMIC	GEO	PAIRED	Homo sapiens	Patient 34 blood	Tissue	Blood
SRR12570751	PRJNA661032	SAMN15967279	SRX9058189	GSM4762180	SRP279746	GSM4762180	RNA-Seq	119	NextSeq 500	ILLUMINA	cDNA	1488255412	TRANSCRIPTOMIC	GEO	PAIRED	Homo sapiens	Patient 34 blood	Tissue	Blood
SRR12570752	PRJNA661032	SAMN15967279	SRX9058189	GSM4762180	SRP279746	GSM4762180	RNA-Seq	119	NextSeq 500	ILLUMINA	cDNA	1505695814	TRANSCRIPTOMIC	GEO	PAIRED	Homo sapiens	Patient 34 blood	Tissue	Blood
SRR12570753	PRJNA661032	SAMN15967279	SRX9058189	GSM4762180	SRP279746	GSM4762180	RNA-Seq	119	NextSeq 500	ILLUMINA	cDNA	1499002897	TRANSCRIPTOMIC	GEO	PAIRED	Homo sapiens	Patient 34 blood	Tissue	Blood
SRR12570754	PRJNA661032	SAMN15967279	SRX9058189	GSM4762180	SRP279746	GSM4762180	RNA-Seq	119	NextSeq 500	ILLUMINA	cDNA	1065194704	TRANSCRIPTOMIC	GEO	PAIRED	Homo sapiens	Patient 34 blood	Tissue	Blood
SRR12570755	PRJNA661032	SAMN15967279	SRX9058189	GSM4762180	SRP279746	GSM4762180	RNA-Seq	119	NextSeq 500	ILLUMINA	cDNA	1079867523	TRANSCRIPTOMIC	GEO	PAIRED	Homo sapiens	Patient 34 blood	Tissue	Blood
SRR12570756	PRJNA661032	SAMN15967279	SRX9058189	GSM4762180	SRP279746	GSM4762180	RNA-Seq	119	NextSeq 500	ILLUMINA	cDNA	1072552474	TRANSCRIPTOMIC	GEO	PAIRED	Homo sapiens	Patient 34 blood	Tissue	Blood
SRR12570757	PRJNA661032	SAMN15967279	SRX9058189	GSM4762180	SRP279746	GSM4762180	RNA-Seq	119	NextSeq 500	ILLUMINA	cDNA	1530059993	TRANSCRIPTOMIC	GEO	PAIRED	Homo sapiens	Patient 34 blood	Tissue	Blood
SRR12570758	PRJNA661032	SAMN15967279	SRX9058189	GSM4762180	SRP279746	GSM4762180	RNA-Seq	119	NextSeq 500	ILLUMINA	cDNA	1533376999	TRANSCRIPTOMIC	GEO	PAIRED	Homo sapiens	Patient 34 blood	Tissue	Blood
SRR12570759	PRJNA661032	SAMN15967279	SRX9058189	GSM4762180	SRP279746	GSM4762180	RNA-Seq	119	NextSeq 500	ILLUMINA	cDNA	1550087455	TRANSCRIPTOMIC	GEO	PAIRED	Homo sapiens	Patient 34 blood	Tissue	Blood
SRR12570760	PRJNA661032	SAMN15967279	SRX9058189	GSM4762180	SRP279746	GSM4762180	RNA-Seq	119	NextSeq 500	ILLUMINA	cDNA	1543580773	TRANSCRIPTOMIC	GEO	PAIRED	Homo sapiens	Patient 34 blood	Tissue	Blood
SRR12570761	PRJNA661032	SAMN15967279	SRX9058189	GSM4762180	SRP279746	GSM4762180	RNA-Seq	119	NextSeq 500	ILLUMINA	cDNA	1516435802	TRANSCRIPTOMIC	GEO	PAIRED	Homo sapiens	Patient 34 blood	Tissue	Blood
SRR12570730	PRJNA661032	SAMN15967280	SRX9058188	GSM4762179	SRP279746	GSM4762179	RNA-Seq	119	NextSeq 500	ILLUMINA	cDNA	1483383314	TRANSCRIPTOMIC	GEO	PAIRED	Homo sapiens	Patient 33 blood	Tissue	Blood
SRR12570731	PRJNA661032	SAMN15967280	SRX9058188	GSM4762179	SRP279746	GSM4762179	RNA-Seq	119	NextSeq 500	ILLUMINA	cDNA	1497780291	TRANSCRIPTOMIC	GEO	PAIRED	Homo sapiens	Patient 33 blood	Tissue	Blood
SRR12570732	PRJNA661032	SAMN15967280	SRX9058188	GSM4762179	SRP279746	GSM4762179	RNA-Seq	119	NextSeq 500	ILLUMINA	cDNA	1514289161	TRANSCRIPTOMIC	GEO	PAIRED	Homo sapiens	Patient 33 blood	Tissue	Blood
SRR12570733	PRJNA661032	SAMN15967280	SRX9058188	GSM4762179	SRP279746	GSM4762179	RNA-Seq	119	NextSeq 500	ILLUMINA	cDNA	1508472917	TRANSCRIPTOMIC	GEO	PAIRED	Homo sapiens	Patient 33 blood	Tissue	Blood
SRR12570734	PRJNA661032	SAMN15967280	SRX9058188	GSM4762179	SRP279746	GSM4762179	RNA-Seq	119	NextSeq 500	ILLUMINA	cDNA	1314575626	TRANSCRIPTOMIC	GEO	PAIRED	Homo sapiens	Patient 33 blood	Tissue	Blood
SRR12570735	PRJNA661032	SAMN15967280	SRX9058188	GSM4762179	SRP279746	GSM4762179	RNA-Seq	119	NextSeq 500	ILLUMINA	cDNA	1317815282	TRANSCRIPTOMIC	GEO	PAIRED	Homo sapiens	Patient 33 blood	Tissue	Blood
SRR12570736	PRJNA661032	SAMN15967280	SRX9058188	GSM4762179	SRP279746	GSM4762179	RNA-Seq	119	NextSeq 500	ILLUMINA	cDNA	1335523910	TRANSCRIPTOMIC	GEO	PAIRED	Homo sapiens	Patient 33 blood	Tissue	Blood
SRR12570737	PRJNA661032	SAMN15967280	SRX9058188	GSM4762179	SRP279746	GSM4762179	RNA-Seq	119	NextSeq 500	ILLUMINA	cDNA	1326982804	TRANSCRIPTOMIC	GEO	PAIRED	Homo sapiens	Patient 33 blood	Tissue	Blood
SRR12570738	PRJNA661032	SAMN15967280	SRX9058188	GSM4762179	SRP279746	GSM4762179	RNA-Seq	119	NextSeq 500	ILLUMINA	cDNA	1483030479	TRANSCRIPTOMIC	GEO	PAIRED	Homo sapiens	Patient 33 blood	Tissue	Blood
SRR12570739	PRJNA661032	SAMN15967280	SRX9058188	GSM4762179	SRP279746	GSM4762179	RNA-Seq	119	NextSeq 500	ILLUMINA	cDNA	1504952540	TRANSCRIPTOMIC	GEO	PAIRED	Homo sapiens	Patient 33 blood	Tissue	Blood
SRR12570740	PRJNA661032	SAMN15967280	SRX9058188	GSM4762179	SRP279746	GSM4762179	RNA-Seq	119	NextSeq 500	ILLUMINA	cDNA	1493989427	TRANSCRIPTOMIC	GEO	PAIRED	Homo sapiens	Patient 33 blood	Tissue	Blood
SRR12570741	PRJNA661032	SAMN15967280	SRX9058188	GSM4762179	SRP279746	GSM4762179	RNA-Seq	119	NextSeq 500	ILLUMINA	cDNA	1334014990	TRANSCRIPTOMIC	GEO	PAIRED	Homo sapiens	Patient 33 blood	Tissue	Blood
SRR12570742	PRJNA661032	SAMN15967280	SRX9058188	GSM4762179	SRP279746	GSM4762179	RNA-Seq	119	NextSeq 500	ILLUMINA	cDNA	1334398527	TRANSCRIPTOMIC	GEO	PAIRED	Homo sapiens	Patient 33 blood	Tissue	Blood
SRR12570743	PRJNA661032	SAMN15967280	SRX9058188	GSM4762179	SRP279746	GSM4762179	RNA-Seq	119	NextSeq 500	ILLUMINA	cDNA	1352033732	TRANSCRIPTOMIC	GEO	PAIRED	Homo sapiens	Patient 33 blood	Tissue	Blood
SRR12570744	PRJNA661032	SAMN15967280	SRX9058188	GSM4762179	SRP279746	GSM4762179	RNA-Seq	119	NextSeq 500	ILLUMINA	cDNA	1343971006	TRANSCRIPTOMIC	GEO	PAIRED	Homo sapiens	Patient 33 blood	Tissue	Blood
SRR12570745	PRJNA661032	SAMN15967280	SRX9058188	GSM4762179	SRP279746	GSM4762179	RNA-Seq	119	NextSeq 500	ILLUMINA	cDNA	1494887044	TRANSCRIPTOMIC	GEO	PAIRED	Homo sapiens	Patient 33 blood	Tissue	Blood
SRR12570714	PRJNA661032	SAMN15967281	SRX9058187	GSM4762178	SRP279746	GSM4762178	RNA-Seq	119	NextSeq 500	ILLUMINA	cDNA	1610491379	TRANSCRIPTOMIC	GEO	PAIRED	Homo sapiens	Patient 32 blood	Tissue	Blood
SRR12570715	PRJNA661032	SAMN15967281	SRX9058187	GSM4762178	SRP279746	GSM4762178	RNA-Seq	119	NextSeq 500	ILLUMINA	cDNA	1713217177	TRANSCRIPTOMIC	GEO	PAIRED	Homo sapiens	Patient 32 blood	Tissue	Blood
SRR12570716	PRJNA661032	SAMN15967281	SRX9058187	GSM4762178	SRP279746	GSM4762178	RNA-Seq	119	NextSeq 500	ILLUMINA	cDNA	1757763994	TRANSCRIPTOMIC	GEO	PAIRED	Homo sapiens	Patient 32 blood	Tissue	Blood
SRR12570717	PRJNA661032	SAMN15967281	SRX9058187	GSM4762178	SRP279746	GSM4762178	RNA-Seq	119	NextSeq 500	ILLUMINA	cDNA	1732305729	TRANSCRIPTOMIC	GEO	PAIRED	Homo sapiens	Patient 32 blood	Tissue	Blood
SRR12570718	PRJNA661032	SAMN15967281	SRX9058187	GSM4762178	SRP279746	GSM4762178	RNA-Seq	119	NextSeq 500	ILLUMINA	cDNA	1142042524	TRANSCRIPTOMIC	GEO	PAIRED	Homo sapiens	Patient 32 blood	Tissue	Blood
SRR12570719	PRJNA661032	SAMN15967281	SRX9058187	GSM4762178	SRP279746	GSM4762178	RNA-Seq	119	NextSeq 500	ILLUMINA	cDNA	1125476534	TRANSCRIPTOMIC	GEO	PAIRED	Homo sapiens	Patient 32 blood	Tissue	Blood
SRR12570720	PRJNA661032	SAMN15967281	SRX9058187	GSM4762178	SRP279746	GSM4762178	RNA-Seq	119	NextSeq 500	ILLUMINA	cDNA	1152402426	TRANSCRIPTOMIC	GEO	PAIRED	Homo sapiens	Patient 32 blood	Tissue	Blood
SRR12570721	PRJNA661032	SAMN15967281	SRX9058187	GSM4762178	SRP279746	GSM4762178	RNA-Seq	119	NextSeq 500	ILLUMINA	cDNA	1137814335	TRANSCRIPTOMIC	GEO	PAIRED	Homo sapiens	Patient 32 blood	Tissue	Blood
SRR12570722	PRJNA661032	SAMN15967281	SRX9058187	GSM4762178	SRP279746	GSM4762178	RNA-Seq	119	NextSeq 500	ILLUMINA	cDNA	1583072946	TRANSCRIPTOMIC	GEO	PAIRED	Homo sapiens	Patient 32 blood	Tissue	Blood
SRR12570723	PRJNA661032	SAMN15967281	SRX9058187	GSM4762178	SRP279746	GSM4762178	RNA-Seq	119	NextSeq 500	ILLUMINA	cDNA	1624948927	TRANSCRIPTOMIC	GEO	PAIRED	Homo sapiens	Patient 32 blood	Tissue	Blood
SRR12570724	PRJNA661032	SAMN15967281	SRX9058187	GSM4762178	SRP279746	GSM4762178	RNA-Seq	119	NextSeq 500	ILLUMINA	cDNA	1601758207	TRANSCRIPTOMIC	GEO	PAIRED	Homo sapiens	Patient 32 blood	Tissue	Blood
SRR12570725	PRJNA661032	SAMN15967281	SRX9058187	GSM4762178	SRP279746	GSM4762178	RNA-Seq	119	NextSeq 500	ILLUMINA	cDNA	1398792759	TRANSCRIPTOMIC	GEO	PAIRED	Homo sapiens	Patient 32 blood	Tissue	Blood
SRR12570726	PRJNA661032	SAMN15967281	SRX9058187	GSM4762178	SRP279746	GSM4762178	RNA-Seq	119	NextSeq 500	ILLUMINA	cDNA	1376556895	TRANSCRIPTOMIC	GEO	PAIRED	Homo sapiens	Patient 32 blood	Tissue	Blood
SRR12570727	PRJNA661032	SAMN15967281	SRX9058187	GSM4762178	SRP279746	GSM4762178	RNA-Seq	119	NextSeq 500	ILLUMINA	cDNA	1412019490	TRANSCRIPTOMIC	GEO	PAIRED	Homo sapiens	Patient 32 blood	Tissue	Blood
SRR12570728	PRJNA661032	SAMN15967281	SRX9058187	GSM4762178	SRP279746	GSM4762178	RNA-Seq	119	NextSeq 500	ILLUMINA	cDNA	1392453510	TRANSCRIPTOMIC	GEO	PAIRED	Homo sapiens	Patient 32 blood	Tissue	Blood
SRR12570729	PRJNA661032	SAMN15967281	SRX9058187	GSM4762178	SRP279746	GSM4762178	RNA-Seq	119	NextSeq 500	ILLUMINA	cDNA	1742294232	TRANSCRIPTOMIC	GEO	PAIRED	Homo sapiens	Patient 32 blood	Tissue	Blood
SRR12570698	PRJNA661032	SAMN15967282	SRX9058186	GSM4762177	SRP279746	GSM4762177	RNA-Seq	119	NextSeq 500	ILLUMINA	cDNA	1616336064	TRANSCRIPTOMIC	GEO	PAIRED	Homo sapiens	Patient 31 blood	Tissue	Blood
SRR12570699	PRJNA661032	SAMN15967282	SRX9058186	GSM4762177	SRP279746	GSM4762177	RNA-Seq	119	NextSeq 500	ILLUMINA	cDNA	1706418469	TRANSCRIPTOMIC	GEO	PAIRED	Homo sapiens	Patient 31 blood	Tissue	Blood
SRR12570700	PRJNA661032	SAMN15967282	SRX9058186	GSM4762177	SRP279746	GSM4762177	RNA-Seq	119	NextSeq 500	ILLUMINA	cDNA	1752139697	TRANSCRIPTOMIC	GEO	PAIRED	Homo sapiens	Patient 31 blood	Tissue	Blood
SRR12570701	PRJNA661032	SAMN15967282	SRX9058186	GSM4762177	SRP279746	GSM4762177	RNA-Seq	119	NextSeq 500	ILLUMINA	cDNA	1726642162	TRANSCRIPTOMIC	GEO	PAIRED	Homo sapiens	Patient 31 blood	Tissue	Blood
SRR12570702	PRJNA661032	SAMN15967282	SRX9058186	GSM4762177	SRP279746	GSM4762177	RNA-Seq	119	NextSeq 500	ILLUMINA	cDNA	1484216195	TRANSCRIPTOMIC	GEO	PAIRED	Homo sapiens	Patient 31 blood	Tissue	Blood
SRR12570703	PRJNA661032	SAMN15967282	SRX9058186	GSM4762177	SRP279746	GSM4762177	RNA-Seq	119	NextSeq 500	ILLUMINA	cDNA	1458100098	TRANSCRIPTOMIC	GEO	PAIRED	Homo sapiens	Patient 31 blood	Tissue	Blood
SRR12570704	PRJNA661032	SAMN15967282	SRX9058186	GSM4762177	SRP279746	GSM4762177	RNA-Seq	119	NextSeq 500	ILLUMINA	cDNA	1497235152	TRANSCRIPTOMIC	GEO	PAIRED	Homo sapiens	Patient 31 blood	Tissue	Blood
SRR12570705	PRJNA661032	SAMN15967282	SRX9058186	GSM4762177	SRP279746	GSM4762177	RNA-Seq	119	NextSeq 500	ILLUMINA	cDNA	1474126304	TRANSCRIPTOMIC	GEO	PAIRED	Homo sapiens	Patient 31 blood	Tissue	Blood
SRR12570706	PRJNA661032	SAMN15967282	SRX9058186	GSM4762177	SRP279746	GSM4762177	RNA-Seq	119	NextSeq 500	ILLUMINA	cDNA	1588982486	TRANSCRIPTOMIC	GEO	PAIRED	Homo sapiens	Patient 31 blood	Tissue	Blood
SRR12570707	PRJNA661032	SAMN15967282	SRX9058186	GSM4762177	SRP279746	GSM4762177	RNA-Seq	119	NextSeq 500	ILLUMINA	cDNA	1630894643	TRANSCRIPTOMIC	GEO	PAIRED	Homo sapiens	Patient 31 blood	Tissue	Blood
SRR12570708	PRJNA661032	SAMN15967282	SRX9058186	GSM4762177	SRP279746	GSM4762177	RNA-Seq	119	NextSeq 500	ILLUMINA	cDNA	1610052626	TRANSCRIPTOMIC	GEO	PAIRED	Homo sapiens	Patient 31 blood	Tissue	Blood
SRR12570709	PRJNA661032	SAMN15967282	SRX9058186	GSM4762177	SRP279746	GSM4762177	RNA-Seq	119	NextSeq 500	ILLUMINA	cDNA	1628085529	TRANSCRIPTOMIC	GEO	PAIRED	Homo sapiens	Patient 31 blood	Tissue	Blood
SRR12570710	PRJNA661032	SAMN15967282	SRX9058186	GSM4762177	SRP279746	GSM4762177	RNA-Seq	119	NextSeq 500	ILLUMINA	cDNA	1599925131	TRANSCRIPTOMIC	GEO	PAIRED	Homo sapiens	Patient 31 blood	Tissue	Blood
SRR12570711	PRJNA661032	SAMN15967282	SRX9058186	GSM4762177	SRP279746	GSM4762177	RNA-Seq	119	NextSeq 500	ILLUMINA	cDNA	1643141171	TRANSCRIPTOMIC	GEO	PAIRED	Homo sapiens	Patient 31 blood	Tissue	Blood
SRR12570712	PRJNA661032	SAMN15967282	SRX9058186	GSM4762177	SRP279746	GSM4762177	RNA-Seq	119	NextSeq 500	ILLUMINA	cDNA	1618047760	TRANSCRIPTOMIC	GEO	PAIRED	Homo sapiens	Patient 31 blood	Tissue	Blood
SRR12570713	PRJNA661032	SAMN15967282	SRX9058186	GSM4762177	SRP279746	GSM4762177	RNA-Seq	119	NextSeq 500	ILLUMINA	cDNA	1736411705	TRANSCRIPTOMIC	GEO	PAIRED	Homo sapiens	Patient 31 blood	Tissue	Blood
SRR12570666	PRJNA661032	SAMN15967284	SRX9058184	GSM4762175	SRP279746	GSM4762175	RNA-Seq	119	NextSeq 500	ILLUMINA	cDNA	1699564902	TRANSCRIPTOMIC	GEO	PAIRED	Homo sapiens	Patient 3 blood	Tissue	Blood
SRR12570667	PRJNA661032	SAMN15967284	SRX9058184	GSM4762175	SRP279746	GSM4762175	RNA-Seq	119	NextSeq 500	ILLUMINA	cDNA	1698009691	TRANSCRIPTOMIC	GEO	PAIRED	Homo sapiens	Patient 3 blood	Tissue	Blood
SRR12570668	PRJNA661032	SAMN15967284	SRX9058184	GSM4762175	SRP279746	GSM4762175	RNA-Seq	119	NextSeq 500	ILLUMINA	cDNA	1702079491	TRANSCRIPTOMIC	GEO	PAIRED	Homo sapiens	Patient 3 blood	Tissue	Blood
SRR12570669	PRJNA661032	SAMN15967284	SRX9058184	GSM4762175	SRP279746	GSM4762175	RNA-Seq	119	NextSeq 500	ILLUMINA	cDNA	1705427199	TRANSCRIPTOMIC	GEO	PAIRED	Homo sapiens	Patient 3 blood	Tissue	Blood
SRR12570670	PRJNA661032	SAMN15967284	SRX9058184	GSM4762175	SRP279746	GSM4762175	RNA-Seq	119	NextSeq 500	ILLUMINA	cDNA	1423906638	TRANSCRIPTOMIC	GEO	PAIRED	Homo sapiens	Patient 3 blood	Tissue	Blood
SRR12570671	PRJNA661032	SAMN15967284	SRX9058184	GSM4762175	SRP279746	GSM4762175	RNA-Seq	119	NextSeq 500	ILLUMINA	cDNA	1440451684	TRANSCRIPTOMIC	GEO	PAIRED	Homo sapiens	Patient 3 blood	Tissue	Blood
SRR12570672	PRJNA661032	SAMN15967284	SRX9058184	GSM4762175	SRP279746	GSM4762175	RNA-Seq	119	NextSeq 500	ILLUMINA	cDNA	1442850248	TRANSCRIPTOMIC	GEO	PAIRED	Homo sapiens	Patient 3 blood	Tissue	Blood
SRR12570673	PRJNA661032	SAMN15967284	SRX9058184	GSM4762175	SRP279746	GSM4762175	RNA-Seq	119	NextSeq 500	ILLUMINA	cDNA	1449388941	TRANSCRIPTOMIC	GEO	PAIRED	Homo sapiens	Patient 3 blood	Tissue	Blood
SRR12570674	PRJNA661032	SAMN15967284	SRX9058184	GSM4762175	SRP279746	GSM4762175	RNA-Seq	119	NextSeq 500	ILLUMINA	cDNA	1718747345	TRANSCRIPTOMIC	GEO	PAIRED	Homo sapiens	Patient 3 blood	Tissue	Blood
SRR12570675	PRJNA661032	SAMN15967284	SRX9058184	GSM4762175	SRP279746	GSM4762175	RNA-Seq	119	NextSeq 500	ILLUMINA	cDNA	1721368082	TRANSCRIPTOMIC	GEO	PAIRED	Homo sapiens	Patient 3 blood	Tissue	Blood
SRR12570676	PRJNA661032	SAMN15967284	SRX9058184	GSM4762175	SRP279746	GSM4762175	RNA-Seq	119	NextSeq 500	ILLUMINA	cDNA	1727521572	TRANSCRIPTOMIC	GEO	PAIRED	Homo sapiens	Patient 3 blood	Tissue	Blood
SRR12570677	PRJNA661032	SAMN15967284	SRX9058184	GSM4762175	SRP279746	GSM4762175	RNA-Seq	119	NextSeq 500	ILLUMINA	cDNA	1516697126	TRANSCRIPTOMIC	GEO	PAIRED	Homo sapiens	Patient 3 blood	Tissue	Blood
SRR12570678	PRJNA661032	SAMN15967284	SRX9058184	GSM4762175	SRP279746	GSM4762175	RNA-Seq	119	NextSeq 500	ILLUMINA	cDNA	1534998136	TRANSCRIPTOMIC	GEO	PAIRED	Homo sapiens	Patient 3 blood	Tissue	Blood
SRR12570679	PRJNA661032	SAMN15967284	SRX9058184	GSM4762175	SRP279746	GSM4762175	RNA-Seq	119	NextSeq 500	ILLUMINA	cDNA	1536678654	TRANSCRIPTOMIC	GEO	PAIRED	Homo sapiens	Patient 3 blood	Tissue	Blood
SRR12570680	PRJNA661032	SAMN15967284	SRX9058184	GSM4762175	SRP279746	GSM4762175	RNA-Seq	119	NextSeq 500	ILLUMINA	cDNA	1543145471	TRANSCRIPTOMIC	GEO	PAIRED	Homo sapiens	Patient 3 blood	Tissue	Blood
SRR12570681	PRJNA661032	SAMN15967284	SRX9058184	GSM4762175	SRP279746	GSM4762175	RNA-Seq	119	NextSeq 500	ILLUMINA	cDNA	1681364566	TRANSCRIPTOMIC	GEO	PAIRED	Homo sapiens	Patient 3 blood	Tissue	Blood
SRR12570650	PRJNA661032	SAMN15967285	SRX9058183	GSM4762174	SRP279746	GSM4762174	RNA-Seq	119	NextSeq 500	ILLUMINA	cDNA	1683233223	TRANSCRIPTOMIC	GEO	PAIRED	Homo sapiens	Patient 29 blood	Tissue	Blood
SRR12570651	PRJNA661032	SAMN15967285	SRX9058183	GSM4762174	SRP279746	GSM4762174	RNA-Seq	119	NextSeq 500	ILLUMINA	cDNA	1579865777	TRANSCRIPTOMIC	GEO	PAIRED	Homo sapiens	Patient 29 blood	Tissue	Blood
SRR12570652	PRJNA661032	SAMN15967285	SRX9058183	GSM4762174	SRP279746	GSM4762174	RNA-Seq	119	NextSeq 500	ILLUMINA	cDNA	1593194015	TRANSCRIPTOMIC	GEO	PAIRED	Homo sapiens	Patient 29 blood	Tissue	Blood
SRR12570653	PRJNA661032	SAMN15967285	SRX9058183	GSM4762174	SRP279746	GSM4762174	RNA-Seq	119	NextSeq 500	ILLUMINA	cDNA	1616396278	TRANSCRIPTOMIC	GEO	PAIRED	Homo sapiens	Patient 29 blood	Tissue	Blood
SRR12570654	PRJNA661032	SAMN15967285	SRX9058183	GSM4762174	SRP279746	GSM4762174	RNA-Seq	119	NextSeq 500	ILLUMINA	cDNA	1398647698	TRANSCRIPTOMIC	GEO	PAIRED	Homo sapiens	Patient 29 blood	Tissue	Blood
SRR12570655	PRJNA661032	SAMN15967285	SRX9058183	GSM4762174	SRP279746	GSM4762174	RNA-Seq	119	NextSeq 500	ILLUMINA	cDNA	1402929080	TRANSCRIPTOMIC	GEO	PAIRED	Homo sapiens	Patient 29 blood	Tissue	Blood
SRR12570656	PRJNA661032	SAMN15967285	SRX9058183	GSM4762174	SRP279746	GSM4762174	RNA-Seq	119	NextSeq 500	ILLUMINA	cDNA	1413438089	TRANSCRIPTOMIC	GEO	PAIRED	Homo sapiens	Patient 29 blood	Tissue	Blood
SRR12570657	PRJNA661032	SAMN15967285	SRX9058183	GSM4762174	SRP279746	GSM4762174	RNA-Seq	119	NextSeq 500	ILLUMINA	cDNA	1435957649	TRANSCRIPTOMIC	GEO	PAIRED	Homo sapiens	Patient 29 blood	Tissue	Blood
SRR12570658	PRJNA661032	SAMN15967285	SRX9058183	GSM4762174	SRP279746	GSM4762174	RNA-Seq	119	NextSeq 500	ILLUMINA	cDNA	1685117469	TRANSCRIPTOMIC	GEO	PAIRED	Homo sapiens	Patient 29 blood	Tissue	Blood
SRR12570659	PRJNA661032	SAMN15967285	SRX9058183	GSM4762174	SRP279746	GSM4762174	RNA-Seq	119	NextSeq 500	ILLUMINA	cDNA	1699763275	TRANSCRIPTOMIC	GEO	PAIRED	Homo sapiens	Patient 29 blood	Tissue	Blood
SRR12570660	PRJNA661032	SAMN15967285	SRX9058183	GSM4762174	SRP279746	GSM4762174	RNA-Seq	119	NextSeq 500	ILLUMINA	cDNA	1723861251	TRANSCRIPTOMIC	GEO	PAIRED	Homo sapiens	Patient 29 blood	Tissue	Blood
SRR12570661	PRJNA661032	SAMN15967285	SRX9058183	GSM4762174	SRP279746	GSM4762174	RNA-Seq	119	NextSeq 500	ILLUMINA	cDNA	1492469678	TRANSCRIPTOMIC	GEO	PAIRED	Homo sapiens	Patient 29 blood	Tissue	Blood
SRR12570662	PRJNA661032	SAMN15967285	SRX9058183	GSM4762174	SRP279746	GSM4762174	RNA-Seq	119	NextSeq 500	ILLUMINA	cDNA	1494317748	TRANSCRIPTOMIC	GEO	PAIRED	Homo sapiens	Patient 29 blood	Tissue	Blood
SRR12570663	PRJNA661032	SAMN15967285	SRX9058183	GSM4762174	SRP279746	GSM4762174	RNA-Seq	119	NextSeq 500	ILLUMINA	cDNA	1507705129	TRANSCRIPTOMIC	GEO	PAIRED	Homo sapiens	Patient 29 blood	Tissue	Blood
SRR12570664	PRJNA661032	SAMN15967285	SRX9058183	GSM4762174	SRP279746	GSM4762174	RNA-Seq	119	NextSeq 500	ILLUMINA	cDNA	1528169797	TRANSCRIPTOMIC	GEO	PAIRED	Homo sapiens	Patient 29 blood	Tissue	Blood
SRR12570665	PRJNA661032	SAMN15967285	SRX9058183	GSM4762174	SRP279746	GSM4762174	RNA-Seq	119	NextSeq 500	ILLUMINA	cDNA	1576864240	TRANSCRIPTOMIC	GEO	PAIRED	Homo sapiens	Patient 29 blood	Tissue	Blood
SRR12570634	PRJNA661032	SAMN15967286	SRX9058182	GSM4762173	SRP279746	GSM4762173	RNA-Seq	119	NextSeq 500	ILLUMINA	cDNA	1570196670	TRANSCRIPTOMIC	GEO	PAIRED	Homo sapiens	Patient 27 blood	Tissue	Blood
SRR12570635	PRJNA661032	SAMN15967286	SRX9058182	GSM4762173	SRP279746	GSM4762173	RNA-Seq	119	NextSeq 500	ILLUMINA	cDNA	1482438216	TRANSCRIPTOMIC	GEO	PAIRED	Homo sapiens	Patient 27 blood	Tissue	Blood
SRR12570636	PRJNA661032	SAMN15967286	SRX9058182	GSM4762173	SRP279746	GSM4762173	RNA-Seq	119	NextSeq 500	ILLUMINA	cDNA	1487719555	TRANSCRIPTOMIC	GEO	PAIRED	Homo sapiens	Patient 27 blood	Tissue	Blood
SRR12570637	PRJNA661032	SAMN15967286	SRX9058182	GSM4762173	SRP279746	GSM4762173	RNA-Seq	119	NextSeq 500	ILLUMINA	cDNA	1469191017	TRANSCRIPTOMIC	GEO	PAIRED	Homo sapiens	Patient 27 blood	Tissue	Blood
SRR12570638	PRJNA661032	SAMN15967286	SRX9058182	GSM4762173	SRP279746	GSM4762173	RNA-Seq	119	NextSeq 500	ILLUMINA	cDNA	1388146305	TRANSCRIPTOMIC	GEO	PAIRED	Homo sapiens	Patient 27 blood	Tissue	Blood
SRR12570639	PRJNA661032	SAMN15967286	SRX9058182	GSM4762173	SRP279746	GSM4762173	RNA-Seq	119	NextSeq 500	ILLUMINA	cDNA	1409332708	TRANSCRIPTOMIC	GEO	PAIRED	Homo sapiens	Patient 27 blood	Tissue	Blood
SRR12570640	PRJNA661032	SAMN15967286	SRX9058182	GSM4762173	SRP279746	GSM4762173	RNA-Seq	119	NextSeq 500	ILLUMINA	cDNA	1412599615	TRANSCRIPTOMIC	GEO	PAIRED	Homo sapiens	Patient 27 blood	Tissue	Blood
SRR12570641	PRJNA661032	SAMN15967286	SRX9058182	GSM4762173	SRP279746	GSM4762173	RNA-Seq	119	NextSeq 500	ILLUMINA	cDNA	1397999981	TRANSCRIPTOMIC	GEO	PAIRED	Homo sapiens	Patient 27 blood	Tissue	Blood
SRR12570642	PRJNA661032	SAMN15967286	SRX9058182	GSM4762173	SRP279746	GSM4762173	RNA-Seq	119	NextSeq 500	ILLUMINA	cDNA	1593955615	TRANSCRIPTOMIC	GEO	PAIRED	Homo sapiens	Patient 27 blood	Tissue	Blood
SRR12570643	PRJNA661032	SAMN15967286	SRX9058182	GSM4762173	SRP279746	GSM4762173	RNA-Seq	119	NextSeq 500	ILLUMINA	cDNA	1600798115	TRANSCRIPTOMIC	GEO	PAIRED	Homo sapiens	Patient 27 blood	Tissue	Blood
SRR12570644	PRJNA661032	SAMN15967286	SRX9058182	GSM4762173	SRP279746	GSM4762173	RNA-Seq	119	NextSeq 500	ILLUMINA	cDNA	1579929918	TRANSCRIPTOMIC	GEO	PAIRED	Homo sapiens	Patient 27 blood	Tissue	Blood
SRR12570645	PRJNA661032	SAMN15967286	SRX9058182	GSM4762173	SRP279746	GSM4762173	RNA-Seq	119	NextSeq 500	ILLUMINA	cDNA	1536462074	TRANSCRIPTOMIC	GEO	PAIRED	Homo sapiens	Patient 27 blood	Tissue	Blood
SRR12570646	PRJNA661032	SAMN15967286	SRX9058182	GSM4762173	SRP279746	GSM4762173	RNA-Seq	119	NextSeq 500	ILLUMINA	cDNA	1559988136	TRANSCRIPTOMIC	GEO	PAIRED	Homo sapiens	Patient 27 blood	Tissue	Blood
SRR12570647	PRJNA661032	SAMN15967286	SRX9058182	GSM4762173	SRP279746	GSM4762173	RNA-Seq	119	NextSeq 500	ILLUMINA	cDNA	1567137418	TRANSCRIPTOMIC	GEO	PAIRED	Homo sapiens	Patient 27 blood	Tissue	Blood
SRR12570648	PRJNA661032	SAMN15967286	SRX9058182	GSM4762173	SRP279746	GSM4762173	RNA-Seq	119	NextSeq 500	ILLUMINA	cDNA	1545973982	TRANSCRIPTOMIC	GEO	PAIRED	Homo sapiens	Patient 27 blood	Tissue	Blood
SRR12570649	PRJNA661032	SAMN15967286	SRX9058182	GSM4762173	SRP279746	GSM4762173	RNA-Seq	119	NextSeq 500	ILLUMINA	cDNA	1458479351	TRANSCRIPTOMIC	GEO	PAIRED	Homo sapiens	Patient 27 blood	Tissue	Blood
SRR12570618	PRJNA661032	SAMN15967287	SRX9058181	GSM4762172	SRP279746	GSM4762172	RNA-Seq	119	NextSeq 500	ILLUMINA	cDNA	1470896525	TRANSCRIPTOMIC	GEO	PAIRED	Homo sapiens	Patient 25 blood	Tissue	Blood
SRR12570619	PRJNA661032	SAMN15967287	SRX9058181	GSM4762172	SRP279746	GSM4762172	RNA-Seq	119	NextSeq 500	ILLUMINA	cDNA	1776244218	TRANSCRIPTOMIC	GEO	PAIRED	Homo sapiens	Patient 25 blood	Tissue	Blood
SRR12570620	PRJNA661032	SAMN15967287	SRX9058181	GSM4762172	SRP279746	GSM4762172	RNA-Seq	119	NextSeq 500	ILLUMINA	cDNA	1770915160	TRANSCRIPTOMIC	GEO	PAIRED	Homo sapiens	Patient 25 blood	Tissue	Blood
SRR12570621	PRJNA661032	SAMN15967287	SRX9058181	GSM4762172	SRP279746	GSM4762172	RNA-Seq	119	NextSeq 500	ILLUMINA	cDNA	1778031479	TRANSCRIPTOMIC	GEO	PAIRED	Homo sapiens	Patient 25 blood	Tissue	Blood
SRR12570622	PRJNA661032	SAMN15967287	SRX9058181	GSM4762172	SRP279746	GSM4762172	RNA-Seq	119	NextSeq 500	ILLUMINA	cDNA	1081817695	TRANSCRIPTOMIC	GEO	PAIRED	Homo sapiens	Patient 25 blood	Tissue	Blood
SRR12570623	PRJNA661032	SAMN15967287	SRX9058181	GSM4762172	SRP279746	GSM4762172	RNA-Seq	119	NextSeq 500	ILLUMINA	cDNA	1088541552	TRANSCRIPTOMIC	GEO	PAIRED	Homo sapiens	Patient 25 blood	Tissue	Blood
SRR12570624	PRJNA661032	SAMN15967287	SRX9058181	GSM4762172	SRP279746	GSM4762172	RNA-Seq	119	NextSeq 500	ILLUMINA	cDNA	1083102895	TRANSCRIPTOMIC	GEO	PAIRED	Homo sapiens	Patient 25 blood	Tissue	Blood
SRR12570625	PRJNA661032	SAMN15967287	SRX9058181	GSM4762172	SRP279746	GSM4762172	RNA-Seq	119	NextSeq 500	ILLUMINA	cDNA	1088651984	TRANSCRIPTOMIC	GEO	PAIRED	Homo sapiens	Patient 25 blood	Tissue	Blood
SRR12570626	PRJNA661032	SAMN15967287	SRX9058181	GSM4762172	SRP279746	GSM4762172	RNA-Seq	119	NextSeq 500	ILLUMINA	cDNA	1479715734	TRANSCRIPTOMIC	GEO	PAIRED	Homo sapiens	Patient 25 blood	Tissue	Blood
SRR12570627	PRJNA661032	SAMN15967287	SRX9058181	GSM4762172	SRP279746	GSM4762172	RNA-Seq	119	NextSeq 500	ILLUMINA	cDNA	1475637009	TRANSCRIPTOMIC	GEO	PAIRED	Homo sapiens	Patient 25 blood	Tissue	Blood
SRR12570628	PRJNA661032	SAMN15967287	SRX9058181	GSM4762172	SRP279746	GSM4762172	RNA-Seq	119	NextSeq 500	ILLUMINA	cDNA	1481662574	TRANSCRIPTOMIC	GEO	PAIRED	Homo sapiens	Patient 25 blood	Tissue	Blood
SRR12570629	PRJNA661032	SAMN15967287	SRX9058181	GSM4762172	SRP279746	GSM4762172	RNA-Seq	119	NextSeq 500	ILLUMINA	cDNA	1463320390	TRANSCRIPTOMIC	GEO	PAIRED	Homo sapiens	Patient 25 blood	Tissue	Blood
SRR12570630	PRJNA661032	SAMN15967287	SRX9058181	GSM4762172	SRP279746	GSM4762172	RNA-Seq	119	NextSeq 500	ILLUMINA	cDNA	1462546057	TRANSCRIPTOMIC	GEO	PAIRED	Homo sapiens	Patient 25 blood	Tissue	Blood
SRR12570631	PRJNA661032	SAMN15967287	SRX9058181	GSM4762172	SRP279746	GSM4762172	RNA-Seq	119	NextSeq 500	ILLUMINA	cDNA	1463014798	TRANSCRIPTOMIC	GEO	PAIRED	Homo sapiens	Patient 25 blood	Tissue	Blood
SRR12570632	PRJNA661032	SAMN15967287	SRX9058181	GSM4762172	SRP279746	GSM4762172	RNA-Seq	119	NextSeq 500	ILLUMINA	cDNA	1467260837	TRANSCRIPTOMIC	GEO	PAIRED	Homo sapiens	Patient 25 blood	Tissue	Blood
SRR12570633	PRJNA661032	SAMN15967287	SRX9058181	GSM4762172	SRP279746	GSM4762172	RNA-Seq	119	NextSeq 500	ILLUMINA	cDNA	1769324963	TRANSCRIPTOMIC	GEO	PAIRED	Homo sapiens	Patient 25 blood	Tissue	Blood
SRR12570602	PRJNA661032	SAMN15967288	SRX9058180	GSM4762171	SRP279746	GSM4762171	RNA-Seq	119	NextSeq 500	ILLUMINA	cDNA	1560527087	TRANSCRIPTOMIC	GEO	PAIRED	Homo sapiens	Patient 24 blood	Tissue	Blood
SRR12570603	PRJNA661032	SAMN15967288	SRX9058180	GSM4762171	SRP279746	GSM4762171	RNA-Seq	119	NextSeq 500	ILLUMINA	cDNA	1792303268	TRANSCRIPTOMIC	GEO	PAIRED	Homo sapiens	Patient 24 blood	Tissue	Blood
SRR12570604	PRJNA661032	SAMN15967288	SRX9058180	GSM4762171	SRP279746	GSM4762171	RNA-Seq	119	NextSeq 500	ILLUMINA	cDNA	1808693971	TRANSCRIPTOMIC	GEO	PAIRED	Homo sapiens	Patient 24 blood	Tissue	Blood
SRR12570605	PRJNA661032	SAMN15967288	SRX9058180	GSM4762171	SRP279746	GSM4762171	RNA-Seq	119	NextSeq 500	ILLUMINA	cDNA	1819657798	TRANSCRIPTOMIC	GEO	PAIRED	Homo sapiens	Patient 24 blood	Tissue	Blood
SRR12570606	PRJNA661032	SAMN15967288	SRX9058180	GSM4762171	SRP279746	GSM4762171	RNA-Seq	119	NextSeq 500	ILLUMINA	cDNA	1013721254	TRANSCRIPTOMIC	GEO	PAIRED	Homo sapiens	Patient 24 blood	Tissue	Blood
SRR12570607	PRJNA661032	SAMN15967288	SRX9058180	GSM4762171	SRP279746	GSM4762171	RNA-Seq	119	NextSeq 500	ILLUMINA	cDNA	1018069038	TRANSCRIPTOMIC	GEO	PAIRED	Homo sapiens	Patient 24 blood	Tissue	Blood
SRR12570608	PRJNA661032	SAMN15967288	SRX9058180	GSM4762171	SRP279746	GSM4762171	RNA-Seq	119	NextSeq 500	ILLUMINA	cDNA	1027496575	TRANSCRIPTOMIC	GEO	PAIRED	Homo sapiens	Patient 24 blood	Tissue	Blood
SRR12570609	PRJNA661032	SAMN15967288	SRX9058180	GSM4762171	SRP279746	GSM4762171	RNA-Seq	119	NextSeq 500	ILLUMINA	cDNA	1033311034	TRANSCRIPTOMIC	GEO	PAIRED	Homo sapiens	Patient 24 blood	Tissue	Blood
SRR12570610	PRJNA661032	SAMN15967288	SRX9058180	GSM4762171	SRP279746	GSM4762171	RNA-Seq	119	NextSeq 500	ILLUMINA	cDNA	1563851590	TRANSCRIPTOMIC	GEO	PAIRED	Homo sapiens	Patient 24 blood	Tissue	Blood
SRR12570611	PRJNA661032	SAMN15967288	SRX9058180	GSM4762171	SRP279746	GSM4762171	RNA-Seq	119	NextSeq 500	ILLUMINA	cDNA	1582252322	TRANSCRIPTOMIC	GEO	PAIRED	Homo sapiens	Patient 24 blood	Tissue	Blood
SRR12570612	PRJNA661032	SAMN15967288	SRX9058180	GSM4762171	SRP279746	GSM4762171	RNA-Seq	119	NextSeq 500	ILLUMINA	cDNA	1586952941	TRANSCRIPTOMIC	GEO	PAIRED	Homo sapiens	Patient 24 blood	Tissue	Blood
SRR12570613	PRJNA661032	SAMN15967288	SRX9058180	GSM4762171	SRP279746	GSM4762171	RNA-Seq	119	NextSeq 500	ILLUMINA	cDNA	1209200650	TRANSCRIPTOMIC	GEO	PAIRED	Homo sapiens	Patient 24 blood	Tissue	Blood
SRR12570614	PRJNA661032	SAMN15967288	SRX9058180	GSM4762171	SRP279746	GSM4762171	RNA-Seq	119	NextSeq 500	ILLUMINA	cDNA	1210580574	TRANSCRIPTOMIC	GEO	PAIRED	Homo sapiens	Patient 24 blood	Tissue	Blood
SRR12570615	PRJNA661032	SAMN15967288	SRX9058180	GSM4762171	SRP279746	GSM4762171	RNA-Seq	119	NextSeq 500	ILLUMINA	cDNA	1222561732	TRANSCRIPTOMIC	GEO	PAIRED	Homo sapiens	Patient 24 blood	Tissue	Blood
SRR12570616	PRJNA661032	SAMN15967288	SRX9058180	GSM4762171	SRP279746	GSM4762171	RNA-Seq	119	NextSeq 500	ILLUMINA	cDNA	1228760680	TRANSCRIPTOMIC	GEO	PAIRED	Homo sapiens	Patient 24 blood	Tissue	Blood
SRR12570617	PRJNA661032	SAMN15967288	SRX9058180	GSM4762171	SRP279746	GSM4762171	RNA-Seq	119	NextSeq 500	ILLUMINA	cDNA	1786810347	TRANSCRIPTOMIC	GEO	PAIRED	Homo sapiens	Patient 24 blood	Tissue	Blood
SRR12570586	PRJNA661032	SAMN15967289	SRX9058179	GSM4762170	SRP279746	GSM4762170	RNA-Seq	119	NextSeq 500	ILLUMINA	cDNA	1643510547	TRANSCRIPTOMIC	GEO	PAIRED	Homo sapiens	Patient 23 blood	Tissue	Blood
SRR12570587	PRJNA661032	SAMN15967289	SRX9058179	GSM4762170	SRP279746	GSM4762170	RNA-Seq	119	NextSeq 500	ILLUMINA	cDNA	1700788698	TRANSCRIPTOMIC	GEO	PAIRED	Homo sapiens	Patient 23 blood	Tissue	Blood
SRR12570588	PRJNA661032	SAMN15967289	SRX9058179	GSM4762170	SRP279746	GSM4762170	RNA-Seq	119	NextSeq 500	ILLUMINA	cDNA	1730636754	TRANSCRIPTOMIC	GEO	PAIRED	Homo sapiens	Patient 23 blood	Tissue	Blood
SRR12570589	PRJNA661032	SAMN15967289	SRX9058179	GSM4762170	SRP279746	GSM4762170	RNA-Seq	119	NextSeq 500	ILLUMINA	cDNA	1724239433	TRANSCRIPTOMIC	GEO	PAIRED	Homo sapiens	Patient 23 blood	Tissue	Blood
SRR12570590	PRJNA661032	SAMN15967289	SRX9058179	GSM4762170	SRP279746	GSM4762170	RNA-Seq	119	NextSeq 500	ILLUMINA	cDNA	1350946072	TRANSCRIPTOMIC	GEO	PAIRED	Homo sapiens	Patient 23 blood	Tissue	Blood
SRR12570591	PRJNA661032	SAMN15967289	SRX9058179	GSM4762170	SRP279746	GSM4762170	RNA-Seq	119	NextSeq 500	ILLUMINA	cDNA	1325877175	TRANSCRIPTOMIC	GEO	PAIRED	Homo sapiens	Patient 23 blood	Tissue	Blood
SRR12570592	PRJNA661032	SAMN15967289	SRX9058179	GSM4762170	SRP279746	GSM4762170	RNA-Seq	119	NextSeq 500	ILLUMINA	cDNA	1348300464	TRANSCRIPTOMIC	GEO	PAIRED	Homo sapiens	Patient 23 blood	Tissue	Blood
SRR12570593	PRJNA661032	SAMN15967289	SRX9058179	GSM4762170	SRP279746	GSM4762170	RNA-Seq	119	NextSeq 500	ILLUMINA	cDNA	1342065816	TRANSCRIPTOMIC	GEO	PAIRED	Homo sapiens	Patient 23 blood	Tissue	Blood
SRR12570594	PRJNA661032	SAMN15967289	SRX9058179	GSM4762170	SRP279746	GSM4762170	RNA-Seq	119	NextSeq 500	ILLUMINA	cDNA	1611884750	TRANSCRIPTOMIC	GEO	PAIRED	Homo sapiens	Patient 23 blood	Tissue	Blood
SRR12570595	PRJNA661032	SAMN15967289	SRX9058179	GSM4762170	SRP279746	GSM4762170	RNA-Seq	119	NextSeq 500	ILLUMINA	cDNA	1640287432	TRANSCRIPTOMIC	GEO	PAIRED	Homo sapiens	Patient 23 blood	Tissue	Blood
SRR12570596	PRJNA661032	SAMN15967289	SRX9058179	GSM4762170	SRP279746	GSM4762170	RNA-Seq	119	NextSeq 500	ILLUMINA	cDNA	1633529541	TRANSCRIPTOMIC	GEO	PAIRED	Homo sapiens	Patient 23 blood	Tissue	Blood
SRR12570597	PRJNA661032	SAMN15967289	SRX9058179	GSM4762170	SRP279746	GSM4762170	RNA-Seq	119	NextSeq 500	ILLUMINA	cDNA	1403951885	TRANSCRIPTOMIC	GEO	PAIRED	Homo sapiens	Patient 23 blood	Tissue	Blood
SRR12570598	PRJNA661032	SAMN15967289	SRX9058179	GSM4762170	SRP279746	GSM4762170	RNA-Seq	119	NextSeq 500	ILLUMINA	cDNA	1376450509	TRANSCRIPTOMIC	GEO	PAIRED	Homo sapiens	Patient 23 blood	Tissue	Blood
SRR12570599	PRJNA661032	SAMN15967289	SRX9058179	GSM4762170	SRP279746	GSM4762170	RNA-Seq	119	NextSeq 500	ILLUMINA	cDNA	1402077159	TRANSCRIPTOMIC	GEO	PAIRED	Homo sapiens	Patient 23 blood	Tissue	Blood
SRR12570600	PRJNA661032	SAMN15967289	SRX9058179	GSM4762170	SRP279746	GSM4762170	RNA-Seq	119	NextSeq 500	ILLUMINA	cDNA	1394347871	TRANSCRIPTOMIC	GEO	PAIRED	Homo sapiens	Patient 23 blood	Tissue	Blood
SRR12570601	PRJNA661032	SAMN15967289	SRX9058179	GSM4762170	SRP279746	GSM4762170	RNA-Seq	119	NextSeq 500	ILLUMINA	cDNA	1732282167	TRANSCRIPTOMIC	GEO	PAIRED	Homo sapiens	Patient 23 blood	Tissue	Blood
SRR12570570	PRJNA661032	SAMN15967290	SRX9058178	GSM4762169	SRP279746	GSM4762169	RNA-Seq	119	NextSeq 500	ILLUMINA	cDNA	1578694103	TRANSCRIPTOMIC	GEO	PAIRED	Homo sapiens	Patient 22 blood	Tissue	Blood
SRR12570571	PRJNA661032	SAMN15967290	SRX9058178	GSM4762169	SRP279746	GSM4762169	RNA-Seq	119	NextSeq 500	ILLUMINA	cDNA	1489614035	TRANSCRIPTOMIC	GEO	PAIRED	Homo sapiens	Patient 22 blood	Tissue	Blood
SRR12570572	PRJNA661032	SAMN15967290	SRX9058178	GSM4762169	SRP279746	GSM4762169	RNA-Seq	119	NextSeq 500	ILLUMINA	cDNA	1505573720	TRANSCRIPTOMIC	GEO	PAIRED	Homo sapiens	Patient 22 blood	Tissue	Blood
SRR12570573	PRJNA661032	SAMN15967290	SRX9058178	GSM4762169	SRP279746	GSM4762169	RNA-Seq	119	NextSeq 500	ILLUMINA	cDNA	1504406687	TRANSCRIPTOMIC	GEO	PAIRED	Homo sapiens	Patient 22 blood	Tissue	Blood
SRR12570574	PRJNA661032	SAMN15967290	SRX9058178	GSM4762169	SRP279746	GSM4762169	RNA-Seq	119	NextSeq 500	ILLUMINA	cDNA	1327158686	TRANSCRIPTOMIC	GEO	PAIRED	Homo sapiens	Patient 22 blood	Tissue	Blood
SRR12570575	PRJNA661032	SAMN15967290	SRX9058178	GSM4762169	SRP279746	GSM4762169	RNA-Seq	119	NextSeq 500	ILLUMINA	cDNA	1327856383	TRANSCRIPTOMIC	GEO	PAIRED	Homo sapiens	Patient 22 blood	Tissue	Blood
SRR12570576	PRJNA661032	SAMN15967290	SRX9058178	GSM4762169	SRP279746	GSM4762169	RNA-Seq	119	NextSeq 500	ILLUMINA	cDNA	1338128463	TRANSCRIPTOMIC	GEO	PAIRED	Homo sapiens	Patient 22 blood	Tissue	Blood
SRR12570577	PRJNA661032	SAMN15967290	SRX9058178	GSM4762169	SRP279746	GSM4762169	RNA-Seq	119	NextSeq 500	ILLUMINA	cDNA	1340685178	TRANSCRIPTOMIC	GEO	PAIRED	Homo sapiens	Patient 22 blood	Tissue	Blood
SRR12570578	PRJNA661032	SAMN15967290	SRX9058178	GSM4762169	SRP279746	GSM4762169	RNA-Seq	119	NextSeq 500	ILLUMINA	cDNA	1574520297	TRANSCRIPTOMIC	GEO	PAIRED	Homo sapiens	Patient 22 blood	Tissue	Blood
SRR12570579	PRJNA661032	SAMN15967290	SRX9058178	GSM4762169	SRP279746	GSM4762169	RNA-Seq	119	NextSeq 500	ILLUMINA	cDNA	1593124043	TRANSCRIPTOMIC	GEO	PAIRED	Homo sapiens	Patient 22 blood	Tissue	Blood
SRR12570580	PRJNA661032	SAMN15967290	SRX9058178	GSM4762169	SRP279746	GSM4762169	RNA-Seq	119	NextSeq 500	ILLUMINA	cDNA	1588772570	TRANSCRIPTOMIC	GEO	PAIRED	Homo sapiens	Patient 22 blood	Tissue	Blood
SRR12570581	PRJNA661032	SAMN15967290	SRX9058178	GSM4762169	SRP279746	GSM4762169	RNA-Seq	119	NextSeq 500	ILLUMINA	cDNA	1541813266	TRANSCRIPTOMIC	GEO	PAIRED	Homo sapiens	Patient 22 blood	Tissue	Blood
SRR12570582	PRJNA661032	SAMN15967290	SRX9058178	GSM4762169	SRP279746	GSM4762169	RNA-Seq	119	NextSeq 500	ILLUMINA	cDNA	1538046083	TRANSCRIPTOMIC	GEO	PAIRED	Homo sapiens	Patient 22 blood	Tissue	Blood
SRR12570583	PRJNA661032	SAMN15967290	SRX9058178	GSM4762169	SRP279746	GSM4762169	RNA-Seq	119	NextSeq 500	ILLUMINA	cDNA	1552180427	TRANSCRIPTOMIC	GEO	PAIRED	Homo sapiens	Patient 22 blood	Tissue	Blood
SRR12570584	PRJNA661032	SAMN15967290	SRX9058178	GSM4762169	SRP279746	GSM4762169	RNA-Seq	119	NextSeq 500	ILLUMINA	cDNA	1551767140	TRANSCRIPTOMIC	GEO	PAIRED	Homo sapiens	Patient 22 blood	Tissue	Blood
SRR12570585	PRJNA661032	SAMN15967290	SRX9058178	GSM4762169	SRP279746	GSM4762169	RNA-Seq	119	NextSeq 500	ILLUMINA	cDNA	1492311289	TRANSCRIPTOMIC	GEO	PAIRED	Homo sapiens	Patient 22 blood	Tissue	Blood
SRR12570554	PRJNA661032	SAMN15967291	SRX9058177	GSM4762168	SRP279746	GSM4762168	RNA-Seq	119	NextSeq 500	ILLUMINA	cDNA	2077574114	TRANSCRIPTOMIC	GEO	PAIRED	Homo sapiens	Patient 2 blood	Tissue	Blood
SRR12570555	PRJNA661032	SAMN15967291	SRX9058177	GSM4762168	SRP279746	GSM4762168	RNA-Seq	119	NextSeq 500	ILLUMINA	cDNA	2088969554	TRANSCRIPTOMIC	GEO	PAIRED	Homo sapiens	Patient 2 blood	Tissue	Blood
SRR12570556	PRJNA661032	SAMN15967291	SRX9058177	GSM4762168	SRP279746	GSM4762168	RNA-Seq	119	NextSeq 500	ILLUMINA	cDNA	2123661267	TRANSCRIPTOMIC	GEO	PAIRED	Homo sapiens	Patient 2 blood	Tissue	Blood
SRR12570557	PRJNA661032	SAMN15967291	SRX9058177	GSM4762168	SRP279746	GSM4762168	RNA-Seq	119	NextSeq 500	ILLUMINA	cDNA	2108339184	TRANSCRIPTOMIC	GEO	PAIRED	Homo sapiens	Patient 2 blood	Tissue	Blood
SRR12570558	PRJNA661032	SAMN15967291	SRX9058177	GSM4762168	SRP279746	GSM4762168	RNA-Seq	119	NextSeq 500	ILLUMINA	cDNA	550275397	TRANSCRIPTOMIC	GEO	PAIRED	Homo sapiens	Patient 2 blood	Tissue	Blood
SRR12570559	PRJNA661032	SAMN15967291	SRX9058177	GSM4762168	SRP279746	GSM4762168	RNA-Seq	119	NextSeq 500	ILLUMINA	cDNA	540416366	TRANSCRIPTOMIC	GEO	PAIRED	Homo sapiens	Patient 2 blood	Tissue	Blood
SRR12570560	PRJNA661032	SAMN15967291	SRX9058177	GSM4762168	SRP279746	GSM4762168	RNA-Seq	119	NextSeq 500	ILLUMINA	cDNA	549975874	TRANSCRIPTOMIC	GEO	PAIRED	Homo sapiens	Patient 2 blood	Tissue	Blood
SRR12570561	PRJNA661032	SAMN15967291	SRX9058177	GSM4762168	SRP279746	GSM4762168	RNA-Seq	119	NextSeq 500	ILLUMINA	cDNA	545560022	TRANSCRIPTOMIC	GEO	PAIRED	Homo sapiens	Patient 2 blood	Tissue	Blood
SRR12570562	PRJNA661032	SAMN15967291	SRX9058177	GSM4762168	SRP279746	GSM4762168	RNA-Seq	119	NextSeq 500	ILLUMINA	cDNA	2037540015	TRANSCRIPTOMIC	GEO	PAIRED	Homo sapiens	Patient 2 blood	Tissue	Blood
SRR12570563	PRJNA661032	SAMN15967291	SRX9058177	GSM4762168	SRP279746	GSM4762168	RNA-Seq	119	NextSeq 500	ILLUMINA	cDNA	2075566584	TRANSCRIPTOMIC	GEO	PAIRED	Homo sapiens	Patient 2 blood	Tissue	Blood
SRR12570564	PRJNA661032	SAMN15967291	SRX9058177	GSM4762168	SRP279746	GSM4762168	RNA-Seq	119	NextSeq 500	ILLUMINA	cDNA	2058370965	TRANSCRIPTOMIC	GEO	PAIRED	Homo sapiens	Patient 2 blood	Tissue	Blood
SRR12570565	PRJNA661032	SAMN15967291	SRX9058177	GSM4762168	SRP279746	GSM4762168	RNA-Seq	119	NextSeq 500	ILLUMINA	cDNA	1575482412	TRANSCRIPTOMIC	GEO	PAIRED	Homo sapiens	Patient 2 blood	Tissue	Blood
SRR12570566	PRJNA661032	SAMN15967291	SRX9058177	GSM4762168	SRP279746	GSM4762168	RNA-Seq	119	NextSeq 500	ILLUMINA	cDNA	1546020273	TRANSCRIPTOMIC	GEO	PAIRED	Homo sapiens	Patient 2 blood	Tissue	Blood
SRR12570567	PRJNA661032	SAMN15967291	SRX9058177	GSM4762168	SRP279746	GSM4762168	RNA-Seq	119	NextSeq 500	ILLUMINA	cDNA	1574676782	TRANSCRIPTOMIC	GEO	PAIRED	Homo sapiens	Patient 2 blood	Tissue	Blood
SRR12570568	PRJNA661032	SAMN15967291	SRX9058177	GSM4762168	SRP279746	GSM4762168	RNA-Seq	119	NextSeq 500	ILLUMINA	cDNA	1561840490	TRANSCRIPTOMIC	GEO	PAIRED	Homo sapiens	Patient 2 blood	Tissue	Blood
SRR12570569	PRJNA661032	SAMN15967291	SRX9058177	GSM4762168	SRP279746	GSM4762168	RNA-Seq	119	NextSeq 500	ILLUMINA	cDNA	2123150162	TRANSCRIPTOMIC	GEO	PAIRED	Homo sapiens	Patient 2 blood	Tissue	Blood
SRR12570538	PRJNA661032	SAMN15967292	SRX9058176	GSM4762167	SRP279746	GSM4762167	RNA-Seq	119	NextSeq 500	ILLUMINA	cDNA	1513473892	TRANSCRIPTOMIC	GEO	PAIRED	Homo sapiens	Patient 18 blood	Tissue	Blood
SRR12570539	PRJNA661032	SAMN15967292	SRX9058176	GSM4762167	SRP279746	GSM4762167	RNA-Seq	119	NextSeq 500	ILLUMINA	cDNA	1662568635	TRANSCRIPTOMIC	GEO	PAIRED	Homo sapiens	Patient 18 blood	Tissue	Blood
SRR12570540	PRJNA661032	SAMN15967292	SRX9058176	GSM4762167	SRP279746	GSM4762167	RNA-Seq	119	NextSeq 500	ILLUMINA	cDNA	1685952968	TRANSCRIPTOMIC	GEO	PAIRED	Homo sapiens	Patient 18 blood	Tissue	Blood
SRR12570541	PRJNA661032	SAMN15967292	SRX9058176	GSM4762167	SRP279746	GSM4762167	RNA-Seq	119	NextSeq 500	ILLUMINA	cDNA	1681494395	TRANSCRIPTOMIC	GEO	PAIRED	Homo sapiens	Patient 18 blood	Tissue	Blood
SRR12570542	PRJNA661032	SAMN15967292	SRX9058176	GSM4762167	SRP279746	GSM4762167	RNA-Seq	119	NextSeq 500	ILLUMINA	cDNA	1518845790	TRANSCRIPTOMIC	GEO	PAIRED	Homo sapiens	Patient 18 blood	Tissue	Blood
SRR12570543	PRJNA661032	SAMN15967292	SRX9058176	GSM4762167	SRP279746	GSM4762167	RNA-Seq	119	NextSeq 500	ILLUMINA	cDNA	1522239194	TRANSCRIPTOMIC	GEO	PAIRED	Homo sapiens	Patient 18 blood	Tissue	Blood
SRR12570544	PRJNA661032	SAMN15967292	SRX9058176	GSM4762167	SRP279746	GSM4762167	RNA-Seq	119	NextSeq 500	ILLUMINA	cDNA	1540367297	TRANSCRIPTOMIC	GEO	PAIRED	Homo sapiens	Patient 18 blood	Tissue	Blood
SRR12570545	PRJNA661032	SAMN15967292	SRX9058176	GSM4762167	SRP279746	GSM4762167	RNA-Seq	119	NextSeq 500	ILLUMINA	cDNA	1539902007	TRANSCRIPTOMIC	GEO	PAIRED	Homo sapiens	Patient 18 blood	Tissue	Blood
SRR12570546	PRJNA661032	SAMN15967292	SRX9058176	GSM4762167	SRP279746	GSM4762167	RNA-Seq	119	NextSeq 500	ILLUMINA	cDNA	1512821058	TRANSCRIPTOMIC	GEO	PAIRED	Homo sapiens	Patient 18 blood	Tissue	Blood
SRR12570547	PRJNA661032	SAMN15967292	SRX9058176	GSM4762167	SRP279746	GSM4762167	RNA-Seq	119	NextSeq 500	ILLUMINA	cDNA	1535721180	TRANSCRIPTOMIC	GEO	PAIRED	Homo sapiens	Patient 18 blood	Tissue	Blood
SRR12570548	PRJNA661032	SAMN15967292	SRX9058176	GSM4762167	SRP279746	GSM4762167	RNA-Seq	119	NextSeq 500	ILLUMINA	cDNA	1530459238	TRANSCRIPTOMIC	GEO	PAIRED	Homo sapiens	Patient 18 blood	Tissue	Blood
SRR12570549	PRJNA661032	SAMN15967292	SRX9058176	GSM4762167	SRP279746	GSM4762167	RNA-Seq	119	NextSeq 500	ILLUMINA	cDNA	1579853282	TRANSCRIPTOMIC	GEO	PAIRED	Homo sapiens	Patient 18 blood	Tissue	Blood
SRR12570550	PRJNA661032	SAMN15967292	SRX9058176	GSM4762167	SRP279746	GSM4762167	RNA-Seq	119	NextSeq 500	ILLUMINA	cDNA	1579875892	TRANSCRIPTOMIC	GEO	PAIRED	Homo sapiens	Patient 18 blood	Tissue	Blood
SRR12570551	PRJNA661032	SAMN15967292	SRX9058176	GSM4762167	SRP279746	GSM4762167	RNA-Seq	119	NextSeq 500	ILLUMINA	cDNA	1602503623	TRANSCRIPTOMIC	GEO	PAIRED	Homo sapiens	Patient 18 blood	Tissue	Blood
SRR12570552	PRJNA661032	SAMN15967292	SRX9058176	GSM4762167	SRP279746	GSM4762167	RNA-Seq	119	NextSeq 500	ILLUMINA	cDNA	1599329179	TRANSCRIPTOMIC	GEO	PAIRED	Homo sapiens	Patient 18 blood	Tissue	Blood
SRR12570553	PRJNA661032	SAMN15967292	SRX9058176	GSM4762167	SRP279746	GSM4762167	RNA-Seq	119	NextSeq 500	ILLUMINA	cDNA	1660088080	TRANSCRIPTOMIC	GEO	PAIRED	Homo sapiens	Patient 18 blood	Tissue	Blood
SRR12570522	PRJNA661032	SAMN15967293	SRX9058175	GSM4762166	SRP279746	GSM4762166	RNA-Seq	119	NextSeq 500	ILLUMINA	cDNA	1965958540	TRANSCRIPTOMIC	GEO	PAIRED	Homo sapiens	Patient 17 blood	Tissue	Blood
SRR12570523	PRJNA661032	SAMN15967293	SRX9058175	GSM4762166	SRP279746	GSM4762166	RNA-Seq	119	NextSeq 500	ILLUMINA	cDNA	1545393024	TRANSCRIPTOMIC	GEO	PAIRED	Homo sapiens	Patient 17 blood	Tissue	Blood
SRR12570524	PRJNA661032	SAMN15967293	SRX9058175	GSM4762166	SRP279746	GSM4762166	RNA-Seq	119	NextSeq 500	ILLUMINA	cDNA	1572747911	TRANSCRIPTOMIC	GEO	PAIRED	Homo sapiens	Patient 17 blood	Tissue	Blood
SRR12570525	PRJNA661032	SAMN15967293	SRX9058175	GSM4762166	SRP279746	GSM4762166	RNA-Seq	119	NextSeq 500	ILLUMINA	cDNA	1570524158	TRANSCRIPTOMIC	GEO	PAIRED	Homo sapiens	Patient 17 blood	Tissue	Blood
SRR12570526	PRJNA661032	SAMN15967293	SRX9058175	GSM4762166	SRP279746	GSM4762166	RNA-Seq	119	NextSeq 500	ILLUMINA	cDNA	1370866910	TRANSCRIPTOMIC	GEO	PAIRED	Homo sapiens	Patient 17 blood	Tissue	Blood
SRR12570527	PRJNA661032	SAMN15967293	SRX9058175	GSM4762166	SRP279746	GSM4762166	RNA-Seq	119	NextSeq 500	ILLUMINA	cDNA	1366002904	TRANSCRIPTOMIC	GEO	PAIRED	Homo sapiens	Patient 17 blood	Tissue	Blood
SRR12570528	PRJNA661032	SAMN15967293	SRX9058175	GSM4762166	SRP279746	GSM4762166	RNA-Seq	119	NextSeq 500	ILLUMINA	cDNA	1389623809	TRANSCRIPTOMIC	GEO	PAIRED	Homo sapiens	Patient 17 blood	Tissue	Blood
SRR12570529	PRJNA661032	SAMN15967293	SRX9058175	GSM4762166	SRP279746	GSM4762166	RNA-Seq	119	NextSeq 500	ILLUMINA	cDNA	1389007508	TRANSCRIPTOMIC	GEO	PAIRED	Homo sapiens	Patient 17 blood	Tissue	Blood
SRR12570530	PRJNA661032	SAMN15967293	SRX9058175	GSM4762166	SRP279746	GSM4762166	RNA-Seq	119	NextSeq 500	ILLUMINA	cDNA	1960589260	TRANSCRIPTOMIC	GEO	PAIRED	Homo sapiens	Patient 17 blood	Tissue	Blood
SRR12570531	PRJNA661032	SAMN15967293	SRX9058175	GSM4762166	SRP279746	GSM4762166	RNA-Seq	119	NextSeq 500	ILLUMINA	cDNA	1992270749	TRANSCRIPTOMIC	GEO	PAIRED	Homo sapiens	Patient 17 blood	Tissue	Blood
SRR12570532	PRJNA661032	SAMN15967293	SRX9058175	GSM4762166	SRP279746	GSM4762166	RNA-Seq	119	NextSeq 500	ILLUMINA	cDNA	1993420170	TRANSCRIPTOMIC	GEO	PAIRED	Homo sapiens	Patient 17 blood	Tissue	Blood
SRR12570533	PRJNA661032	SAMN15967293	SRX9058175	GSM4762166	SRP279746	GSM4762166	RNA-Seq	119	NextSeq 500	ILLUMINA	cDNA	1758185016	TRANSCRIPTOMIC	GEO	PAIRED	Homo sapiens	Patient 17 blood	Tissue	Blood
SRR12570534	PRJNA661032	SAMN15967293	SRX9058175	GSM4762166	SRP279746	GSM4762166	RNA-Seq	119	NextSeq 500	ILLUMINA	cDNA	1752886422	TRANSCRIPTOMIC	GEO	PAIRED	Homo sapiens	Patient 17 blood	Tissue	Blood
SRR12570535	PRJNA661032	SAMN15967293	SRX9058175	GSM4762166	SRP279746	GSM4762166	RNA-Seq	119	NextSeq 500	ILLUMINA	cDNA	1782063794	TRANSCRIPTOMIC	GEO	PAIRED	Homo sapiens	Patient 17 blood	Tissue	Blood
SRR12570536	PRJNA661032	SAMN15967293	SRX9058175	GSM4762166	SRP279746	GSM4762166	RNA-Seq	119	NextSeq 500	ILLUMINA	cDNA	1782590250	TRANSCRIPTOMIC	GEO	PAIRED	Homo sapiens	Patient 17 blood	Tissue	Blood
SRR12570537	PRJNA661032	SAMN15967293	SRX9058175	GSM4762166	SRP279746	GSM4762166	RNA-Seq	119	NextSeq 500	ILLUMINA	cDNA	1551536399	TRANSCRIPTOMIC	GEO	PAIRED	Homo sapiens	Patient 17 blood	Tissue	Blood
SRR12570506	PRJNA661032	SAMN15967294	SRX9058174	GSM4762165	SRP279746	GSM4762165	RNA-Seq	119	NextSeq 500	ILLUMINA	cDNA	1903373941	TRANSCRIPTOMIC	GEO	PAIRED	Homo sapiens	Patient 16 blood	Tissue	Blood
SRR12570507	PRJNA661032	SAMN15967294	SRX9058174	GSM4762165	SRP279746	GSM4762165	RNA-Seq	119	NextSeq 500	ILLUMINA	cDNA	650152573	TRANSCRIPTOMIC	GEO	PAIRED	Homo sapiens	Patient 16 blood	Tissue	Blood
SRR12570508	PRJNA661032	SAMN15967294	SRX9058174	GSM4762165	SRP279746	GSM4762165	RNA-Seq	119	NextSeq 500	ILLUMINA	cDNA	659871303	TRANSCRIPTOMIC	GEO	PAIRED	Homo sapiens	Patient 16 blood	Tissue	Blood
SRR12570509	PRJNA661032	SAMN15967294	SRX9058174	GSM4762165	SRP279746	GSM4762165	RNA-Seq	119	NextSeq 500	ILLUMINA	cDNA	662646264	TRANSCRIPTOMIC	GEO	PAIRED	Homo sapiens	Patient 16 blood	Tissue	Blood
SRR12570510	PRJNA661032	SAMN15967294	SRX9058174	GSM4762165	SRP279746	GSM4762165	RNA-Seq	119	NextSeq 500	ILLUMINA	cDNA	1640467003	TRANSCRIPTOMIC	GEO	PAIRED	Homo sapiens	Patient 16 blood	Tissue	Blood
SRR12570511	PRJNA661032	SAMN15967294	SRX9058174	GSM4762165	SRP279746	GSM4762165	RNA-Seq	119	NextSeq 500	ILLUMINA	cDNA	1637487719	TRANSCRIPTOMIC	GEO	PAIRED	Homo sapiens	Patient 16 blood	Tissue	Blood
SRR12570512	PRJNA661032	SAMN15967294	SRX9058174	GSM4762165	SRP279746	GSM4762165	RNA-Seq	119	NextSeq 500	ILLUMINA	cDNA	1662268636	TRANSCRIPTOMIC	GEO	PAIRED	Homo sapiens	Patient 16 blood	Tissue	Blood
SRR12570513	PRJNA661032	SAMN15967294	SRX9058174	GSM4762165	SRP279746	GSM4762165	RNA-Seq	119	NextSeq 500	ILLUMINA	cDNA	1676068590	TRANSCRIPTOMIC	GEO	PAIRED	Homo sapiens	Patient 16 blood	Tissue	Blood
SRR12570514	PRJNA661032	SAMN15967294	SRX9058174	GSM4762165	SRP279746	GSM4762165	RNA-Seq	119	NextSeq 500	ILLUMINA	cDNA	1898583358	TRANSCRIPTOMIC	GEO	PAIRED	Homo sapiens	Patient 16 blood	Tissue	Blood
SRR12570515	PRJNA661032	SAMN15967294	SRX9058174	GSM4762165	SRP279746	GSM4762165	RNA-Seq	119	NextSeq 500	ILLUMINA	cDNA	1929268579	TRANSCRIPTOMIC	GEO	PAIRED	Homo sapiens	Patient 16 blood	Tissue	Blood
SRR12570516	PRJNA661032	SAMN15967294	SRX9058174	GSM4762165	SRP279746	GSM4762165	RNA-Seq	119	NextSeq 500	ILLUMINA	cDNA	1942699038	TRANSCRIPTOMIC	GEO	PAIRED	Homo sapiens	Patient 16 blood	Tissue	Blood
SRR12570517	PRJNA661032	SAMN15967294	SRX9058174	GSM4762165	SRP279746	GSM4762165	RNA-Seq	119	NextSeq 500	ILLUMINA	cDNA	1876892276	TRANSCRIPTOMIC	GEO	PAIRED	Homo sapiens	Patient 16 blood	Tissue	Blood
SRR12570518	PRJNA661032	SAMN15967294	SRX9058174	GSM4762165	SRP279746	GSM4762165	RNA-Seq	119	NextSeq 500	ILLUMINA	cDNA	1871082458	TRANSCRIPTOMIC	GEO	PAIRED	Homo sapiens	Patient 16 blood	Tissue	Blood
SRR12570519	PRJNA661032	SAMN15967294	SRX9058174	GSM4762165	SRP279746	GSM4762165	RNA-Seq	119	NextSeq 500	ILLUMINA	cDNA	1901316312	TRANSCRIPTOMIC	GEO	PAIRED	Homo sapiens	Patient 16 blood	Tissue	Blood
SRR12570520	PRJNA661032	SAMN15967294	SRX9058174	GSM4762165	SRP279746	GSM4762165	RNA-Seq	119	NextSeq 500	ILLUMINA	cDNA	1915015949	TRANSCRIPTOMIC	GEO	PAIRED	Homo sapiens	Patient 16 blood	Tissue	Blood
SRR12570521	PRJNA661032	SAMN15967294	SRX9058174	GSM4762165	SRP279746	GSM4762165	RNA-Seq	119	NextSeq 500	ILLUMINA	cDNA	652068830	TRANSCRIPTOMIC	GEO	PAIRED	Homo sapiens	Patient 16 blood	Tissue	Blood
SRR12570490	PRJNA661032	SAMN15967295	SRX9058173	GSM4762164	SRP279746	GSM4762164	RNA-Seq	119	NextSeq 500	ILLUMINA	cDNA	1541717590	TRANSCRIPTOMIC	GEO	PAIRED	Homo sapiens	Patient 14 blood	Tissue	Blood
SRR12570491	PRJNA661032	SAMN15967295	SRX9058173	GSM4762164	SRP279746	GSM4762164	RNA-Seq	119	NextSeq 500	ILLUMINA	cDNA	1453313204	TRANSCRIPTOMIC	GEO	PAIRED	Homo sapiens	Patient 14 blood	Tissue	Blood
SRR12570492	PRJNA661032	SAMN15967295	SRX9058173	GSM4762164	SRP279746	GSM4762164	RNA-Seq	119	NextSeq 500	ILLUMINA	cDNA	1466944892	TRANSCRIPTOMIC	GEO	PAIRED	Homo sapiens	Patient 14 blood	Tissue	Blood
SRR12570493	PRJNA661032	SAMN15967295	SRX9058173	GSM4762164	SRP279746	GSM4762164	RNA-Seq	119	NextSeq 500	ILLUMINA	cDNA	1473875214	TRANSCRIPTOMIC	GEO	PAIRED	Homo sapiens	Patient 14 blood	Tissue	Blood
SRR12570494	PRJNA661032	SAMN15967295	SRX9058173	GSM4762164	SRP279746	GSM4762164	RNA-Seq	119	NextSeq 500	ILLUMINA	cDNA	1439102700	TRANSCRIPTOMIC	GEO	PAIRED	Homo sapiens	Patient 14 blood	Tissue	Blood
SRR12570495	PRJNA661032	SAMN15967295	SRX9058173	GSM4762164	SRP279746	GSM4762164	RNA-Seq	119	NextSeq 500	ILLUMINA	cDNA	1446360153	TRANSCRIPTOMIC	GEO	PAIRED	Homo sapiens	Patient 14 blood	Tissue	Blood
SRR12570496	PRJNA661032	SAMN15967295	SRX9058173	GSM4762164	SRP279746	GSM4762164	RNA-Seq	119	NextSeq 500	ILLUMINA	cDNA	1465396226	TRANSCRIPTOMIC	GEO	PAIRED	Homo sapiens	Patient 14 blood	Tissue	Blood
SRR12570497	PRJNA661032	SAMN15967295	SRX9058173	GSM4762164	SRP279746	GSM4762164	RNA-Seq	119	NextSeq 500	ILLUMINA	cDNA	1466421411	TRANSCRIPTOMIC	GEO	PAIRED	Homo sapiens	Patient 14 blood	Tissue	Blood
SRR12570498	PRJNA661032	SAMN15967295	SRX9058173	GSM4762164	SRP279746	GSM4762164	RNA-Seq	119	NextSeq 500	ILLUMINA	cDNA	1552223743	TRANSCRIPTOMIC	GEO	PAIRED	Homo sapiens	Patient 14 blood	Tissue	Blood
SRR12570499	PRJNA661032	SAMN15967295	SRX9058173	GSM4762164	SRP279746	GSM4762164	RNA-Seq	119	NextSeq 500	ILLUMINA	cDNA	1567861414	TRANSCRIPTOMIC	GEO	PAIRED	Homo sapiens	Patient 14 blood	Tissue	Blood
SRR12570500	PRJNA661032	SAMN15967295	SRX9058173	GSM4762164	SRP279746	GSM4762164	RNA-Seq	119	NextSeq 500	ILLUMINA	cDNA	1572000948	TRANSCRIPTOMIC	GEO	PAIRED	Homo sapiens	Patient 14 blood	Tissue	Blood
SRR12570501	PRJNA661032	SAMN15967295	SRX9058173	GSM4762164	SRP279746	GSM4762164	RNA-Seq	119	NextSeq 500	ILLUMINA	cDNA	1633526804	TRANSCRIPTOMIC	GEO	PAIRED	Homo sapiens	Patient 14 blood	Tissue	Blood
SRR12570502	PRJNA661032	SAMN15967295	SRX9058173	GSM4762164	SRP279746	GSM4762164	RNA-Seq	119	NextSeq 500	ILLUMINA	cDNA	1646595384	TRANSCRIPTOMIC	GEO	PAIRED	Homo sapiens	Patient 14 blood	Tissue	Blood
SRR12570503	PRJNA661032	SAMN15967295	SRX9058173	GSM4762164	SRP279746	GSM4762164	RNA-Seq	119	NextSeq 500	ILLUMINA	cDNA	1663638802	TRANSCRIPTOMIC	GEO	PAIRED	Homo sapiens	Patient 14 blood	Tissue	Blood
SRR12570504	PRJNA661032	SAMN15967295	SRX9058173	GSM4762164	SRP279746	GSM4762164	RNA-Seq	119	NextSeq 500	ILLUMINA	cDNA	1670132989	TRANSCRIPTOMIC	GEO	PAIRED	Homo sapiens	Patient 14 blood	Tissue	Blood
SRR12570505	PRJNA661032	SAMN15967295	SRX9058173	GSM4762164	SRP279746	GSM4762164	RNA-Seq	119	NextSeq 500	ILLUMINA	cDNA	1441100948	TRANSCRIPTOMIC	GEO	PAIRED	Homo sapiens	Patient 14 blood	Tissue	Blood
SRR12570474	PRJNA661032	SAMN15967296	SRX9058172	GSM4762163	SRP279746	GSM4762163	RNA-Seq	119	NextSeq 500	ILLUMINA	cDNA	1608964609	TRANSCRIPTOMIC	GEO	PAIRED	Homo sapiens	Patient 11 blood	Tissue	Blood
SRR12570475	PRJNA661032	SAMN15967296	SRX9058172	GSM4762163	SRP279746	GSM4762163	RNA-Seq	119	NextSeq 500	ILLUMINA	cDNA	1576447145	TRANSCRIPTOMIC	GEO	PAIRED	Homo sapiens	Patient 11 blood	Tissue	Blood
SRR12570476	PRJNA661032	SAMN15967296	SRX9058172	GSM4762163	SRP279746	GSM4762163	RNA-Seq	119	NextSeq 500	ILLUMINA	cDNA	1591458638	TRANSCRIPTOMIC	GEO	PAIRED	Homo sapiens	Patient 11 blood	Tissue	Blood
SRR12570477	PRJNA661032	SAMN15967296	SRX9058172	GSM4762163	SRP279746	GSM4762163	RNA-Seq	119	NextSeq 500	ILLUMINA	cDNA	1613725204	TRANSCRIPTOMIC	GEO	PAIRED	Homo sapiens	Patient 11 blood	Tissue	Blood
SRR12570478	PRJNA661032	SAMN15967296	SRX9058172	GSM4762163	SRP279746	GSM4762163	RNA-Seq	119	NextSeq 500	ILLUMINA	cDNA	1206247903	TRANSCRIPTOMIC	GEO	PAIRED	Homo sapiens	Patient 11 blood	Tissue	Blood
SRR12570479	PRJNA661032	SAMN15967296	SRX9058172	GSM4762163	SRP279746	GSM4762163	RNA-Seq	119	NextSeq 500	ILLUMINA	cDNA	1212904763	TRANSCRIPTOMIC	GEO	PAIRED	Homo sapiens	Patient 11 blood	Tissue	Blood
SRR12570480	PRJNA661032	SAMN15967296	SRX9058172	GSM4762163	SRP279746	GSM4762163	RNA-Seq	119	NextSeq 500	ILLUMINA	cDNA	1224263313	TRANSCRIPTOMIC	GEO	PAIRED	Homo sapiens	Patient 11 blood	Tissue	Blood
SRR12570481	PRJNA661032	SAMN15967296	SRX9058172	GSM4762163	SRP279746	GSM4762163	RNA-Seq	119	NextSeq 500	ILLUMINA	cDNA	1243362932	TRANSCRIPTOMIC	GEO	PAIRED	Homo sapiens	Patient 11 blood	Tissue	Blood
SRR12570482	PRJNA661032	SAMN15967296	SRX9058172	GSM4762163	SRP279746	GSM4762163	RNA-Seq	119	NextSeq 500	ILLUMINA	cDNA	1620199875	TRANSCRIPTOMIC	GEO	PAIRED	Homo sapiens	Patient 11 blood	Tissue	Blood
SRR12570483	PRJNA661032	SAMN15967296	SRX9058172	GSM4762163	SRP279746	GSM4762163	RNA-Seq	119	NextSeq 500	ILLUMINA	cDNA	1637190576	TRANSCRIPTOMIC	GEO	PAIRED	Homo sapiens	Patient 11 blood	Tissue	Blood
SRR12570484	PRJNA661032	SAMN15967296	SRX9058172	GSM4762163	SRP279746	GSM4762163	RNA-Seq	119	NextSeq 500	ILLUMINA	cDNA	1658939611	TRANSCRIPTOMIC	GEO	PAIRED	Homo sapiens	Patient 11 blood	Tissue	Blood
SRR12570485	PRJNA661032	SAMN15967296	SRX9058172	GSM4762163	SRP279746	GSM4762163	RNA-Seq	119	NextSeq 500	ILLUMINA	cDNA	1543080378	TRANSCRIPTOMIC	GEO	PAIRED	Homo sapiens	Patient 11 blood	Tissue	Blood
SRR12570486	PRJNA661032	SAMN15967296	SRX9058172	GSM4762163	SRP279746	GSM4762163	RNA-Seq	119	NextSeq 500	ILLUMINA	cDNA	1553316282	TRANSCRIPTOMIC	GEO	PAIRED	Homo sapiens	Patient 11 blood	Tissue	Blood
SRR12570487	PRJNA661032	SAMN15967296	SRX9058172	GSM4762163	SRP279746	GSM4762163	RNA-Seq	119	NextSeq 500	ILLUMINA	cDNA	1570824395	TRANSCRIPTOMIC	GEO	PAIRED	Homo sapiens	Patient 11 blood	Tissue	Blood
SRR12570488	PRJNA661032	SAMN15967296	SRX9058172	GSM4762163	SRP279746	GSM4762163	RNA-Seq	119	NextSeq 500	ILLUMINA	cDNA	1592000683	TRANSCRIPTOMIC	GEO	PAIRED	Homo sapiens	Patient 11 blood	Tissue	Blood
SRR12570489	PRJNA661032	SAMN15967296	SRX9058172	GSM4762163	SRP279746	GSM4762163	RNA-Seq	119	NextSeq 500	ILLUMINA	cDNA	1564960432	TRANSCRIPTOMIC	GEO	PAIRED	Homo sapiens	Patient 11 blood	Tissue	Blood
SRR12570458	PRJNA661032	SAMN15967312	SRX9058171	GSM4762162	SRP279746	GSM4762162	RNA-Seq	119	NextSeq 500	ILLUMINA	cDNA	1640304211	TRANSCRIPTOMIC	GEO	PAIRED	Homo sapiens	Patient 10 blood	Tissue	Blood
SRR12570459	PRJNA661032	SAMN15967312	SRX9058171	GSM4762162	SRP279746	GSM4762162	RNA-Seq	119	NextSeq 500	ILLUMINA	cDNA	1839051704	TRANSCRIPTOMIC	GEO	PAIRED	Homo sapiens	Patient 10 blood	Tissue	Blood
SRR12570460	PRJNA661032	SAMN15967312	SRX9058171	GSM4762162	SRP279746	GSM4762162	RNA-Seq	119	NextSeq 500	ILLUMINA	cDNA	1864614570	TRANSCRIPTOMIC	GEO	PAIRED	Homo sapiens	Patient 10 blood	Tissue	Blood
SRR12570461	PRJNA661032	SAMN15967312	SRX9058171	GSM4762162	SRP279746	GSM4762162	RNA-Seq	119	NextSeq 500	ILLUMINA	cDNA	1882045214	TRANSCRIPTOMIC	GEO	PAIRED	Homo sapiens	Patient 10 blood	Tissue	Blood
SRR12570462	PRJNA661032	SAMN15967312	SRX9058171	GSM4762162	SRP279746	GSM4762162	RNA-Seq	119	NextSeq 500	ILLUMINA	cDNA	479301060	TRANSCRIPTOMIC	GEO	PAIRED	Homo sapiens	Patient 10 blood	Tissue	Blood
SRR12570463	PRJNA661032	SAMN15967312	SRX9058171	GSM4762162	SRP279746	GSM4762162	RNA-Seq	119	NextSeq 500	ILLUMINA	cDNA	478340492	TRANSCRIPTOMIC	GEO	PAIRED	Homo sapiens	Patient 10 blood	Tissue	Blood
SRR12570464	PRJNA661032	SAMN15967312	SRX9058171	GSM4762162	SRP279746	GSM4762162	RNA-Seq	119	NextSeq 500	ILLUMINA	cDNA	485780848	TRANSCRIPTOMIC	GEO	PAIRED	Homo sapiens	Patient 10 blood	Tissue	Blood
SRR12570465	PRJNA661032	SAMN15967312	SRX9058171	GSM4762162	SRP279746	GSM4762162	RNA-Seq	119	NextSeq 500	ILLUMINA	cDNA	489644659	TRANSCRIPTOMIC	GEO	PAIRED	Homo sapiens	Patient 10 blood	Tissue	Blood
SRR12570466	PRJNA661032	SAMN15967312	SRX9058171	GSM4762162	SRP279746	GSM4762162	RNA-Seq	119	NextSeq 500	ILLUMINA	cDNA	1637209973	TRANSCRIPTOMIC	GEO	PAIRED	Homo sapiens	Patient 10 blood	Tissue	Blood
SRR12570467	PRJNA661032	SAMN15967312	SRX9058171	GSM4762162	SRP279746	GSM4762162	RNA-Seq	119	NextSeq 500	ILLUMINA	cDNA	1662363003	TRANSCRIPTOMIC	GEO	PAIRED	Homo sapiens	Patient 10 blood	Tissue	Blood
SRR12570468	PRJNA661032	SAMN15967312	SRX9058171	GSM4762162	SRP279746	GSM4762162	RNA-Seq	119	NextSeq 500	ILLUMINA	cDNA	1677401390	TRANSCRIPTOMIC	GEO	PAIRED	Homo sapiens	Patient 10 blood	Tissue	Blood
SRR12570469	PRJNA661032	SAMN15967312	SRX9058171	GSM4762162	SRP279746	GSM4762162	RNA-Seq	119	NextSeq 500	ILLUMINA	cDNA	1769165027	TRANSCRIPTOMIC	GEO	PAIRED	Homo sapiens	Patient 10 blood	Tissue	Blood
SRR12570470	PRJNA661032	SAMN15967312	SRX9058171	GSM4762162	SRP279746	GSM4762162	RNA-Seq	119	NextSeq 500	ILLUMINA	cDNA	1767573164	TRANSCRIPTOMIC	GEO	PAIRED	Homo sapiens	Patient 10 blood	Tissue	Blood
SRR12570471	PRJNA661032	SAMN15967312	SRX9058171	GSM4762162	SRP279746	GSM4762162	RNA-Seq	119	NextSeq 500	ILLUMINA	cDNA	1794038883	TRANSCRIPTOMIC	GEO	PAIRED	Homo sapiens	Patient 10 blood	Tissue	Blood
SRR12570472	PRJNA661032	SAMN15967312	SRX9058171	GSM4762162	SRP279746	GSM4762162	RNA-Seq	119	NextSeq 500	ILLUMINA	cDNA	1810973178	TRANSCRIPTOMIC	GEO	PAIRED	Homo sapiens	Patient 10 blood	Tissue	Blood
SRR12570473	PRJNA661032	SAMN15967312	SRX9058171	GSM4762162	SRP279746	GSM4762162	RNA-Seq	119	NextSeq 500	ILLUMINA	cDNA	1838951268	TRANSCRIPTOMIC	GEO	PAIRED	Homo sapiens	Patient 10 blood	Tissue	Blood
SRR12570442	PRJNA661032	SAMN15967313	SRX9058170	GSM4762161	SRP279746	GSM4762161	RNA-Seq	119	NextSeq 500	ILLUMINA	cDNA	1476560806	TRANSCRIPTOMIC	GEO	PAIRED	Homo sapiens	Patient 1 blood	Tissue	Blood
SRR12570443	PRJNA661032	SAMN15967313	SRX9058170	GSM4762161	SRP279746	GSM4762161	RNA-Seq	119	NextSeq 500	ILLUMINA	cDNA	1792991207	TRANSCRIPTOMIC	GEO	PAIRED	Homo sapiens	Patient 1 blood	Tissue	Blood
SRR12570444	PRJNA661032	SAMN15967313	SRX9058170	GSM4762161	SRP279746	GSM4762161	RNA-Seq	119	NextSeq 500	ILLUMINA	cDNA	1811459531	TRANSCRIPTOMIC	GEO	PAIRED	Homo sapiens	Patient 1 blood	Tissue	Blood
SRR12570445	PRJNA661032	SAMN15967313	SRX9058170	GSM4762161	SRP279746	GSM4762161	RNA-Seq	119	NextSeq 500	ILLUMINA	cDNA	1803464992	TRANSCRIPTOMIC	GEO	PAIRED	Homo sapiens	Patient 1 blood	Tissue	Blood
SRR12570446	PRJNA661032	SAMN15967313	SRX9058170	GSM4762161	SRP279746	GSM4762161	RNA-Seq	119	NextSeq 500	ILLUMINA	cDNA	1399301841	TRANSCRIPTOMIC	GEO	PAIRED	Homo sapiens	Patient 1 blood	Tissue	Blood
SRR12570447	PRJNA661032	SAMN15967313	SRX9058170	GSM4762161	SRP279746	GSM4762161	RNA-Seq	119	NextSeq 500	ILLUMINA	cDNA	1388784264	TRANSCRIPTOMIC	GEO	PAIRED	Homo sapiens	Patient 1 blood	Tissue	Blood
SRR12570448	PRJNA661032	SAMN15967313	SRX9058170	GSM4762161	SRP279746	GSM4762161	RNA-Seq	119	NextSeq 500	ILLUMINA	cDNA	1403131499	TRANSCRIPTOMIC	GEO	PAIRED	Homo sapiens	Patient 1 blood	Tissue	Blood
SRR12570449	PRJNA661032	SAMN15967313	SRX9058170	GSM4762161	SRP279746	GSM4762161	RNA-Seq	119	NextSeq 500	ILLUMINA	cDNA	1397290860	TRANSCRIPTOMIC	GEO	PAIRED	Homo sapiens	Patient 1 blood	Tissue	Blood
SRR12570450	PRJNA661032	SAMN15967313	SRX9058170	GSM4762161	SRP279746	GSM4762161	RNA-Seq	119	NextSeq 500	ILLUMINA	cDNA	1464773856	TRANSCRIPTOMIC	GEO	PAIRED	Homo sapiens	Patient 1 blood	Tissue	Blood
SRR12570451	PRJNA661032	SAMN15967313	SRX9058170	GSM4762161	SRP279746	GSM4762161	RNA-Seq	119	NextSeq 500	ILLUMINA	cDNA	1481466343	TRANSCRIPTOMIC	GEO	PAIRED	Homo sapiens	Patient 1 blood	Tissue	Blood
SRR12570452	PRJNA661032	SAMN15967313	SRX9058170	GSM4762161	SRP279746	GSM4762161	RNA-Seq	119	NextSeq 500	ILLUMINA	cDNA	1472095688	TRANSCRIPTOMIC	GEO	PAIRED	Homo sapiens	Patient 1 blood	Tissue	Blood
SRR12570453	PRJNA661032	SAMN15967313	SRX9058170	GSM4762161	SRP279746	GSM4762161	RNA-Seq	119	NextSeq 500	ILLUMINA	cDNA	1474969538	TRANSCRIPTOMIC	GEO	PAIRED	Homo sapiens	Patient 1 blood	Tissue	Blood
SRR12570454	PRJNA661032	SAMN15967313	SRX9058170	GSM4762161	SRP279746	GSM4762161	RNA-Seq	119	NextSeq 500	ILLUMINA	cDNA	1462620432	TRANSCRIPTOMIC	GEO	PAIRED	Homo sapiens	Patient 1 blood	Tissue	Blood
SRR12570455	PRJNA661032	SAMN15967313	SRX9058170	GSM4762161	SRP279746	GSM4762161	RNA-Seq	119	NextSeq 500	ILLUMINA	cDNA	1478797768	TRANSCRIPTOMIC	GEO	PAIRED	Homo sapiens	Patient 1 blood	Tissue	Blood
SRR12570456	PRJNA661032	SAMN15967313	SRX9058170	GSM4762161	SRP279746	GSM4762161	RNA-Seq	119	NextSeq 500	ILLUMINA	cDNA	1470753368	TRANSCRIPTOMIC	GEO	PAIRED	Homo sapiens	Patient 1 blood	Tissue	Blood
SRR12570457	PRJNA661032	SAMN15967313	SRX9058170	GSM4762161	SRP279746	GSM4762161	RNA-Seq	119	NextSeq 500	ILLUMINA	cDNA	1803746665	TRANSCRIPTOMIC	GEO	PAIRED	Homo sapiens	Patient 1 blood	Tissue	Blood
SRR12570970	PRJNA661032	SAMN15967321	SRX9058148	GSM4762194	SRP279746	GSM4762194	RNA-Seq	119	NextSeq 500	ILLUMINA	cDNA	1554246386	TRANSCRIPTOMIC	GEO	PAIRED	Homo sapiens	Patient 9 blood	Tissue	Blood
SRR12570971	PRJNA661032	SAMN15967321	SRX9058148	GSM4762194	SRP279746	GSM4762194	RNA-Seq	119	NextSeq 500	ILLUMINA	cDNA	922759439	TRANSCRIPTOMIC	GEO	PAIRED	Homo sapiens	Patient 9 blood	Tissue	Blood
SRR12570972	PRJNA661032	SAMN15967321	SRX9058148	GSM4762194	SRP279746	GSM4762194	RNA-Seq	119	NextSeq 500	ILLUMINA	cDNA	939148119	TRANSCRIPTOMIC	GEO	PAIRED	Homo sapiens	Patient 9 blood	Tissue	Blood
SRR12570973	PRJNA661032	SAMN15967321	SRX9058148	GSM4762194	SRP279746	GSM4762194	RNA-Seq	119	NextSeq 500	ILLUMINA	cDNA	948106558	TRANSCRIPTOMIC	GEO	PAIRED	Homo sapiens	Patient 9 blood	Tissue	Blood
SRR12570974	PRJNA661032	SAMN15967321	SRX9058148	GSM4762194	SRP279746	GSM4762194	RNA-Seq	119	NextSeq 500	ILLUMINA	cDNA	1649097954	TRANSCRIPTOMIC	GEO	PAIRED	Homo sapiens	Patient 9 blood	Tissue	Blood
SRR12570975	PRJNA661032	SAMN15967321	SRX9058148	GSM4762194	SRP279746	GSM4762194	RNA-Seq	119	NextSeq 500	ILLUMINA	cDNA	1606164420	TRANSCRIPTOMIC	GEO	PAIRED	Homo sapiens	Patient 9 blood	Tissue	Blood
SRR12570976	PRJNA661032	SAMN15967321	SRX9058148	GSM4762194	SRP279746	GSM4762194	RNA-Seq	119	NextSeq 500	ILLUMINA	cDNA	1640662282	TRANSCRIPTOMIC	GEO	PAIRED	Homo sapiens	Patient 9 blood	Tissue	Blood
SRR12570977	PRJNA661032	SAMN15967321	SRX9058148	GSM4762194	SRP279746	GSM4762194	RNA-Seq	119	NextSeq 500	ILLUMINA	cDNA	1651203421	TRANSCRIPTOMIC	GEO	PAIRED	Homo sapiens	Patient 9 blood	Tissue	Blood
SRR12570978	PRJNA661032	SAMN15967321	SRX9058148	GSM4762194	SRP279746	GSM4762194	RNA-Seq	119	NextSeq 500	ILLUMINA	cDNA	1513692852	TRANSCRIPTOMIC	GEO	PAIRED	Homo sapiens	Patient 9 blood	Tissue	Blood
SRR12570979	PRJNA661032	SAMN15967321	SRX9058148	GSM4762194	SRP279746	GSM4762194	RNA-Seq	119	NextSeq 500	ILLUMINA	cDNA	1546359780	TRANSCRIPTOMIC	GEO	PAIRED	Homo sapiens	Patient 9 blood	Tissue	Blood
SRR12570980	PRJNA661032	SAMN15967321	SRX9058148	GSM4762194	SRP279746	GSM4762194	RNA-Seq	119	NextSeq 500	ILLUMINA	cDNA	1553844285	TRANSCRIPTOMIC	GEO	PAIRED	Homo sapiens	Patient 9 blood	Tissue	Blood
SRR12570981	PRJNA661032	SAMN15967321	SRX9058148	GSM4762194	SRP279746	GSM4762194	RNA-Seq	119	NextSeq 500	ILLUMINA	cDNA	1680994833	TRANSCRIPTOMIC	GEO	PAIRED	Homo sapiens	Patient 9 blood	Tissue	Blood
SRR12570982	PRJNA661032	SAMN15967321	SRX9058148	GSM4762194	SRP279746	GSM4762194	RNA-Seq	119	NextSeq 500	ILLUMINA	cDNA	1639232854	TRANSCRIPTOMIC	GEO	PAIRED	Homo sapiens	Patient 9 blood	Tissue	Blood
SRR12570983	PRJNA661032	SAMN15967321	SRX9058148	GSM4762194	SRP279746	GSM4762194	RNA-Seq	119	NextSeq 500	ILLUMINA	cDNA	1677819199	TRANSCRIPTOMIC	GEO	PAIRED	Homo sapiens	Patient 9 blood	Tissue	Blood
SRR12570984	PRJNA661032	SAMN15967321	SRX9058148	GSM4762194	SRP279746	GSM4762194	RNA-Seq	119	NextSeq 500	ILLUMINA	cDNA	1684964316	TRANSCRIPTOMIC	GEO	PAIRED	Homo sapiens	Patient 9 blood	Tissue	Blood
SRR12570985	PRJNA661032	SAMN15967321	SRX9058148	GSM4762194	SRP279746	GSM4762194	RNA-Seq	119	NextSeq 500	ILLUMINA	cDNA	943690944	TRANSCRIPTOMIC	GEO	PAIRED	Homo sapiens	Patient 9 blood	Tissue	Blood
SRR12570922	PRJNA661032	SAMN15967322	SRX9058145	GSM4762191	SRP279746	GSM4762191	RNA-Seq	119	NextSeq 500	ILLUMINA	cDNA	1757640591	TRANSCRIPTOMIC	GEO	PAIRED	Homo sapiens	Patient 6 blood	Tissue	Blood
SRR12570923	PRJNA661032	SAMN15967322	SRX9058145	GSM4762191	SRP279746	GSM4762191	RNA-Seq	119	NextSeq 500	ILLUMINA	cDNA	1458429371	TRANSCRIPTOMIC	GEO	PAIRED	Homo sapiens	Patient 6 blood	Tissue	Blood
SRR12570924	PRJNA661032	SAMN15967322	SRX9058145	GSM4762191	SRP279746	GSM4762191	RNA-Seq	119	NextSeq 500	ILLUMINA	cDNA	1466488170	TRANSCRIPTOMIC	GEO	PAIRED	Homo sapiens	Patient 6 blood	Tissue	Blood
SRR12570925	PRJNA661032	SAMN15967322	SRX9058145	GSM4762191	SRP279746	GSM4762191	RNA-Seq	119	NextSeq 500	ILLUMINA	cDNA	1473251535	TRANSCRIPTOMIC	GEO	PAIRED	Homo sapiens	Patient 6 blood	Tissue	Blood
SRR12570926	PRJNA661032	SAMN15967322	SRX9058145	GSM4762191	SRP279746	GSM4762191	RNA-Seq	119	NextSeq 500	ILLUMINA	cDNA	1299622681	TRANSCRIPTOMIC	GEO	PAIRED	Homo sapiens	Patient 6 blood	Tissue	Blood
SRR12570927	PRJNA661032	SAMN15967322	SRX9058145	GSM4762191	SRP279746	GSM4762191	RNA-Seq	119	NextSeq 500	ILLUMINA	cDNA	1300580631	TRANSCRIPTOMIC	GEO	PAIRED	Homo sapiens	Patient 6 blood	Tissue	Blood
SRR12570928	PRJNA661032	SAMN15967322	SRX9058145	GSM4762191	SRP279746	GSM4762191	RNA-Seq	119	NextSeq 500	ILLUMINA	cDNA	1305990966	TRANSCRIPTOMIC	GEO	PAIRED	Homo sapiens	Patient 6 blood	Tissue	Blood
SRR12570929	PRJNA661032	SAMN15967322	SRX9058145	GSM4762191	SRP279746	GSM4762191	RNA-Seq	119	NextSeq 500	ILLUMINA	cDNA	1312978527	TRANSCRIPTOMIC	GEO	PAIRED	Homo sapiens	Patient 6 blood	Tissue	Blood
SRR12570930	PRJNA661032	SAMN15967322	SRX9058145	GSM4762191	SRP279746	GSM4762191	RNA-Seq	119	NextSeq 500	ILLUMINA	cDNA	1757062846	TRANSCRIPTOMIC	GEO	PAIRED	Homo sapiens	Patient 6 blood	Tissue	Blood
SRR12570931	PRJNA661032	SAMN15967322	SRX9058145	GSM4762191	SRP279746	GSM4762191	RNA-Seq	119	NextSeq 500	ILLUMINA	cDNA	1767130841	TRANSCRIPTOMIC	GEO	PAIRED	Homo sapiens	Patient 6 blood	Tissue	Blood
SRR12570932	PRJNA661032	SAMN15967322	SRX9058145	GSM4762191	SRP279746	GSM4762191	RNA-Seq	119	NextSeq 500	ILLUMINA	cDNA	1776161751	TRANSCRIPTOMIC	GEO	PAIRED	Homo sapiens	Patient 6 blood	Tissue	Blood
SRR12570933	PRJNA661032	SAMN15967322	SRX9058145	GSM4762191	SRP279746	GSM4762191	RNA-Seq	119	NextSeq 500	ILLUMINA	cDNA	1719235245	TRANSCRIPTOMIC	GEO	PAIRED	Homo sapiens	Patient 6 blood	Tissue	Blood
SRR12570934	PRJNA661032	SAMN15967322	SRX9058145	GSM4762191	SRP279746	GSM4762191	RNA-Seq	119	NextSeq 500	ILLUMINA	cDNA	1719818107	TRANSCRIPTOMIC	GEO	PAIRED	Homo sapiens	Patient 6 blood	Tissue	Blood
SRR12570935	PRJNA661032	SAMN15967322	SRX9058145	GSM4762191	SRP279746	GSM4762191	RNA-Seq	119	NextSeq 500	ILLUMINA	cDNA	1730014979	TRANSCRIPTOMIC	GEO	PAIRED	Homo sapiens	Patient 6 blood	Tissue	Blood
SRR12570936	PRJNA661032	SAMN15967322	SRX9058145	GSM4762191	SRP279746	GSM4762191	RNA-Seq	119	NextSeq 500	ILLUMINA	cDNA	1737468782	TRANSCRIPTOMIC	GEO	PAIRED	Homo sapiens	Patient 6 blood	Tissue	Blood
SRR12570937	PRJNA661032	SAMN15967322	SRX9058145	GSM4762191	SRP279746	GSM4762191	RNA-Seq	119	NextSeq 500	ILLUMINA	cDNA	1458509696	TRANSCRIPTOMIC	GEO	PAIRED	Homo sapiens	Patient 6 blood	Tissue	Blood
SRR12570906	PRJNA661032	SAMN15967323	SRX9058144	GSM4762190	SRP279746	GSM4762190	RNA-Seq	119	NextSeq 500	ILLUMINA	cDNA	1938054349	TRANSCRIPTOMIC	GEO	PAIRED	Homo sapiens	Patient 5 blood	Tissue	Blood
SRR12570907	PRJNA661032	SAMN15967323	SRX9058144	GSM4762190	SRP279746	GSM4762190	RNA-Seq	119	NextSeq 500	ILLUMINA	cDNA	1979021884	TRANSCRIPTOMIC	GEO	PAIRED	Homo sapiens	Patient 5 blood	Tissue	Blood
SRR12570908	PRJNA661032	SAMN15967323	SRX9058144	GSM4762190	SRP279746	GSM4762190	RNA-Seq	119	NextSeq 500	ILLUMINA	cDNA	2007942097	TRANSCRIPTOMIC	GEO	PAIRED	Homo sapiens	Patient 5 blood	Tissue	Blood
SRR12570909	PRJNA661032	SAMN15967323	SRX9058144	GSM4762190	SRP279746	GSM4762190	RNA-Seq	119	NextSeq 500	ILLUMINA	cDNA	1988002695	TRANSCRIPTOMIC	GEO	PAIRED	Homo sapiens	Patient 5 blood	Tissue	Blood
SRR12570910	PRJNA661032	SAMN15967323	SRX9058144	GSM4762190	SRP279746	GSM4762190	RNA-Seq	119	NextSeq 500	ILLUMINA	cDNA	1919297450	TRANSCRIPTOMIC	GEO	PAIRED	Homo sapiens	Patient 5 blood	Tissue	Blood
SRR12570911	PRJNA661032	SAMN15967323	SRX9058144	GSM4762190	SRP279746	GSM4762190	RNA-Seq	119	NextSeq 500	ILLUMINA	cDNA	1882766711	TRANSCRIPTOMIC	GEO	PAIRED	Homo sapiens	Patient 5 blood	Tissue	Blood
SRR12570912	PRJNA661032	SAMN15967323	SRX9058144	GSM4762190	SRP279746	GSM4762190	RNA-Seq	119	NextSeq 500	ILLUMINA	cDNA	1913304015	TRANSCRIPTOMIC	GEO	PAIRED	Homo sapiens	Patient 5 blood	Tissue	Blood
SRR12570913	PRJNA661032	SAMN15967323	SRX9058144	GSM4762190	SRP279746	GSM4762190	RNA-Seq	119	NextSeq 500	ILLUMINA	cDNA	1891643754	TRANSCRIPTOMIC	GEO	PAIRED	Homo sapiens	Patient 5 blood	Tissue	Blood
SRR12570914	PRJNA661032	SAMN15967323	SRX9058144	GSM4762190	SRP279746	GSM4762190	RNA-Seq	119	NextSeq 500	ILLUMINA	cDNA	1899220246	TRANSCRIPTOMIC	GEO	PAIRED	Homo sapiens	Patient 5 blood	Tissue	Blood
SRR12570915	PRJNA661032	SAMN15967323	SRX9058144	GSM4762190	SRP279746	GSM4762190	RNA-Seq	119	NextSeq 500	ILLUMINA	cDNA	1931131286	TRANSCRIPTOMIC	GEO	PAIRED	Homo sapiens	Patient 5 blood	Tissue	Blood
SRR12570916	PRJNA661032	SAMN15967323	SRX9058144	GSM4762190	SRP279746	GSM4762190	RNA-Seq	119	NextSeq 500	ILLUMINA	cDNA	1908683840	TRANSCRIPTOMIC	GEO	PAIRED	Homo sapiens	Patient 5 blood	Tissue	Blood
SRR12570917	PRJNA661032	SAMN15967323	SRX9058144	GSM4762190	SRP279746	GSM4762190	RNA-Seq	119	NextSeq 500	ILLUMINA	cDNA	127051064	TRANSCRIPTOMIC	GEO	PAIRED	Homo sapiens	Patient 5 blood	Tissue	Blood
SRR12570918	PRJNA661032	SAMN15967323	SRX9058144	GSM4762190	SRP279746	GSM4762190	RNA-Seq	119	NextSeq 500	ILLUMINA	cDNA	124492921	TRANSCRIPTOMIC	GEO	PAIRED	Homo sapiens	Patient 5 blood	Tissue	Blood
SRR12570919	PRJNA661032	SAMN15967323	SRX9058144	GSM4762190	SRP279746	GSM4762190	RNA-Seq	119	NextSeq 500	ILLUMINA	cDNA	126923258	TRANSCRIPTOMIC	GEO	PAIRED	Homo sapiens	Patient 5 blood	Tissue	Blood
SRR12570920	PRJNA661032	SAMN15967323	SRX9058144	GSM4762190	SRP279746	GSM4762190	RNA-Seq	119	NextSeq 500	ILLUMINA	cDNA	125105176	TRANSCRIPTOMIC	GEO	PAIRED	Homo sapiens	Patient 5 blood	Tissue	Blood
SRR12570921	PRJNA661032	SAMN15967323	SRX9058144	GSM4762190	SRP279746	GSM4762190	RNA-Seq	119	NextSeq 500	ILLUMINA	cDNA	2015080312	TRANSCRIPTOMIC	GEO	PAIRED	Homo sapiens	Patient 5 blood	Tissue	Blood
SRR13081252	PRJNA679264	SAMN16827793	SRX9528016	GSM4913543	SRP293106	GSM4913543	RNA-Seq	202	Illumina NovaSeq 6000	ILLUMINA	cDNA	15661026266	TRANSCRIPTOMIC	GEO	PAIRED	Homo sapiens	whole blood	Tissue	Blood
SRR13081277	PRJNA679264	SAMN16827820	SRX9528041	GSM4913568	SRP293106	GSM4913568	RNA-Seq	202	Illumina NovaSeq 6000	ILLUMINA	cDNA	15132145220	TRANSCRIPTOMIC	GEO	PAIRED	Homo sapiens	whole blood	Tissue	Blood
SRR13081276	PRJNA679264	SAMN16827821	SRX9528040	GSM4913567	SRP293106	GSM4913567	RNA-Seq	202	Illumina NovaSeq 6000	ILLUMINA	cDNA	16276241304	TRANSCRIPTOMIC	GEO	PAIRED	Homo sapiens	whole blood	Tissue	Blood
SRR13081275	PRJNA679264	SAMN16827822	SRX9528039	GSM4913566	SRP293106	GSM4913566	RNA-Seq	202	Illumina NovaSeq 6000	ILLUMINA	cDNA	18560792624	TRANSCRIPTOMIC	GEO	PAIRED	Homo sapiens	whole blood	Tissue	Blood
SRR13081274	PRJNA679264	SAMN16827823	SRX9528038	GSM4913565	SRP293106	GSM4913565	RNA-Seq	202	Illumina NovaSeq 6000	ILLUMINA	cDNA	15106347396	TRANSCRIPTOMIC	GEO	PAIRED	Homo sapiens	whole blood	Tissue	Blood
SRR13081273	PRJNA679264	SAMN16827824	SRX9528037	GSM4913564	SRP293106	GSM4913564	RNA-Seq	202	Illumina NovaSeq 6000	ILLUMINA	cDNA	13960262824	TRANSCRIPTOMIC	GEO	PAIRED	Homo sapiens	whole blood	Tissue	Blood
SRR13081272	PRJNA679264	SAMN16827825	SRX9528036	GSM4913563	SRP293106	GSM4913563	RNA-Seq	202	Illumina NovaSeq 6000	ILLUMINA	cDNA	15221745956	TRANSCRIPTOMIC	GEO	PAIRED	Homo sapiens	whole blood	Tissue	Blood
SRR13081271	PRJNA679264	SAMN16827826	SRX9528035	GSM4913562	SRP293106	GSM4913562	RNA-Seq	202	Illumina NovaSeq 6000	ILLUMINA	cDNA	14985731984	TRANSCRIPTOMIC	GEO	PAIRED	Homo sapiens	whole blood	Tissue	Blood
SRR13081270	PRJNA679264	SAMN16827827	SRX9528034	GSM4913561	SRP293106	GSM4913561	RNA-Seq	202	Illumina NovaSeq 6000	ILLUMINA	cDNA	14018506494	TRANSCRIPTOMIC	GEO	PAIRED	Homo sapiens	whole blood	Tissue	Blood
SRR13081269	PRJNA679264	SAMN16827828	SRX9528033	GSM4913560	SRP293106	GSM4913560	RNA-Seq	202	Illumina NovaSeq 6000	ILLUMINA	cDNA	14417212478	TRANSCRIPTOMIC	GEO	PAIRED	Homo sapiens	whole blood	Tissue	Blood
SRR13081268	PRJNA679264	SAMN16827829	SRX9528032	GSM4913559	SRP293106	GSM4913559	RNA-Seq	202	Illumina NovaSeq 6000	ILLUMINA	cDNA	12753164556	TRANSCRIPTOMIC	GEO	PAIRED	Homo sapiens	whole blood	Tissue	Blood
SRR13081267	PRJNA679264	SAMN16827830	SRX9528031	GSM4913558	SRP293106	GSM4913558	RNA-Seq	202	Illumina NovaSeq 6000	ILLUMINA	cDNA	13463274346	TRANSCRIPTOMIC	GEO	PAIRED	Homo sapiens	whole blood	Tissue	Blood
SRR13081266	PRJNA679264	SAMN16827831	SRX9528030	GSM4913557	SRP293106	GSM4913557	RNA-Seq	202	Illumina NovaSeq 6000	ILLUMINA	cDNA	14805452236	TRANSCRIPTOMIC	GEO	PAIRED	Homo sapiens	whole blood	Tissue	Blood
SRR13081265	PRJNA679264	SAMN16827832	SRX9528029	GSM4913556	SRP293106	GSM4913556	RNA-Seq	202	Illumina NovaSeq 6000	ILLUMINA	cDNA	10974491330	TRANSCRIPTOMIC	GEO	PAIRED	Homo sapiens	whole blood	Tissue	Blood
SRR13081264	PRJNA679264	SAMN16827833	SRX9528028	GSM4913555	SRP293106	GSM4913555	RNA-Seq	202	Illumina NovaSeq 6000	ILLUMINA	cDNA	13567611790	TRANSCRIPTOMIC	GEO	PAIRED	Homo sapiens	whole blood	Tissue	Blood
SRR13081263	PRJNA679264	SAMN16827834	SRX9528027	GSM4913554	SRP293106	GSM4913554	RNA-Seq	202	Illumina NovaSeq 6000	ILLUMINA	cDNA	14468330598	TRANSCRIPTOMIC	GEO	PAIRED	Homo sapiens	whole blood	Tissue	Blood
SRR13081262	PRJNA679264	SAMN16827835	SRX9528026	GSM4913553	SRP293106	GSM4913553	RNA-Seq	202	Illumina NovaSeq 6000	ILLUMINA	cDNA	12389640104	TRANSCRIPTOMIC	GEO	PAIRED	Homo sapiens	whole blood	Tissue	Blood
SRR13081261	PRJNA679264	SAMN16827836	SRX9528025	GSM4913552	SRP293106	GSM4913552	RNA-Seq	202	Illumina NovaSeq 6000	ILLUMINA	cDNA	12812746678	TRANSCRIPTOMIC	GEO	PAIRED	Homo sapiens	whole blood	Tissue	Blood
SRR13081260	PRJNA679264	SAMN16827837	SRX9528024	GSM4913551	SRP293106	GSM4913551	RNA-Seq	202	Illumina NovaSeq 6000	ILLUMINA	cDNA	15595343744	TRANSCRIPTOMIC	GEO	PAIRED	Homo sapiens	whole blood	Tissue	Blood
SRR13081259	PRJNA679264	SAMN16827838	SRX9528023	GSM4913550	SRP293106	GSM4913550	RNA-Seq	202	Illumina NovaSeq 6000	ILLUMINA	cDNA	14046671556	TRANSCRIPTOMIC	GEO	PAIRED	Homo sapiens	whole blood	Tissue	Blood
SRR13081258	PRJNA679264	SAMN16827839	SRX9528022	GSM4913549	SRP293106	GSM4913549	RNA-Seq	202	Illumina NovaSeq 6000	ILLUMINA	cDNA	12356243646	TRANSCRIPTOMIC	GEO	PAIRED	Homo sapiens	whole blood	Tissue	Blood
SRR13081257	PRJNA679264	SAMN16827840	SRX9528021	GSM4913548	SRP293106	GSM4913548	RNA-Seq	202	Illumina NovaSeq 6000	ILLUMINA	cDNA	15328094512	TRANSCRIPTOMIC	GEO	PAIRED	Homo sapiens	whole blood	Tissue	Blood
SRR13081256	PRJNA679264	SAMN16827841	SRX9528020	GSM4913547	SRP293106	GSM4913547	RNA-Seq	202	Illumina NovaSeq 6000	ILLUMINA	cDNA	15624785850	TRANSCRIPTOMIC	GEO	PAIRED	Homo sapiens	whole blood	Tissue	Blood
SRR13081255	PRJNA679264	SAMN16827842	SRX9528019	GSM4913546	SRP293106	GSM4913546	RNA-Seq	202	Illumina NovaSeq 6000	ILLUMINA	cDNA	14175792986	TRANSCRIPTOMIC	GEO	PAIRED	Homo sapiens	whole blood	Tissue	Blood
SRR13081254	PRJNA679264	SAMN16827843	SRX9528018	GSM4913545	SRP293106	GSM4913545	RNA-Seq	202	Illumina NovaSeq 6000	ILLUMINA	cDNA	11784940378	TRANSCRIPTOMIC	GEO	PAIRED	Homo sapiens	whole blood	Tissue	Blood
SRR13081253	PRJNA679264	SAMN16827844	SRX9528017	GSM4913544	SRP293106	GSM4913544	RNA-Seq	202	Illumina NovaSeq 6000	ILLUMINA	cDNA	13599405176	TRANSCRIPTOMIC	GEO	PAIRED	Homo sapiens	whole blood	Tissue	Blood
SRR13081229	PRJNA679264	SAMN16827893	SRX9527993	GSM4913520	SRP293106	GSM4913520	RNA-Seq	202	Illumina NovaSeq 6000	ILLUMINA	cDNA	10069034208	TRANSCRIPTOMIC	GEO	PAIRED	Homo sapiens	whole blood	Tissue	Blood
SRR13081228	PRJNA679264	SAMN16827894	SRX9527992	GSM4913519	SRP293106	GSM4913519	RNA-Seq	202	Illumina NovaSeq 6000	ILLUMINA	cDNA	15499371120	TRANSCRIPTOMIC	GEO	PAIRED	Homo sapiens	whole blood	Tissue	Blood
SRR13081227	PRJNA679264	SAMN16827895	SRX9527991	GSM4913518	SRP293106	GSM4913518	RNA-Seq	202	Illumina NovaSeq 6000	ILLUMINA	cDNA	15452056862	TRANSCRIPTOMIC	GEO	PAIRED	Homo sapiens	whole blood	Tissue	Blood
SRR13081226	PRJNA679264	SAMN16827896	SRX9527990	GSM4913517	SRP293106	GSM4913517	RNA-Seq	202	Illumina NovaSeq 6000	ILLUMINA	cDNA	13840977986	TRANSCRIPTOMIC	GEO	PAIRED	Homo sapiens	whole blood	Tissue	Blood
SRR13081225	PRJNA679264	SAMN16827897	SRX9527989	GSM4913516	SRP293106	GSM4913516	RNA-Seq	202	Illumina NovaSeq 6000	ILLUMINA	cDNA	12751431598	TRANSCRIPTOMIC	GEO	PAIRED	Homo sapiens	whole blood	Tissue	Blood
SRR13081224	PRJNA679264	SAMN16827898	SRX9527988	GSM4913515	SRP293106	GSM4913515	RNA-Seq	202	Illumina NovaSeq 6000	ILLUMINA	cDNA	15093186894	TRANSCRIPTOMIC	GEO	PAIRED	Homo sapiens	whole blood	Tissue	Blood
SRR13081223	PRJNA679264	SAMN16827899	SRX9527987	GSM4913514	SRP293106	GSM4913514	RNA-Seq	202	Illumina NovaSeq 6000	ILLUMINA	cDNA	10102009496	TRANSCRIPTOMIC	GEO	PAIRED	Homo sapiens	whole blood	Tissue	Blood
SRR13081222	PRJNA679264	SAMN16827900	SRX9527986	GSM4913513	SRP293106	GSM4913513	RNA-Seq	202	Illumina NovaSeq 6000	ILLUMINA	cDNA	13598999156	TRANSCRIPTOMIC	GEO	PAIRED	Homo sapiens	whole blood	Tissue	Blood
SRR13081221	PRJNA679264	SAMN16827902	SRX9527985	GSM4913512	SRP293106	GSM4913512	RNA-Seq	202	Illumina NovaSeq 6000	ILLUMINA	cDNA	13689261644	TRANSCRIPTOMIC	GEO	PAIRED	Homo sapiens	whole blood	Tissue	Blood
SRR13081220	PRJNA679264	SAMN16827903	SRX9527984	GSM4913511	SRP293106	GSM4913511	RNA-Seq	202	Illumina NovaSeq 6000	ILLUMINA	cDNA	14146519954	TRANSCRIPTOMIC	GEO	PAIRED	Homo sapiens	whole blood	Tissue	Blood
SRR13081219	PRJNA679264	SAMN16827904	SRX9527983	GSM4913510	SRP293106	GSM4913510	RNA-Seq	202	Illumina NovaSeq 6000	ILLUMINA	cDNA	9688997064	TRANSCRIPTOMIC	GEO	PAIRED	Homo sapiens	whole blood	Tissue	Blood
SRR13081218	PRJNA679264	SAMN16827905	SRX9527982	GSM4913509	SRP293106	GSM4913509	RNA-Seq	202	Illumina NovaSeq 6000	ILLUMINA	cDNA	11195367624	TRANSCRIPTOMIC	GEO	PAIRED	Homo sapiens	whole blood	Tissue	Blood
SRR13081217	PRJNA679264	SAMN16827906	SRX9527981	GSM4913508	SRP293106	GSM4913508	RNA-Seq	202	Illumina NovaSeq 6000	ILLUMINA	cDNA	14309972698	TRANSCRIPTOMIC	GEO	PAIRED	Homo sapiens	whole blood	Tissue	Blood
SRR13081216	PRJNA679264	SAMN16827907	SRX9527980	GSM4913507	SRP293106	GSM4913507	RNA-Seq	202	Illumina NovaSeq 6000	ILLUMINA	cDNA	15105873706	TRANSCRIPTOMIC	GEO	PAIRED	Homo sapiens	whole blood	Tissue	Blood
SRR13081215	PRJNA679264	SAMN16827908	SRX9527979	GSM4913506	SRP293106	GSM4913506	RNA-Seq	202	Illumina NovaSeq 6000	ILLUMINA	cDNA	16291134360	TRANSCRIPTOMIC	GEO	PAIRED	Homo sapiens	whole blood	Tissue	Blood
SRR13081214	PRJNA679264	SAMN16827909	SRX9527978	GSM4913505	SRP293106	GSM4913505	RNA-Seq	202	Illumina NovaSeq 6000	ILLUMINA	cDNA	16103104074	TRANSCRIPTOMIC	GEO	PAIRED	Homo sapiens	whole blood	Tissue	Blood
SRR13081213	PRJNA679264	SAMN16827910	SRX9527977	GSM4913504	SRP293106	GSM4913504	RNA-Seq	202	Illumina NovaSeq 6000	ILLUMINA	cDNA	10851479188	TRANSCRIPTOMIC	GEO	PAIRED	Homo sapiens	whole blood	Tissue	Blood
SRR13081212	PRJNA679264	SAMN16827911	SRX9527976	GSM4913503	SRP293106	GSM4913503	RNA-Seq	202	Illumina NovaSeq 6000	ILLUMINA	cDNA	14063025678	TRANSCRIPTOMIC	GEO	PAIRED	Homo sapiens	whole blood	Tissue	Blood
SRR13081211	PRJNA679264	SAMN16827912	SRX9527975	GSM4913502	SRP293106	GSM4913502	RNA-Seq	202	Illumina NovaSeq 6000	ILLUMINA	cDNA	13225609630	TRANSCRIPTOMIC	GEO	PAIRED	Homo sapiens	whole blood	Tissue	Blood
SRR13081210	PRJNA679264	SAMN16827913	SRX9527974	GSM4913501	SRP293106	GSM4913501	RNA-Seq	202	Illumina NovaSeq 6000	ILLUMINA	cDNA	7304873076	TRANSCRIPTOMIC	GEO	PAIRED	Homo sapiens	whole blood	Tissue	Blood
SRR13081209	PRJNA679264	SAMN16827914	SRX9527973	GSM4913500	SRP293106	GSM4913500	RNA-Seq	202	Illumina NovaSeq 6000	ILLUMINA	cDNA	14001066016	TRANSCRIPTOMIC	GEO	PAIRED	Homo sapiens	whole blood	Tissue	Blood
SRR13081208	PRJNA679264	SAMN16827915	SRX9527972	GSM4913499	SRP293106	GSM4913499	RNA-Seq	202	Illumina NovaSeq 6000	ILLUMINA	cDNA	13457074764	TRANSCRIPTOMIC	GEO	PAIRED	Homo sapiens	whole blood	Tissue	Blood
SRR13081207	PRJNA679264	SAMN16827916	SRX9527971	GSM4913498	SRP293106	GSM4913498	RNA-Seq	202	Illumina NovaSeq 6000	ILLUMINA	cDNA	16701335154	TRANSCRIPTOMIC	GEO	PAIRED	Homo sapiens	whole blood	Tissue	Blood
SRR13081206	PRJNA679264	SAMN16827917	SRX9527970	GSM4913497	SRP293106	GSM4913497	RNA-Seq	202	Illumina NovaSeq 6000	ILLUMINA	cDNA	13463963166	TRANSCRIPTOMIC	GEO	PAIRED	Homo sapiens	whole blood	Tissue	Blood
SRR13081205	PRJNA679264	SAMN16827918	SRX9527969	GSM4913496	SRP293106	GSM4913496	RNA-Seq	202	Illumina NovaSeq 6000	ILLUMINA	cDNA	12045980332	TRANSCRIPTOMIC	GEO	PAIRED	Homo sapiens	whole blood	Tissue	Blood
SRR13081204	PRJNA679264	SAMN16827919	SRX9527968	GSM4913495	SRP293106	GSM4913495	RNA-Seq	202	Illumina NovaSeq 6000	ILLUMINA	cDNA	10247036608	TRANSCRIPTOMIC	GEO	PAIRED	Homo sapiens	whole blood	Tissue	Blood
SRR13081308	PRJNA679264	SAMN16827930	SRX9528072	GSM4913599	SRP293106	GSM4913599	RNA-Seq	202	Illumina NovaSeq 6000	ILLUMINA	cDNA	13542097170	TRANSCRIPTOMIC	GEO	PAIRED	Homo sapiens	whole blood	Tissue	Blood
SRR13081307	PRJNA679264	SAMN16827931	SRX9528071	GSM4913598	SRP293106	GSM4913598	RNA-Seq	202	Illumina NovaSeq 6000	ILLUMINA	cDNA	11580793926	TRANSCRIPTOMIC	GEO	PAIRED	Homo sapiens	whole blood	Tissue	Blood
SRR13081302	PRJNA679264	SAMN16827936	SRX9528066	GSM4913593	SRP293106	GSM4913593	RNA-Seq	202	Illumina NovaSeq 6000	ILLUMINA	cDNA	12273643220	TRANSCRIPTOMIC	GEO	PAIRED	Homo sapiens	whole blood	Tissue	Blood
SRR13081251	PRJNA679264	SAMN16827971	SRX9528015	GSM4913542	SRP293106	GSM4913542	RNA-Seq	202	Illumina NovaSeq 6000	ILLUMINA	cDNA	16388972252	TRANSCRIPTOMIC	GEO	PAIRED	Homo sapiens	whole blood	Tissue	Blood
SRR13081250	PRJNA679264	SAMN16827972	SRX9528014	GSM4913541	SRP293106	GSM4913541	RNA-Seq	202	Illumina NovaSeq 6000	ILLUMINA	cDNA	13914717076	TRANSCRIPTOMIC	GEO	PAIRED	Homo sapiens	whole blood	Tissue	Blood
SRR13081249	PRJNA679264	SAMN16827973	SRX9528013	GSM4913540	SRP293106	GSM4913540	RNA-Seq	202	Illumina NovaSeq 6000	ILLUMINA	cDNA	13477530294	TRANSCRIPTOMIC	GEO	PAIRED	Homo sapiens	whole blood	Tissue	Blood
SRR13081248	PRJNA679264	SAMN16827974	SRX9528012	GSM4913539	SRP293106	GSM4913539	RNA-Seq	202	Illumina NovaSeq 6000	ILLUMINA	cDNA	15092609780	TRANSCRIPTOMIC	GEO	PAIRED	Homo sapiens	whole blood	Tissue	Blood
SRR13081247	PRJNA679264	SAMN16827975	SRX9528011	GSM4913538	SRP293106	GSM4913538	RNA-Seq	202	Illumina NovaSeq 6000	ILLUMINA	cDNA	19593991920	TRANSCRIPTOMIC	GEO	PAIRED	Homo sapiens	whole blood	Tissue	Blood
SRR13081246	PRJNA679264	SAMN16827976	SRX9528010	GSM4913537	SRP293106	GSM4913537	RNA-Seq	202	Illumina NovaSeq 6000	ILLUMINA	cDNA	13152741766	TRANSCRIPTOMIC	GEO	PAIRED	Homo sapiens	whole blood	Tissue	Blood
SRR13081245	PRJNA679264	SAMN16827977	SRX9528009	GSM4913536	SRP293106	GSM4913536	RNA-Seq	202	Illumina NovaSeq 6000	ILLUMINA	cDNA	13456921648	TRANSCRIPTOMIC	GEO	PAIRED	Homo sapiens	whole blood	Tissue	Blood
SRR13081244	PRJNA679264	SAMN16827978	SRX9528008	GSM4913535	SRP293106	GSM4913535	RNA-Seq	202	Illumina NovaSeq 6000	ILLUMINA	cDNA	18942102368	TRANSCRIPTOMIC	GEO	PAIRED	Homo sapiens	whole blood	Tissue	Blood
SRR13081243	PRJNA679264	SAMN16827979	SRX9528007	GSM4913534	SRP293106	GSM4913534	RNA-Seq	202	Illumina NovaSeq 6000	ILLUMINA	cDNA	13919886660	TRANSCRIPTOMIC	GEO	PAIRED	Homo sapiens	whole blood	Tissue	Blood
SRR13081242	PRJNA679264	SAMN16827980	SRX9528006	GSM4913533	SRP293106	GSM4913533	RNA-Seq	202	Illumina NovaSeq 6000	ILLUMINA	cDNA	15803241336	TRANSCRIPTOMIC	GEO	PAIRED	Homo sapiens	whole blood	Tissue	Blood
SRR13081241	PRJNA679264	SAMN16827981	SRX9528005	GSM4913532	SRP293106	GSM4913532	RNA-Seq	202	Illumina NovaSeq 6000	ILLUMINA	cDNA	14889143664	TRANSCRIPTOMIC	GEO	PAIRED	Homo sapiens	whole blood	Tissue	Blood
SRR13081240	PRJNA679264	SAMN16827982	SRX9528004	GSM4913531	SRP293106	GSM4913531	RNA-Seq	202	Illumina NovaSeq 6000	ILLUMINA	cDNA	10348693512	TRANSCRIPTOMIC	GEO	PAIRED	Homo sapiens	whole blood	Tissue	Blood
SRR13081239	PRJNA679264	SAMN16827983	SRX9528003	GSM4913530	SRP293106	GSM4913530	RNA-Seq	202	Illumina NovaSeq 6000	ILLUMINA	cDNA	13820337222	TRANSCRIPTOMIC	GEO	PAIRED	Homo sapiens	whole blood	Tissue	Blood
SRR13081238	PRJNA679264	SAMN16827984	SRX9528002	GSM4913529	SRP293106	GSM4913529	RNA-Seq	202	Illumina NovaSeq 6000	ILLUMINA	cDNA	17964114520	TRANSCRIPTOMIC	GEO	PAIRED	Homo sapiens	whole blood	Tissue	Blood
SRR13081237	PRJNA679264	SAMN16827985	SRX9528001	GSM4913528	SRP293106	GSM4913528	RNA-Seq	202	Illumina NovaSeq 6000	ILLUMINA	cDNA	16132477298	TRANSCRIPTOMIC	GEO	PAIRED	Homo sapiens	whole blood	Tissue	Blood
SRR13081236	PRJNA679264	SAMN16827986	SRX9528000	GSM4913527	SRP293106	GSM4913527	RNA-Seq	202	Illumina NovaSeq 6000	ILLUMINA	cDNA	13812976948	TRANSCRIPTOMIC	GEO	PAIRED	Homo sapiens	whole blood	Tissue	Blood
SRR13081235	PRJNA679264	SAMN16827987	SRX9527999	GSM4913526	SRP293106	GSM4913526	RNA-Seq	202	Illumina NovaSeq 6000	ILLUMINA	cDNA	12100296516	TRANSCRIPTOMIC	GEO	PAIRED	Homo sapiens	whole blood	Tissue	Blood
SRR13081234	PRJNA679264	SAMN16827988	SRX9527998	GSM4913525	SRP293106	GSM4913525	RNA-Seq	202	Illumina NovaSeq 6000	ILLUMINA	cDNA	14263435534	TRANSCRIPTOMIC	GEO	PAIRED	Homo sapiens	whole blood	Tissue	Blood
SRR13081233	PRJNA679264	SAMN16827989	SRX9527997	GSM4913524	SRP293106	GSM4913524	RNA-Seq	202	Illumina NovaSeq 6000	ILLUMINA	cDNA	13490594644	TRANSCRIPTOMIC	GEO	PAIRED	Homo sapiens	whole blood	Tissue	Blood
SRR13081232	PRJNA679264	SAMN16827990	SRX9527996	GSM4913523	SRP293106	GSM4913523	RNA-Seq	202	Illumina NovaSeq 6000	ILLUMINA	cDNA	15747680832	TRANSCRIPTOMIC	GEO	PAIRED	Homo sapiens	whole blood	Tissue	Blood
SRR13081231	PRJNA679264	SAMN16827991	SRX9527995	GSM4913522	SRP293106	GSM4913522	RNA-Seq	202	Illumina NovaSeq 6000	ILLUMINA	cDNA	14012558200	TRANSCRIPTOMIC	GEO	PAIRED	Homo sapiens	whole blood	Tissue	Blood
SRR13081230	PRJNA679264	SAMN16827992	SRX9527994	GSM4913521	SRP293106	GSM4913521	RNA-Seq	202	Illumina NovaSeq 6000	ILLUMINA	cDNA	14484560288	TRANSCRIPTOMIC	GEO	PAIRED	Homo sapiens	whole blood	Tissue	Blood
SRR13082891	PRJNA679331	SAMN16829802	SRX9529594	GSM4914331	SRP293160	GSM4914331	RNA-Seq	102	Illumina NovaSeq 6000	ILLUMINA	cDNA	3370777986	TRANSCRIPTOMIC	GEO	PAIRED	Homo sapiens	Peripheral Whole-Blood	Tissue	Blood
SRR13082892	PRJNA679331	SAMN16829802	SRX9529594	GSM4914331	SRP293160	GSM4914331	RNA-Seq	102	Illumina NovaSeq 6000	ILLUMINA	cDNA	3451820556	TRANSCRIPTOMIC	GEO	PAIRED	Homo sapiens	Peripheral Whole-Blood	Tissue	Blood
SRR13082889	PRJNA679331	SAMN16829803	SRX9529593	GSM4914330	SRP293160	GSM4914330	RNA-Seq	102	Illumina NovaSeq 6000	ILLUMINA	cDNA	4426749102	TRANSCRIPTOMIC	GEO	PAIRED	Homo sapiens	Peripheral Whole-Blood	Tissue	Blood
SRR13082890	PRJNA679331	SAMN16829803	SRX9529593	GSM4914330	SRP293160	GSM4914330	RNA-Seq	102	Illumina NovaSeq 6000	ILLUMINA	cDNA	4576050174	TRANSCRIPTOMIC	GEO	PAIRED	Homo sapiens	Peripheral Whole-Blood	Tissue	Blood
SRR13082887	PRJNA679331	SAMN16829804	SRX9529592	GSM4914329	SRP293160	GSM4914329	RNA-Seq	102	Illumina NovaSeq 6000	ILLUMINA	cDNA	2965096140	TRANSCRIPTOMIC	GEO	PAIRED	Homo sapiens	Peripheral Whole-Blood	Tissue	Blood
SRR13082888	PRJNA679331	SAMN16829804	SRX9529592	GSM4914329	SRP293160	GSM4914329	RNA-Seq	102	Illumina NovaSeq 6000	ILLUMINA	cDNA	3056101458	TRANSCRIPTOMIC	GEO	PAIRED	Homo sapiens	Peripheral Whole-Blood	Tissue	Blood
SRR13082885	PRJNA679331	SAMN16829805	SRX9529591	GSM4914328	SRP293160	GSM4914328	RNA-Seq	102	Illumina NovaSeq 6000	ILLUMINA	cDNA	3061898424	TRANSCRIPTOMIC	GEO	PAIRED	Homo sapiens	Peripheral Whole-Blood	Tissue	Blood
SRR13082886	PRJNA679331	SAMN16829805	SRX9529591	GSM4914328	SRP293160	GSM4914328	RNA-Seq	102	Illumina NovaSeq 6000	ILLUMINA	cDNA	3161070984	TRANSCRIPTOMIC	GEO	PAIRED	Homo sapiens	Peripheral Whole-Blood	Tissue	Blood
SRR13082883	PRJNA679331	SAMN16829806	SRX9529590	GSM4914327	SRP293160	GSM4914327	RNA-Seq	102	Illumina NovaSeq 6000	ILLUMINA	cDNA	4065435114	TRANSCRIPTOMIC	GEO	PAIRED	Homo sapiens	Peripheral Whole-Blood	Tissue	Blood
SRR13082884	PRJNA679331	SAMN16829806	SRX9529590	GSM4914327	SRP293160	GSM4914327	RNA-Seq	102	Illumina NovaSeq 6000	ILLUMINA	cDNA	4027371774	TRANSCRIPTOMIC	GEO	PAIRED	Homo sapiens	Peripheral Whole-Blood	Tissue	Blood
SRR13082881	PRJNA679331	SAMN16829807	SRX9529589	GSM4914326	SRP293160	GSM4914326	RNA-Seq	102	Illumina NovaSeq 6000	ILLUMINA	cDNA	2365717110	TRANSCRIPTOMIC	GEO	PAIRED	Homo sapiens	Peripheral Whole-Blood	Tissue	Blood
SRR13082882	PRJNA679331	SAMN16829807	SRX9529589	GSM4914326	SRP293160	GSM4914326	RNA-Seq	102	Illumina NovaSeq 6000	ILLUMINA	cDNA	2446026300	TRANSCRIPTOMIC	GEO	PAIRED	Homo sapiens	Peripheral Whole-Blood	Tissue	Blood
SRR13082879	PRJNA679331	SAMN16829808	SRX9529588	GSM4914325	SRP293160	GSM4914325	RNA-Seq	102	Illumina NovaSeq 6000	ILLUMINA	cDNA	3394239618	TRANSCRIPTOMIC	GEO	PAIRED	Homo sapiens	Peripheral Whole-Blood	Tissue	Blood
SRR13082880	PRJNA679331	SAMN16829808	SRX9529588	GSM4914325	SRP293160	GSM4914325	RNA-Seq	102	Illumina NovaSeq 6000	ILLUMINA	cDNA	3500581146	TRANSCRIPTOMIC	GEO	PAIRED	Homo sapiens	Peripheral Whole-Blood	Tissue	Blood
SRR13082877	PRJNA679331	SAMN16829809	SRX9529587	GSM4914324	SRP293160	GSM4914324	RNA-Seq	102	Illumina NovaSeq 6000	ILLUMINA	cDNA	2614495824	TRANSCRIPTOMIC	GEO	PAIRED	Homo sapiens	Peripheral Whole-Blood	Tissue	Blood
SRR13082878	PRJNA679331	SAMN16829809	SRX9529587	GSM4914324	SRP293160	GSM4914324	RNA-Seq	102	Illumina NovaSeq 6000	ILLUMINA	cDNA	2710956102	TRANSCRIPTOMIC	GEO	PAIRED	Homo sapiens	Peripheral Whole-Blood	Tissue	Blood
SRR13082875	PRJNA679331	SAMN16829810	SRX9529586	GSM4914323	SRP293160	GSM4914323	RNA-Seq	102	Illumina NovaSeq 6000	ILLUMINA	cDNA	1741969464	TRANSCRIPTOMIC	GEO	PAIRED	Homo sapiens	Peripheral Whole-Blood	Tissue	Blood
SRR13082876	PRJNA679331	SAMN16829810	SRX9529586	GSM4914323	SRP293160	GSM4914323	RNA-Seq	102	Illumina NovaSeq 6000	ILLUMINA	cDNA	1794626556	TRANSCRIPTOMIC	GEO	PAIRED	Homo sapiens	Peripheral Whole-Blood	Tissue	Blood
SRR13082873	PRJNA679331	SAMN16829811	SRX9529585	GSM4914322	SRP293160	GSM4914322	RNA-Seq	102	Illumina NovaSeq 6000	ILLUMINA	cDNA	2221385580	TRANSCRIPTOMIC	GEO	PAIRED	Homo sapiens	Peripheral Whole-Blood	Tissue	Blood
SRR13082874	PRJNA679331	SAMN16829811	SRX9529585	GSM4914322	SRP293160	GSM4914322	RNA-Seq	102	Illumina NovaSeq 6000	ILLUMINA	cDNA	2296787652	TRANSCRIPTOMIC	GEO	PAIRED	Homo sapiens	Peripheral Whole-Blood	Tissue	Blood
SRR13082871	PRJNA679331	SAMN16829812	SRX9529584	GSM4914321	SRP293160	GSM4914321	RNA-Seq	102	Illumina NovaSeq 6000	ILLUMINA	cDNA	2913920598	TRANSCRIPTOMIC	GEO	PAIRED	Homo sapiens	Peripheral Whole-Blood	Tissue	Blood
SRR13082872	PRJNA679331	SAMN16829812	SRX9529584	GSM4914321	SRP293160	GSM4914321	RNA-Seq	102	Illumina NovaSeq 6000	ILLUMINA	cDNA	2974129872	TRANSCRIPTOMIC	GEO	PAIRED	Homo sapiens	Peripheral Whole-Blood	Tissue	Blood
SRR13082869	PRJNA679331	SAMN16829813	SRX9529583	GSM4914320	SRP293160	GSM4914320	RNA-Seq	102	Illumina NovaSeq 6000	ILLUMINA	cDNA	2787537804	TRANSCRIPTOMIC	GEO	PAIRED	Homo sapiens	Peripheral Whole-Blood	Tissue	Blood
SRR13082870	PRJNA679331	SAMN16829813	SRX9529583	GSM4914320	SRP293160	GSM4914320	RNA-Seq	102	Illumina NovaSeq 6000	ILLUMINA	cDNA	2864893584	TRANSCRIPTOMIC	GEO	PAIRED	Homo sapiens	Peripheral Whole-Blood	Tissue	Blood
SRR13082867	PRJNA679331	SAMN16829815	SRX9529582	GSM4914319	SRP293160	GSM4914319	RNA-Seq	102	Illumina NovaSeq 6000	ILLUMINA	cDNA	3151670970	TRANSCRIPTOMIC	GEO	PAIRED	Homo sapiens	Peripheral Whole-Blood	Tissue	Blood
SRR13082868	PRJNA679331	SAMN16829815	SRX9529582	GSM4914319	SRP293160	GSM4914319	RNA-Seq	102	Illumina NovaSeq 6000	ILLUMINA	cDNA	3248211114	TRANSCRIPTOMIC	GEO	PAIRED	Homo sapiens	Peripheral Whole-Blood	Tissue	Blood
SRR13082865	PRJNA679331	SAMN16829816	SRX9529581	GSM4914318	SRP293160	GSM4914318	RNA-Seq	102	Illumina NovaSeq 6000	ILLUMINA	cDNA	2904444696	TRANSCRIPTOMIC	GEO	PAIRED	Homo sapiens	Peripheral Whole-Blood	Tissue	Blood
SRR13082866	PRJNA679331	SAMN16829816	SRX9529581	GSM4914318	SRP293160	GSM4914318	RNA-Seq	102	Illumina NovaSeq 6000	ILLUMINA	cDNA	2998909242	TRANSCRIPTOMIC	GEO	PAIRED	Homo sapiens	Peripheral Whole-Blood	Tissue	Blood
SRR13082914	PRJNA679331	SAMN16829817	SRX9529612	GSM4914349	SRP293160	GSM4914349	RNA-Seq	600	Illumina MiSeq	ILLUMINA	cDNA	146269179	TRANSCRIPTOMIC	GEO	PAIRED	Homo sapiens	Peripheral Whole-Blood	Tissue	Blood
SRR13082913	PRJNA679331	SAMN16829818	SRX9529611	GSM4914348	SRP293160	GSM4914348	RNA-Seq	601	Illumina MiSeq	ILLUMINA	cDNA	124894078	TRANSCRIPTOMIC	GEO	PAIRED	Homo sapiens	Peripheral Whole-Blood	Tissue	Blood
SRR13082951	PRJNA679331	SAMN16829823	SRX9529649	GSM4914386	SRP293160	GSM4914386	RNA-Seq	600	Illumina MiSeq	ILLUMINA	cDNA	143422203	TRANSCRIPTOMIC	GEO	PAIRED	Homo sapiens	Peripheral Whole-Blood	Tissue	Blood
SRR13082950	PRJNA679331	SAMN16829824	SRX9529648	GSM4914385	SRP293160	GSM4914385	RNA-Seq	601	Illumina MiSeq	ILLUMINA	cDNA	116768086	TRANSCRIPTOMIC	GEO	PAIRED	Homo sapiens	Peripheral Whole-Blood	Tissue	Blood
SRR13082949	PRJNA679331	SAMN16829825	SRX9529647	GSM4914384	SRP293160	GSM4914384	RNA-Seq	600	Illumina MiSeq	ILLUMINA	cDNA	138376381	TRANSCRIPTOMIC	GEO	PAIRED	Homo sapiens	Peripheral Whole-Blood	Tissue	Blood
SRR13082948	PRJNA679331	SAMN16829826	SRX9529646	GSM4914383	SRP293160	GSM4914383	RNA-Seq	600	Illumina MiSeq	ILLUMINA	cDNA	205782244	TRANSCRIPTOMIC	GEO	PAIRED	Homo sapiens	Peripheral Whole-Blood	Tissue	Blood
SRR13082947	PRJNA679331	SAMN16829827	SRX9529645	GSM4914382	SRP293160	GSM4914382	RNA-Seq	601	Illumina MiSeq	ILLUMINA	cDNA	138099867	TRANSCRIPTOMIC	GEO	PAIRED	Homo sapiens	Peripheral Whole-Blood	Tissue	Blood
SRR13082946	PRJNA679331	SAMN16829828	SRX9529644	GSM4914381	SRP293160	GSM4914381	RNA-Seq	601	Illumina MiSeq	ILLUMINA	cDNA	137269474	TRANSCRIPTOMIC	GEO	PAIRED	Homo sapiens	Peripheral Whole-Blood	Tissue	Blood
SRR13082945	PRJNA679331	SAMN16829829	SRX9529643	GSM4914380	SRP293160	GSM4914380	RNA-Seq	600	Illumina MiSeq	ILLUMINA	cDNA	179285746	TRANSCRIPTOMIC	GEO	PAIRED	Homo sapiens	Peripheral Whole-Blood	Tissue	Blood
SRR13082944	PRJNA679331	SAMN16829830	SRX9529642	GSM4914379	SRP293160	GSM4914379	RNA-Seq	600	Illumina MiSeq	ILLUMINA	cDNA	156429376	TRANSCRIPTOMIC	GEO	PAIRED	Homo sapiens	Peripheral Whole-Blood	Tissue	Blood
SRR13082943	PRJNA679331	SAMN16829831	SRX9529641	GSM4914378	SRP293160	GSM4914378	RNA-Seq	600	Illumina MiSeq	ILLUMINA	cDNA	168202583	TRANSCRIPTOMIC	GEO	PAIRED	Homo sapiens	Peripheral Whole-Blood	Tissue	Blood
SRR13082912	PRJNA679331	SAMN16829832	SRX9529610	GSM4914347	SRP293160	GSM4914347	RNA-Seq	601	Illumina MiSeq	ILLUMINA	cDNA	132535930	TRANSCRIPTOMIC	GEO	PAIRED	Homo sapiens	Peripheral Whole-Blood	Tissue	Blood
SRR13082911	PRJNA679331	SAMN16829833	SRX9529609	GSM4914346	SRP293160	GSM4914346	RNA-Seq	600	Illumina MiSeq	ILLUMINA	cDNA	147669102	TRANSCRIPTOMIC	GEO	PAIRED	Homo sapiens	Peripheral Whole-Blood	Tissue	Blood
SRR13082940	PRJNA679331	SAMN16829840	SRX9529638	GSM4914375	SRP293160	GSM4914375	RNA-Seq	601	Illumina MiSeq	ILLUMINA	cDNA	207647862	TRANSCRIPTOMIC	GEO	PAIRED	Homo sapiens	Peripheral Whole-Blood	Tissue	Blood
SRR13082939	PRJNA679331	SAMN16829841	SRX9529637	GSM4914374	SRP293160	GSM4914374	RNA-Seq	601	Illumina MiSeq	ILLUMINA	cDNA	114538265	TRANSCRIPTOMIC	GEO	PAIRED	Homo sapiens	Peripheral Whole-Blood	Tissue	Blood
SRR13082938	PRJNA679331	SAMN16829842	SRX9529636	GSM4914373	SRP293160	GSM4914373	RNA-Seq	600	Illumina MiSeq	ILLUMINA	cDNA	106614748	TRANSCRIPTOMIC	GEO	PAIRED	Homo sapiens	Peripheral Whole-Blood	Tissue	Blood
SRR13082937	PRJNA679331	SAMN16829843	SRX9529635	GSM4914372	SRP293160	GSM4914372	RNA-Seq	600	Illumina MiSeq	ILLUMINA	cDNA	123417841	TRANSCRIPTOMIC	GEO	PAIRED	Homo sapiens	Peripheral Whole-Blood	Tissue	Blood
SRR13082936	PRJNA679331	SAMN16829844	SRX9529634	GSM4914371	SRP293160	GSM4914371	RNA-Seq	601	Illumina MiSeq	ILLUMINA	cDNA	130342179	TRANSCRIPTOMIC	GEO	PAIRED	Homo sapiens	Peripheral Whole-Blood	Tissue	Blood
SRR13082935	PRJNA679331	SAMN16829845	SRX9529633	GSM4914370	SRP293160	GSM4914370	RNA-Seq	601	Illumina MiSeq	ILLUMINA	cDNA	127241676	TRANSCRIPTOMIC	GEO	PAIRED	Homo sapiens	Peripheral Whole-Blood	Tissue	Blood
SRR13082934	PRJNA679331	SAMN16829846	SRX9529632	GSM4914369	SRP293160	GSM4914369	RNA-Seq	601	Illumina MiSeq	ILLUMINA	cDNA	149289568	TRANSCRIPTOMIC	GEO	PAIRED	Homo sapiens	Peripheral Whole-Blood	Tissue	Blood
SRR13082933	PRJNA679331	SAMN16829847	SRX9529631	GSM4914368	SRP293160	GSM4914368	RNA-Seq	600	Illumina MiSeq	ILLUMINA	cDNA	155461848	TRANSCRIPTOMIC	GEO	PAIRED	Homo sapiens	Peripheral Whole-Blood	Tissue	Blood
SRR13082932	PRJNA679331	SAMN16829848	SRX9529630	GSM4914367	SRP293160	GSM4914367	RNA-Seq	600	Illumina MiSeq	ILLUMINA	cDNA	108518020	TRANSCRIPTOMIC	GEO	PAIRED	Homo sapiens	Peripheral Whole-Blood	Tissue	Blood
SRR13082931	PRJNA679331	SAMN16829849	SRX9529629	GSM4914366	SRP293160	GSM4914366	RNA-Seq	601	Illumina MiSeq	ILLUMINA	cDNA	189772390	TRANSCRIPTOMIC	GEO	PAIRED	Homo sapiens	Peripheral Whole-Blood	Tissue	Blood
SRR13082930	PRJNA679331	SAMN16829850	SRX9529628	GSM4914365	SRP293160	GSM4914365	RNA-Seq	601	Illumina MiSeq	ILLUMINA	cDNA	189705500	TRANSCRIPTOMIC	GEO	PAIRED	Homo sapiens	Peripheral Whole-Blood	Tissue	Blood
SRR13082929	PRJNA679331	SAMN16829851	SRX9529627	GSM4914364	SRP293160	GSM4914364	RNA-Seq	600	Illumina MiSeq	ILLUMINA	cDNA	165590954	TRANSCRIPTOMIC	GEO	PAIRED	Homo sapiens	Peripheral Whole-Blood	Tissue	Blood
SRR13082928	PRJNA679331	SAMN16829852	SRX9529626	GSM4914363	SRP293160	GSM4914363	RNA-Seq	601	Illumina MiSeq	ILLUMINA	cDNA	179595523	TRANSCRIPTOMIC	GEO	PAIRED	Homo sapiens	Peripheral Whole-Blood	Tissue	Blood
SRR13082927	PRJNA679331	SAMN16829853	SRX9529625	GSM4914362	SRP293160	GSM4914362	RNA-Seq	601	Illumina MiSeq	ILLUMINA	cDNA	160203177	TRANSCRIPTOMIC	GEO	PAIRED	Homo sapiens	Peripheral Whole-Blood	Tissue	Blood
SRR13082926	PRJNA679331	SAMN16829854	SRX9529624	GSM4914361	SRP293160	GSM4914361	RNA-Seq	601	Illumina MiSeq	ILLUMINA	cDNA	120844945	TRANSCRIPTOMIC	GEO	PAIRED	Homo sapiens	Peripheral Whole-Blood	Tissue	Blood
SRR13082925	PRJNA679331	SAMN16829855	SRX9529623	GSM4914360	SRP293160	GSM4914360	RNA-Seq	601	Illumina MiSeq	ILLUMINA	cDNA	143416688	TRANSCRIPTOMIC	GEO	PAIRED	Homo sapiens	Peripheral Whole-Blood	Tissue	Blood
SRR13082924	PRJNA679331	SAMN16829856	SRX9529622	GSM4914359	SRP293160	GSM4914359	RNA-Seq	601	Illumina MiSeq	ILLUMINA	cDNA	143272894	TRANSCRIPTOMIC	GEO	PAIRED	Homo sapiens	Peripheral Whole-Blood	Tissue	Blood
SRR13082923	PRJNA679331	SAMN16829857	SRX9529621	GSM4914358	SRP293160	GSM4914358	RNA-Seq	600	Illumina MiSeq	ILLUMINA	cDNA	157229887	TRANSCRIPTOMIC	GEO	PAIRED	Homo sapiens	Peripheral Whole-Blood	Tissue	Blood
SRR13082922	PRJNA679331	SAMN16829858	SRX9529620	GSM4914357	SRP293160	GSM4914357	RNA-Seq	600	Illumina MiSeq	ILLUMINA	cDNA	162652089	TRANSCRIPTOMIC	GEO	PAIRED	Homo sapiens	Peripheral Whole-Blood	Tissue	Blood
SRR13082921	PRJNA679331	SAMN16829859	SRX9529619	GSM4914356	SRP293160	GSM4914356	RNA-Seq	601	Illumina MiSeq	ILLUMINA	cDNA	140400245	TRANSCRIPTOMIC	GEO	PAIRED	Homo sapiens	Peripheral Whole-Blood	Tissue	Blood
SRR13082920	PRJNA679331	SAMN16829860	SRX9529618	GSM4914355	SRP293160	GSM4914355	RNA-Seq	600	Illumina MiSeq	ILLUMINA	cDNA	171671201	TRANSCRIPTOMIC	GEO	PAIRED	Homo sapiens	Peripheral Whole-Blood	Tissue	Blood
SRR13082919	PRJNA679331	SAMN16829861	SRX9529617	GSM4914354	SRP293160	GSM4914354	RNA-Seq	601	Illumina MiSeq	ILLUMINA	cDNA	99475177	TRANSCRIPTOMIC	GEO	PAIRED	Homo sapiens	Peripheral Whole-Blood	Tissue	Blood
SRR13082918	PRJNA679331	SAMN16829862	SRX9529616	GSM4914353	SRP293160	GSM4914353	RNA-Seq	600	Illumina MiSeq	ILLUMINA	cDNA	146019015	TRANSCRIPTOMIC	GEO	PAIRED	Homo sapiens	Peripheral Whole-Blood	Tissue	Blood
SRR13082917	PRJNA679331	SAMN16829863	SRX9529615	GSM4914352	SRP293160	GSM4914352	RNA-Seq	600	Illumina MiSeq	ILLUMINA	cDNA	172706790	TRANSCRIPTOMIC	GEO	PAIRED	Homo sapiens	Peripheral Whole-Blood	Tissue	Blood
SRR13082916	PRJNA679331	SAMN16829864	SRX9529614	GSM4914351	SRP293160	GSM4914351	RNA-Seq	600	Illumina MiSeq	ILLUMINA	cDNA	132741509	TRANSCRIPTOMIC	GEO	PAIRED	Homo sapiens	Peripheral Whole-Blood	Tissue	Blood
SRR13082915	PRJNA679331	SAMN16829865	SRX9529613	GSM4914350	SRP293160	GSM4914350	RNA-Seq	600	Illumina MiSeq	ILLUMINA	cDNA	137583510	TRANSCRIPTOMIC	GEO	PAIRED	Homo sapiens	Peripheral Whole-Blood	Tissue	Blood
SRR13082847	PRJNA679331	SAMN16829866	SRX9529572	GSM4914309	SRP293160	GSM4914309	RNA-Seq	102	Illumina NovaSeq 6000	ILLUMINA	cDNA	2995718478	TRANSCRIPTOMIC	GEO	PAIRED	Homo sapiens	Peripheral Whole-Blood	Tissue	Blood
SRR13082848	PRJNA679331	SAMN16829866	SRX9529572	GSM4914309	SRP293160	GSM4914309	RNA-Seq	102	Illumina NovaSeq 6000	ILLUMINA	cDNA	3077377332	TRANSCRIPTOMIC	GEO	PAIRED	Homo sapiens	Peripheral Whole-Blood	Tissue	Blood
SRR13082845	PRJNA679331	SAMN16829867	SRX9529571	GSM4914308	SRP293160	GSM4914308	RNA-Seq	102	Illumina NovaSeq 6000	ILLUMINA	cDNA	2148984042	TRANSCRIPTOMIC	GEO	PAIRED	Homo sapiens	Peripheral Whole-Blood	Tissue	Blood
SRR13082846	PRJNA679331	SAMN16829867	SRX9529571	GSM4914308	SRP293160	GSM4914308	RNA-Seq	102	Illumina NovaSeq 6000	ILLUMINA	cDNA	2221788786	TRANSCRIPTOMIC	GEO	PAIRED	Homo sapiens	Peripheral Whole-Blood	Tissue	Blood
SRR13082843	PRJNA679331	SAMN16829868	SRX9529570	GSM4914307	SRP293160	GSM4914307	RNA-Seq	102	Illumina NovaSeq 6000	ILLUMINA	cDNA	3101483094	TRANSCRIPTOMIC	GEO	PAIRED	Homo sapiens	Peripheral Whole-Blood	Tissue	Blood
SRR13082844	PRJNA679331	SAMN16829868	SRX9529570	GSM4914307	SRP293160	GSM4914307	RNA-Seq	102	Illumina NovaSeq 6000	ILLUMINA	cDNA	3207686004	TRANSCRIPTOMIC	GEO	PAIRED	Homo sapiens	Peripheral Whole-Blood	Tissue	Blood
SRR13082841	PRJNA679331	SAMN16829869	SRX9529569	GSM4914306	SRP293160	GSM4914306	RNA-Seq	102	Illumina NovaSeq 6000	ILLUMINA	cDNA	3358348572	TRANSCRIPTOMIC	GEO	PAIRED	Homo sapiens	Peripheral Whole-Blood	Tissue	Blood
SRR13082842	PRJNA679331	SAMN16829869	SRX9529569	GSM4914306	SRP293160	GSM4914306	RNA-Seq	102	Illumina NovaSeq 6000	ILLUMINA	cDNA	3462364092	TRANSCRIPTOMIC	GEO	PAIRED	Homo sapiens	Peripheral Whole-Blood	Tissue	Blood
SRR13082839	PRJNA679331	SAMN16829870	SRX9529568	GSM4914305	SRP293160	GSM4914305	RNA-Seq	102	Illumina NovaSeq 6000	ILLUMINA	cDNA	2687146344	TRANSCRIPTOMIC	GEO	PAIRED	Homo sapiens	Peripheral Whole-Blood	Tissue	Blood
SRR13082840	PRJNA679331	SAMN16829870	SRX9529568	GSM4914305	SRP293160	GSM4914305	RNA-Seq	102	Illumina NovaSeq 6000	ILLUMINA	cDNA	2764117380	TRANSCRIPTOMIC	GEO	PAIRED	Homo sapiens	Peripheral Whole-Blood	Tissue	Blood
SRR13082837	PRJNA679331	SAMN16829871	SRX9529567	GSM4914304	SRP293160	GSM4914304	RNA-Seq	102	Illumina NovaSeq 6000	ILLUMINA	cDNA	2968167258	TRANSCRIPTOMIC	GEO	PAIRED	Homo sapiens	Peripheral Whole-Blood	Tissue	Blood
SRR13082838	PRJNA679331	SAMN16829871	SRX9529567	GSM4914304	SRP293160	GSM4914304	RNA-Seq	102	Illumina NovaSeq 6000	ILLUMINA	cDNA	3074137914	TRANSCRIPTOMIC	GEO	PAIRED	Homo sapiens	Peripheral Whole-Blood	Tissue	Blood
SRR13082835	PRJNA679331	SAMN16829872	SRX9529566	GSM4914303	SRP293160	GSM4914303	RNA-Seq	102	Illumina NovaSeq 6000	ILLUMINA	cDNA	2637879732	TRANSCRIPTOMIC	GEO	PAIRED	Homo sapiens	Peripheral Whole-Blood	Tissue	Blood
SRR13082836	PRJNA679331	SAMN16829872	SRX9529566	GSM4914303	SRP293160	GSM4914303	RNA-Seq	102	Illumina NovaSeq 6000	ILLUMINA	cDNA	2704668312	TRANSCRIPTOMIC	GEO	PAIRED	Homo sapiens	Peripheral Whole-Blood	Tissue	Blood
SRR13082833	PRJNA679331	SAMN16829873	SRX9529565	GSM4914302	SRP293160	GSM4914302	RNA-Seq	102	Illumina NovaSeq 6000	ILLUMINA	cDNA	1863610380	TRANSCRIPTOMIC	GEO	PAIRED	Homo sapiens	Peripheral Whole-Blood	Tissue	Blood
SRR13082834	PRJNA679331	SAMN16829873	SRX9529565	GSM4914302	SRP293160	GSM4914302	RNA-Seq	102	Illumina NovaSeq 6000	ILLUMINA	cDNA	1923070770	TRANSCRIPTOMIC	GEO	PAIRED	Homo sapiens	Peripheral Whole-Blood	Tissue	Blood
SRR13082831	PRJNA679331	SAMN16829874	SRX9529564	GSM4914301	SRP293160	GSM4914301	RNA-Seq	102	Illumina NovaSeq 6000	ILLUMINA	cDNA	2079439320	TRANSCRIPTOMIC	GEO	PAIRED	Homo sapiens	Peripheral Whole-Blood	Tissue	Blood
SRR13082832	PRJNA679331	SAMN16829874	SRX9529564	GSM4914301	SRP293160	GSM4914301	RNA-Seq	102	Illumina NovaSeq 6000	ILLUMINA	cDNA	2140409004	TRANSCRIPTOMIC	GEO	PAIRED	Homo sapiens	Peripheral Whole-Blood	Tissue	Blood
SRR13082829	PRJNA679331	SAMN16829875	SRX9529563	GSM4914300	SRP293160	GSM4914300	RNA-Seq	102	Illumina NovaSeq 6000	ILLUMINA	cDNA	1907691516	TRANSCRIPTOMIC	GEO	PAIRED	Homo sapiens	Peripheral Whole-Blood	Tissue	Blood
SRR13082830	PRJNA679331	SAMN16829875	SRX9529563	GSM4914300	SRP293160	GSM4914300	RNA-Seq	102	Illumina NovaSeq 6000	ILLUMINA	cDNA	1973843310	TRANSCRIPTOMIC	GEO	PAIRED	Homo sapiens	Peripheral Whole-Blood	Tissue	Blood
SRR13082827	PRJNA679331	SAMN16829876	SRX9529562	GSM4914299	SRP293160	GSM4914299	RNA-Seq	102	Illumina NovaSeq 6000	ILLUMINA	cDNA	1860463782	TRANSCRIPTOMIC	GEO	PAIRED	Homo sapiens	Peripheral Whole-Blood	Tissue	Blood
SRR13082828	PRJNA679331	SAMN16829876	SRX9529562	GSM4914299	SRP293160	GSM4914299	RNA-Seq	102	Illumina NovaSeq 6000	ILLUMINA	cDNA	1917083268	TRANSCRIPTOMIC	GEO	PAIRED	Homo sapiens	Peripheral Whole-Blood	Tissue	Blood
SRR13082825	PRJNA679331	SAMN16829877	SRX9529561	GSM4914298	SRP293160	GSM4914298	RNA-Seq	102	Illumina NovaSeq 6000	ILLUMINA	cDNA	2046656010	TRANSCRIPTOMIC	GEO	PAIRED	Homo sapiens	Peripheral Whole-Blood	Tissue	Blood
SRR13082826	PRJNA679331	SAMN16829877	SRX9529561	GSM4914298	SRP293160	GSM4914298	RNA-Seq	102	Illumina NovaSeq 6000	ILLUMINA	cDNA	2104617204	TRANSCRIPTOMIC	GEO	PAIRED	Homo sapiens	Peripheral Whole-Blood	Tissue	Blood
SRR13082823	PRJNA679331	SAMN16829878	SRX9529560	GSM4914297	SRP293160	GSM4914297	RNA-Seq	102	Illumina NovaSeq 6000	ILLUMINA	cDNA	1885651866	TRANSCRIPTOMIC	GEO	PAIRED	Homo sapiens	Peripheral Whole-Blood	Tissue	Blood
SRR13082824	PRJNA679331	SAMN16829878	SRX9529560	GSM4914297	SRP293160	GSM4914297	RNA-Seq	102	Illumina NovaSeq 6000	ILLUMINA	cDNA	1940639148	TRANSCRIPTOMIC	GEO	PAIRED	Homo sapiens	Peripheral Whole-Blood	Tissue	Blood
SRR13082821	PRJNA679331	SAMN16829879	SRX9529559	GSM4914296	SRP293160	GSM4914296	RNA-Seq	102	Illumina NovaSeq 6000	ILLUMINA	cDNA	2591625588	TRANSCRIPTOMIC	GEO	PAIRED	Homo sapiens	Peripheral Whole-Blood	Tissue	Blood
SRR13082822	PRJNA679331	SAMN16829879	SRX9529559	GSM4914296	SRP293160	GSM4914296	RNA-Seq	102	Illumina NovaSeq 6000	ILLUMINA	cDNA	2648184792	TRANSCRIPTOMIC	GEO	PAIRED	Homo sapiens	Peripheral Whole-Blood	Tissue	Blood
SRR13082819	PRJNA679331	SAMN16829880	SRX9529558	GSM4914295	SRP293160	GSM4914295	RNA-Seq	102	Illumina NovaSeq 6000	ILLUMINA	cDNA	2116652796	TRANSCRIPTOMIC	GEO	PAIRED	Homo sapiens	Peripheral Whole-Blood	Tissue	Blood
SRR13082820	PRJNA679331	SAMN16829880	SRX9529558	GSM4914295	SRP293160	GSM4914295	RNA-Seq	102	Illumina NovaSeq 6000	ILLUMINA	cDNA	2181666678	TRANSCRIPTOMIC	GEO	PAIRED	Homo sapiens	Peripheral Whole-Blood	Tissue	Blood
SRR13082817	PRJNA679331	SAMN16829881	SRX9529557	GSM4914294	SRP293160	GSM4914294	RNA-Seq	102	Illumina NovaSeq 6000	ILLUMINA	cDNA	1722300702	TRANSCRIPTOMIC	GEO	PAIRED	Homo sapiens	Peripheral Whole-Blood	Tissue	Blood
SRR13082818	PRJNA679331	SAMN16829881	SRX9529557	GSM4914294	SRP293160	GSM4914294	RNA-Seq	102	Illumina NovaSeq 6000	ILLUMINA	cDNA	1775898030	TRANSCRIPTOMIC	GEO	PAIRED	Homo sapiens	Peripheral Whole-Blood	Tissue	Blood
SRR13082815	PRJNA679331	SAMN16829882	SRX9529556	GSM4914293	SRP293160	GSM4914293	RNA-Seq	102	Illumina NovaSeq 6000	ILLUMINA	cDNA	2315519646	TRANSCRIPTOMIC	GEO	PAIRED	Homo sapiens	Peripheral Whole-Blood	Tissue	Blood
SRR13082816	PRJNA679331	SAMN16829882	SRX9529556	GSM4914293	SRP293160	GSM4914293	RNA-Seq	102	Illumina NovaSeq 6000	ILLUMINA	cDNA	2397876486	TRANSCRIPTOMIC	GEO	PAIRED	Homo sapiens	Peripheral Whole-Blood	Tissue	Blood
SRR13082813	PRJNA679331	SAMN16829883	SRX9529555	GSM4914292	SRP293160	GSM4914292	RNA-Seq	102	Illumina NovaSeq 6000	ILLUMINA	cDNA	2427841230	TRANSCRIPTOMIC	GEO	PAIRED	Homo sapiens	Peripheral Whole-Blood	Tissue	Blood
SRR13082814	PRJNA679331	SAMN16829883	SRX9529555	GSM4914292	SRP293160	GSM4914292	RNA-Seq	102	Illumina NovaSeq 6000	ILLUMINA	cDNA	2486804370	TRANSCRIPTOMIC	GEO	PAIRED	Homo sapiens	Peripheral Whole-Blood	Tissue	Blood
SRR13082811	PRJNA679331	SAMN16829884	SRX9529554	GSM4914291	SRP293160	GSM4914291	RNA-Seq	102	Illumina NovaSeq 6000	ILLUMINA	cDNA	3512364390	TRANSCRIPTOMIC	GEO	PAIRED	Homo sapiens	Peripheral Whole-Blood	Tissue	Blood
SRR13082812	PRJNA679331	SAMN16829884	SRX9529554	GSM4914291	SRP293160	GSM4914291	RNA-Seq	102	Illumina NovaSeq 6000	ILLUMINA	cDNA	3630877374	TRANSCRIPTOMIC	GEO	PAIRED	Homo sapiens	Peripheral Whole-Blood	Tissue	Blood
SRR13082809	PRJNA679331	SAMN16829885	SRX9529553	GSM4914290	SRP293160	GSM4914290	RNA-Seq	102	Illumina NovaSeq 6000	ILLUMINA	cDNA	1493266638	TRANSCRIPTOMIC	GEO	PAIRED	Homo sapiens	Peripheral Whole-Blood	Tissue	Blood
SRR13082810	PRJNA679331	SAMN16829885	SRX9529553	GSM4914290	SRP293160	GSM4914290	RNA-Seq	102	Illumina NovaSeq 6000	ILLUMINA	cDNA	1531285098	TRANSCRIPTOMIC	GEO	PAIRED	Homo sapiens	Peripheral Whole-Blood	Tissue	Blood
SRR13082942	PRJNA679331	SAMN16829886	SRX9529640	GSM4914377	SRP293160	GSM4914377	RNA-Seq	600	Illumina MiSeq	ILLUMINA	cDNA	178899821	TRANSCRIPTOMIC	GEO	PAIRED	Homo sapiens	Peripheral Whole-Blood	Tissue	Blood
SRR13082941	PRJNA679331	SAMN16829887	SRX9529639	GSM4914376	SRP293160	GSM4914376	RNA-Seq	600	Illumina MiSeq	ILLUMINA	cDNA	159377652	TRANSCRIPTOMIC	GEO	PAIRED	Homo sapiens	Peripheral Whole-Blood	Tissue	Blood
SRR13082863	PRJNA679331	SAMN16829965	SRX9529580	GSM4914317	SRP293160	GSM4914317	RNA-Seq	102	Illumina NovaSeq 6000	ILLUMINA	cDNA	2498799264	TRANSCRIPTOMIC	GEO	PAIRED	Homo sapiens	Peripheral Whole-Blood	Tissue	Blood
SRR13082864	PRJNA679331	SAMN16829965	SRX9529580	GSM4914317	SRP293160	GSM4914317	RNA-Seq	102	Illumina NovaSeq 6000	ILLUMINA	cDNA	2561324856	TRANSCRIPTOMIC	GEO	PAIRED	Homo sapiens	Peripheral Whole-Blood	Tissue	Blood
SRR13082861	PRJNA679331	SAMN16829966	SRX9529579	GSM4914316	SRP293160	GSM4914316	RNA-Seq	102	Illumina NovaSeq 6000	ILLUMINA	cDNA	2678855784	TRANSCRIPTOMIC	GEO	PAIRED	Homo sapiens	Peripheral Whole-Blood	Tissue	Blood
SRR13082862	PRJNA679331	SAMN16829966	SRX9529579	GSM4914316	SRP293160	GSM4914316	RNA-Seq	102	Illumina NovaSeq 6000	ILLUMINA	cDNA	2760742608	TRANSCRIPTOMIC	GEO	PAIRED	Homo sapiens	Peripheral Whole-Blood	Tissue	Blood
SRR13082859	PRJNA679331	SAMN16829967	SRX9529578	GSM4914315	SRP293160	GSM4914315	RNA-Seq	102	Illumina NovaSeq 6000	ILLUMINA	cDNA	2807278170	TRANSCRIPTOMIC	GEO	PAIRED	Homo sapiens	Peripheral Whole-Blood	Tissue	Blood
SRR13082860	PRJNA679331	SAMN16829967	SRX9529578	GSM4914315	SRP293160	GSM4914315	RNA-Seq	102	Illumina NovaSeq 6000	ILLUMINA	cDNA	2880231426	TRANSCRIPTOMIC	GEO	PAIRED	Homo sapiens	Peripheral Whole-Blood	Tissue	Blood
SRR13082857	PRJNA679331	SAMN16829968	SRX9529577	GSM4914314	SRP293160	GSM4914314	RNA-Seq	102	Illumina NovaSeq 6000	ILLUMINA	cDNA	3436795344	TRANSCRIPTOMIC	GEO	PAIRED	Homo sapiens	Peripheral Whole-Blood	Tissue	Blood
SRR13082858	PRJNA679331	SAMN16829968	SRX9529577	GSM4914314	SRP293160	GSM4914314	RNA-Seq	102	Illumina NovaSeq 6000	ILLUMINA	cDNA	3545755824	TRANSCRIPTOMIC	GEO	PAIRED	Homo sapiens	Peripheral Whole-Blood	Tissue	Blood
SRR13082855	PRJNA679331	SAMN16829969	SRX9529576	GSM4914313	SRP293160	GSM4914313	RNA-Seq	102	Illumina NovaSeq 6000	ILLUMINA	cDNA	3643572906	TRANSCRIPTOMIC	GEO	PAIRED	Homo sapiens	Peripheral Whole-Blood	Tissue	Blood
SRR13082856	PRJNA679331	SAMN16829969	SRX9529576	GSM4914313	SRP293160	GSM4914313	RNA-Seq	102	Illumina NovaSeq 6000	ILLUMINA	cDNA	3719118084	TRANSCRIPTOMIC	GEO	PAIRED	Homo sapiens	Peripheral Whole-Blood	Tissue	Blood
SRR13082853	PRJNA679331	SAMN16829970	SRX9529575	GSM4914312	SRP293160	GSM4914312	RNA-Seq	102	Illumina NovaSeq 6000	ILLUMINA	cDNA	2711705394	TRANSCRIPTOMIC	GEO	PAIRED	Homo sapiens	Peripheral Whole-Blood	Tissue	Blood
SRR13082854	PRJNA679331	SAMN16829970	SRX9529575	GSM4914312	SRP293160	GSM4914312	RNA-Seq	102	Illumina NovaSeq 6000	ILLUMINA	cDNA	2792757450	TRANSCRIPTOMIC	GEO	PAIRED	Homo sapiens	Peripheral Whole-Blood	Tissue	Blood
SRR13082851	PRJNA679331	SAMN16829971	SRX9529574	GSM4914311	SRP293160	GSM4914311	RNA-Seq	102	Illumina NovaSeq 6000	ILLUMINA	cDNA	3233452938	TRANSCRIPTOMIC	GEO	PAIRED	Homo sapiens	Peripheral Whole-Blood	Tissue	Blood
SRR13082852	PRJNA679331	SAMN16829971	SRX9529574	GSM4914311	SRP293160	GSM4914311	RNA-Seq	102	Illumina NovaSeq 6000	ILLUMINA	cDNA	3320374584	TRANSCRIPTOMIC	GEO	PAIRED	Homo sapiens	Peripheral Whole-Blood	Tissue	Blood
SRR13082849	PRJNA679331	SAMN16829972	SRX9529573	GSM4914310	SRP293160	GSM4914310	RNA-Seq	102	Illumina NovaSeq 6000	ILLUMINA	cDNA	3303564066	TRANSCRIPTOMIC	GEO	PAIRED	Homo sapiens	Peripheral Whole-Blood	Tissue	Blood
SRR13082850	PRJNA679331	SAMN16829972	SRX9529573	GSM4914310	SRP293160	GSM4914310	RNA-Seq	102	Illumina NovaSeq 6000	ILLUMINA	cDNA	3397853376	TRANSCRIPTOMIC	GEO	PAIRED	Homo sapiens	Peripheral Whole-Blood	Tissue	Blood
SRR13125704	PRJNA680539	SAMN16881998	SRX9567672	GSM4932908	SRP293741	GSM4932908	RNA-Seq	117	Illumina NovaSeq 6000	ILLUMINA	cDNA	27496551771	TRANSCRIPTOMIC	GEO	PAIRED	Homo sapiens	blood	Tissue	Blood
SRR13125703	PRJNA680539	SAMN16881999	SRX9567671	GSM4932907	SRP293741	GSM4932907	RNA-Seq	117	Illumina NovaSeq 6000	ILLUMINA	cDNA	33472731591	TRANSCRIPTOMIC	GEO	PAIRED	Homo sapiens	blood	Tissue	Blood
SRR13125702	PRJNA680539	SAMN16882000	SRX9567670	GSM4932906	SRP293741	GSM4932906	RNA-Seq	117	Illumina NovaSeq 6000	ILLUMINA	cDNA	33270277716	TRANSCRIPTOMIC	GEO	PAIRED	Homo sapiens	blood	Tissue	Blood
SRR13125701	PRJNA680539	SAMN16882001	SRX9567669	GSM4932905	SRP293741	GSM4932905	RNA-Seq	117	Illumina NovaSeq 6000	ILLUMINA	cDNA	37123525413	TRANSCRIPTOMIC	GEO	PAIRED	Homo sapiens	blood	Tissue	Blood
SRR13125700	PRJNA680539	SAMN16882002	SRX9567668	GSM4932904	SRP293741	GSM4932904	RNA-Seq	117	Illumina NovaSeq 6000	ILLUMINA	cDNA	48421402731	TRANSCRIPTOMIC	GEO	PAIRED	Homo sapiens	blood	Tissue	Blood
SRR13125699	PRJNA680539	SAMN16882003	SRX9567667	GSM4932903	SRP293741	GSM4932903	RNA-Seq	117	Illumina NovaSeq 6000	ILLUMINA	cDNA	62870882373	TRANSCRIPTOMIC	GEO	PAIRED	Homo sapiens	blood	Tissue	Blood
SRR13125698	PRJNA680539	SAMN16882005	SRX9567666	GSM4932902	SRP293741	GSM4932902	RNA-Seq	117	Illumina NovaSeq 6000	ILLUMINA	cDNA	144000000000	TRANSCRIPTOMIC	GEO	PAIRED	Homo sapiens	blood	Tissue	Blood
SRR13125697	PRJNA680539	SAMN16882006	SRX9567659	GSM4932901	SRP293741	GSM4932901	RNA-Seq	117	Illumina NovaSeq 6000	ILLUMINA	cDNA	7018128468	TRANSCRIPTOMIC	GEO	PAIRED	Homo sapiens	blood	Tissue	Blood
SRR13125696	PRJNA680539	SAMN16882007	SRX9567658	GSM4932900	SRP293741	GSM4932900	RNA-Seq	117	Illumina NovaSeq 6000	ILLUMINA	cDNA	6352418241	TRANSCRIPTOMIC	GEO	PAIRED	Homo sapiens	blood	Tissue	Blood
SRR13125725	PRJNA680539	SAMN16882009	SRX9567688	GSM4932924	SRP293741	GSM4932924	RNA-Seq	302	Illumina NovaSeq 6000	ILLUMINA	cDNA	16405562006	TRANSCRIPTOMIC	GEO	PAIRED	Homo sapiens	blood	Tissue	Blood
SRR13125718	PRJNA680539	SAMN16882011	SRX9567681	GSM4932917	SRP293741	GSM4932917	RNA-Seq	117	Illumina NovaSeq 6000	ILLUMINA	cDNA	161000000000	TRANSCRIPTOMIC	GEO	PAIRED	Homo sapiens	blood	Tissue	Blood
SRR13125717	PRJNA680539	SAMN16882012	SRX9567680	GSM4932916	SRP293741	GSM4932916	RNA-Seq	117	Illumina NovaSeq 6000	ILLUMINA	cDNA	156000000000	TRANSCRIPTOMIC	GEO	PAIRED	Homo sapiens	blood	Tissue	Blood
SRR13125707	PRJNA680539	SAMN16882017	SRX9567675	GSM4932911	SRP293741	GSM4932911	RNA-Seq	117	Illumina NovaSeq 6000	ILLUMINA	cDNA	28566447273	TRANSCRIPTOMIC	GEO	PAIRED	Homo sapiens	blood	Tissue	Blood
SRR13125708	PRJNA680539	SAMN16882017	SRX9567675	GSM4932911	SRP293741	GSM4932911	RNA-Seq	117	Illumina NovaSeq 6000	ILLUMINA	cDNA	26833726413	TRANSCRIPTOMIC	GEO	PAIRED	Homo sapiens	blood	Tissue	Blood
SRR13125706	PRJNA680539	SAMN16882018	SRX9567674	GSM4932910	SRP293741	GSM4932910	RNA-Seq	117	Illumina NovaSeq 6000	ILLUMINA	cDNA	138000000000	TRANSCRIPTOMIC	GEO	PAIRED	Homo sapiens	blood	Tissue	Blood
SRR13125705	PRJNA680539	SAMN16882019	SRX9567673	GSM4932909	SRP293741	GSM4932909	RNA-Seq	117	Illumina NovaSeq 6000	ILLUMINA	cDNA	99986453424	TRANSCRIPTOMIC	GEO	PAIRED	Homo sapiens	blood	Tissue	Blood
SRR13125724	PRJNA680539	SAMN16882026	SRX9567687	GSM4932923	SRP293741	GSM4932923	RNA-Seq	302	Illumina NovaSeq 6000	ILLUMINA	cDNA	20225747548	TRANSCRIPTOMIC	GEO	PAIRED	Homo sapiens	blood	Tissue	Blood
SRR13125723	PRJNA680539	SAMN16882027	SRX9567686	GSM4932922	SRP293741	GSM4932922	RNA-Seq	302	Illumina NovaSeq 6000	ILLUMINA	cDNA	49821726408	TRANSCRIPTOMIC	GEO	PAIRED	Homo sapiens	blood	Tissue	Blood
SRR13125722	PRJNA680539	SAMN16882028	SRX9567685	GSM4932921	SRP293741	GSM4932921	RNA-Seq	302	Illumina NovaSeq 6000	ILLUMINA	cDNA	5441068768	TRANSCRIPTOMIC	GEO	PAIRED	Homo sapiens	blood	Tissue	Blood
SRR13125721	PRJNA680539	SAMN16882029	SRX9567684	GSM4932920	SRP293741	GSM4932920	RNA-Seq	302	Illumina NovaSeq 6000	ILLUMINA	cDNA	3884834380	TRANSCRIPTOMIC	GEO	PAIRED	Homo sapiens	blood	Tissue	Blood
SRR13125726	PRJNA680539	SAMN16882031	SRX9567689	GSM4932925	SRP293741	GSM4932925	RNA-Seq	302	Illumina NovaSeq 6000	ILLUMINA	cDNA	14842086564	TRANSCRIPTOMIC	GEO	PAIRED	Homo sapiens	blood	Tissue	Blood
SRR13125737	PRJNA680539	SAMN16882040	SRX9567662	GSM4932936	SRP293741	GSM4932936	RNA-Seq	302	Illumina NovaSeq 6000	ILLUMINA	cDNA	36946637418	TRANSCRIPTOMIC	GEO	PAIRED	Homo sapiens	blood	Tissue	Blood
SRR13125732	PRJNA680539	SAMN16882045	SRX9567695	GSM4932931	SRP293741	GSM4932931	RNA-Seq	302	Illumina NovaSeq 6000	ILLUMINA	cDNA	11908218172	TRANSCRIPTOMIC	GEO	PAIRED	Homo sapiens	blood	Tissue	Blood
SRR13125731	PRJNA680539	SAMN16882046	SRX9567694	GSM4932930	SRP293741	GSM4932930	RNA-Seq	302	Illumina NovaSeq 6000	ILLUMINA	cDNA	26324110558	TRANSCRIPTOMIC	GEO	PAIRED	Homo sapiens	blood	Tissue	Blood
SRR13125730	PRJNA680539	SAMN16882047	SRX9567693	GSM4932929	SRP293741	GSM4932929	RNA-Seq	302	Illumina NovaSeq 6000	ILLUMINA	cDNA	28654514698	TRANSCRIPTOMIC	GEO	PAIRED	Homo sapiens	blood	Tissue	Blood
SRR13125729	PRJNA680539	SAMN16882048	SRX9567692	GSM4932928	SRP293741	GSM4932928	RNA-Seq	302	Illumina NovaSeq 6000	ILLUMINA	cDNA	13748221424	TRANSCRIPTOMIC	GEO	PAIRED	Homo sapiens	blood	Tissue	Blood
SRR13125728	PRJNA680539	SAMN16882049	SRX9567691	GSM4932927	SRP293741	GSM4932927	RNA-Seq	302	Illumina NovaSeq 6000	ILLUMINA	cDNA	9221909750	TRANSCRIPTOMIC	GEO	PAIRED	Homo sapiens	blood	Tissue	Blood
SRR13125727	PRJNA680539	SAMN16882050	SRX9567690	GSM4932926	SRP293741	GSM4932926	RNA-Seq	302	Illumina NovaSeq 6000	ILLUMINA	cDNA	12844201336	TRANSCRIPTOMIC	GEO	PAIRED	Homo sapiens	blood	Tissue	Blood
SRR13125738	PRJNA680539	SAMN16882059	SRX9567663	GSM4932937	SRP293741	GSM4932937	RNA-Seq	302	Illumina NovaSeq 6000	ILLUMINA	cDNA	32962499096	TRANSCRIPTOMIC	GEO	PAIRED	Homo sapiens	blood	Tissue	Blood
SRR13151609	PRJNA681002	SAMN16928360	SRX9591771	GSM4946611	SRP294356	GSM4946611	RNA-Seq	75	NextSeq 500	ILLUMINA	cDNA	1610870794	TRANSCRIPTOMIC	GEO	SINGLE	Mesocricetus auratus	Syrian gold hamster	Tissue	Blood
SRR13151608	PRJNA681002	SAMN16928361	SRX9591770	GSM4946610	SRP294356	GSM4946610	RNA-Seq	75	NextSeq 500	ILLUMINA	cDNA	1169351830	TRANSCRIPTOMIC	GEO	SINGLE	Mesocricetus auratus	Syrian gold hamster	Tissue	Blood
SRR13151607	PRJNA681002	SAMN16928362	SRX9591769	GSM4946609	SRP294356	GSM4946609	RNA-Seq	75	NextSeq 500	ILLUMINA	cDNA	1577643258	TRANSCRIPTOMIC	GEO	SINGLE	Mesocricetus auratus	Syrian gold hamster	Tissue	Blood
SRR13151626	PRJNA681002	SAMN16928375	SRX9591788	GSM4946628	SRP294356	GSM4946628	RNA-Seq	75	NextSeq 500	ILLUMINA	cDNA	907547689	TRANSCRIPTOMIC	GEO	SINGLE	Mesocricetus auratus	Syrian gold hamster	Tissue	Blood
SRR13151625	PRJNA681002	SAMN16928376	SRX9591787	GSM4946627	SRP294356	GSM4946627	RNA-Seq	75	NextSeq 500	ILLUMINA	cDNA	891499108	TRANSCRIPTOMIC	GEO	SINGLE	Mesocricetus auratus	Syrian gold hamster	Tissue	Blood
SRR13151624	PRJNA681002	SAMN16928377	SRX9591786	GSM4946626	SRP294356	GSM4946626	RNA-Seq	75	NextSeq 500	ILLUMINA	cDNA	1115843893	TRANSCRIPTOMIC	GEO	SINGLE	Mesocricetus auratus	Syrian gold hamster	Tissue	Blood
SRR13151620	PRJNA681002	SAMN16928384	SRX9591782	GSM4946622	SRP294356	GSM4946622	RNA-Seq	67	NextSeq 500	ILLUMINA	cDNA	407453592	TRANSCRIPTOMIC	GEO	SINGLE	Mesocricetus auratus	Syrian gold hamster	Tissue	Blood
SRR13151619	PRJNA681002	SAMN16928385	SRX9591781	GSM4946621	SRP294356	GSM4946621	RNA-Seq	63	NextSeq 500	ILLUMINA	cDNA	729657762	TRANSCRIPTOMIC	GEO	SINGLE	Mesocricetus auratus	Syrian gold hamster	Tissue	Blood
SRR13151615	PRJNA681002	SAMN16928389	SRX9591777	GSM4946617	SRP294356	GSM4946617	RNA-Seq	75	NextSeq 500	ILLUMINA	cDNA	1338288047	TRANSCRIPTOMIC	GEO	SINGLE	Mesocricetus auratus	Syrian gold hamster	Tissue	Blood
SRR13151614	PRJNA681002	SAMN16928390	SRX9591776	GSM4946616	SRP294356	GSM4946616	RNA-Seq	75	NextSeq 500	ILLUMINA	cDNA	1165832191	TRANSCRIPTOMIC	GEO	SINGLE	Mesocricetus auratus	Syrian gold hamster	Tissue	Blood
SRR13151613	PRJNA681002	SAMN16928391	SRX9591775	GSM4946615	SRP294356	GSM4946615	RNA-Seq	75	NextSeq 500	ILLUMINA	cDNA	1105302519	TRANSCRIPTOMIC	GEO	SINGLE	Mesocricetus auratus	Syrian gold hamster	Tissue	Blood
SRR13151650	PRJNA681002	SAMN16928393	SRX9591812	GSM4946652	SRP294356	GSM4946652	RNA-Seq	92	Illumina NovaSeq 6000	ILLUMINA	cDNA	25178684200	TRANSCRIPTOMIC	GEO	PAIRED	Mesocricetus auratus	Syrian gold hamster	Tissue	Blood
SRR13151649	PRJNA681002	SAMN16928394	SRX9591811	GSM4946651	SRP294356	GSM4946651	RNA-Seq	92	Illumina NovaSeq 6000	ILLUMINA	cDNA	26723420504	TRANSCRIPTOMIC	GEO	PAIRED	Mesocricetus auratus	Syrian gold hamster	Tissue	Blood
SRR13151648	PRJNA681002	SAMN16928395	SRX9591810	GSM4946650	SRP294356	GSM4946650	RNA-Seq	92	Illumina NovaSeq 6000	ILLUMINA	cDNA	27624441364	TRANSCRIPTOMIC	GEO	PAIRED	Mesocricetus auratus	Syrian gold hamster	Tissue	Blood
SRR13151644	PRJNA681002	SAMN16928399	SRX9591806	GSM4946646	SRP294356	GSM4946646	RNA-Seq	92	Illumina NovaSeq 6000	ILLUMINA	cDNA	16009271164	TRANSCRIPTOMIC	GEO	PAIRED	Mesocricetus auratus	Syrian gold hamster	Tissue	Blood
SRR13151643	PRJNA681002	SAMN16928400	SRX9591805	GSM4946645	SRP294356	GSM4946645	RNA-Seq	92	Illumina NovaSeq 6000	ILLUMINA	cDNA	20766019108	TRANSCRIPTOMIC	GEO	PAIRED	Mesocricetus auratus	Syrian gold hamster	Tissue	Blood
SRR13151642	PRJNA681002	SAMN16928401	SRX9591804	GSM4946644	SRP294356	GSM4946644	RNA-Seq	92	Illumina NovaSeq 6000	ILLUMINA	cDNA	18470509076	TRANSCRIPTOMIC	GEO	PAIRED	Mesocricetus auratus	Syrian gold hamster	Tissue	Blood
SRR13151638	PRJNA681002	SAMN16928405	SRX9591800	GSM4946640	SRP294356	GSM4946640	RNA-Seq	92	Illumina NovaSeq 6000	ILLUMINA	cDNA	23918084744	TRANSCRIPTOMIC	GEO	PAIRED	Mesocricetus auratus	Syrian gold hamster	Tissue	Blood
SRR13151637	PRJNA681002	SAMN16928406	SRX9591799	GSM4946639	SRP294356	GSM4946639	RNA-Seq	92	Illumina NovaSeq 6000	ILLUMINA	cDNA	28301036688	TRANSCRIPTOMIC	GEO	PAIRED	Mesocricetus auratus	Syrian gold hamster	Tissue	Blood
SRR13151636	PRJNA681002	SAMN16929068	SRX9591798	GSM4946638	SRP294356	GSM4946638	RNA-Seq	92	Illumina NovaSeq 6000	ILLUMINA	cDNA	21886143396	TRANSCRIPTOMIC	GEO	PAIRED	Mesocricetus auratus	Syrian gold hamster	Tissue	Blood
SRR13151656	PRJNA681002	SAMN16929072	SRX9591818	GSM4946658	SRP294356	GSM4946658	RNA-Seq	92	Illumina NovaSeq 6000	ILLUMINA	cDNA	15012773900	TRANSCRIPTOMIC	GEO	PAIRED	Mesocricetus auratus	Syrian gold hamster	Tissue	Blood
SRR13151655	PRJNA681002	SAMN16929073	SRX9591817	GSM4946657	SRP294356	GSM4946657	RNA-Seq	92	Illumina NovaSeq 6000	ILLUMINA	cDNA	16284980260	TRANSCRIPTOMIC	GEO	PAIRED	Mesocricetus auratus	Syrian gold hamster	Tissue	Blood
SRR13151654	PRJNA681002	SAMN16929074	SRX9591816	GSM4946656	SRP294356	GSM4946656	RNA-Seq	92	Illumina NovaSeq 6000	ILLUMINA	cDNA	15103497492	TRANSCRIPTOMIC	GEO	PAIRED	Mesocricetus auratus	Syrian gold hamster	Tissue	Blood
SRR13329142	PRJNA688684	SAMN17184502	SRX9756214	GSM4995442	SRP299788	GSM4995442	RNA-Seq	119	Illumina NovaSeq 6000	ILLUMINA	cDNA	17803485518	TRANSCRIPTOMIC	GEO	PAIRED	Homo sapiens	Whole blood	Tissue	Blood
SRR13329143	PRJNA688684	SAMN17184502	SRX9756214	GSM4995442	SRP299788	GSM4995442	RNA-Seq	119	Illumina NovaSeq 6000	ILLUMINA	cDNA	17857683235	TRANSCRIPTOMIC	GEO	PAIRED	Homo sapiens	Whole blood	Tissue	Blood
SRR13329136	PRJNA688684	SAMN17184505	SRX9756249	GSM4995439	SRP299788	GSM4995439	RNA-Seq	119	Illumina NovaSeq 6000	ILLUMINA	cDNA	14753816588	TRANSCRIPTOMIC	GEO	PAIRED	Homo sapiens	Whole blood	Tissue	Blood
SRR13329137	PRJNA688684	SAMN17184505	SRX9756249	GSM4995439	SRP299788	GSM4995439	RNA-Seq	119	Illumina NovaSeq 6000	ILLUMINA	cDNA	14788753322	TRANSCRIPTOMIC	GEO	PAIRED	Homo sapiens	Whole blood	Tissue	Blood
SRR13329134	PRJNA688684	SAMN17184506	SRX9756248	GSM4995438	SRP299788	GSM4995438	RNA-Seq	119	Illumina NovaSeq 6000	ILLUMINA	cDNA	15230073152	TRANSCRIPTOMIC	GEO	PAIRED	Homo sapiens	Whole blood	Tissue	Blood
SRR13329135	PRJNA688684	SAMN17184506	SRX9756248	GSM4995438	SRP299788	GSM4995438	RNA-Seq	119	Illumina NovaSeq 6000	ILLUMINA	cDNA	15197311500	TRANSCRIPTOMIC	GEO	PAIRED	Homo sapiens	Whole blood	Tissue	Blood
SRR13329132	PRJNA688684	SAMN17184507	SRX9756247	GSM4995437	SRP299788	GSM4995437	RNA-Seq	119	Illumina NovaSeq 6000	ILLUMINA	cDNA	15380019935	TRANSCRIPTOMIC	GEO	PAIRED	Homo sapiens	Whole blood	Tissue	Blood
SRR13329133	PRJNA688684	SAMN17184507	SRX9756247	GSM4995437	SRP299788	GSM4995437	RNA-Seq	119	Illumina NovaSeq 6000	ILLUMINA	cDNA	15335323059	TRANSCRIPTOMIC	GEO	PAIRED	Homo sapiens	Whole blood	Tissue	Blood
SRR13329130	PRJNA688684	SAMN17184508	SRX9756246	GSM4995436	SRP299788	GSM4995436	RNA-Seq	119	Illumina NovaSeq 6000	ILLUMINA	cDNA	16213615768	TRANSCRIPTOMIC	GEO	PAIRED	Homo sapiens	Whole blood	Tissue	Blood
SRR13329131	PRJNA688684	SAMN17184508	SRX9756246	GSM4995436	SRP299788	GSM4995436	RNA-Seq	119	Illumina NovaSeq 6000	ILLUMINA	cDNA	16257127047	TRANSCRIPTOMIC	GEO	PAIRED	Homo sapiens	Whole blood	Tissue	Blood
SRR13329128	PRJNA688684	SAMN17184509	SRX9756245	GSM4995435	SRP299788	GSM4995435	RNA-Seq	119	Illumina NovaSeq 6000	ILLUMINA	cDNA	17535211680	TRANSCRIPTOMIC	GEO	PAIRED	Homo sapiens	Whole blood	Tissue	Blood
SRR13329129	PRJNA688684	SAMN17184509	SRX9756245	GSM4995435	SRP299788	GSM4995435	RNA-Seq	119	Illumina NovaSeq 6000	ILLUMINA	cDNA	17496475871	TRANSCRIPTOMIC	GEO	PAIRED	Homo sapiens	Whole blood	Tissue	Blood
SRR13329126	PRJNA688684	SAMN17184510	SRX9756244	GSM4995434	SRP299788	GSM4995434	RNA-Seq	119	Illumina NovaSeq 6000	ILLUMINA	cDNA	15637662313	TRANSCRIPTOMIC	GEO	PAIRED	Homo sapiens	Whole blood	Tissue	Blood
SRR13329127	PRJNA688684	SAMN17184510	SRX9756244	GSM4995434	SRP299788	GSM4995434	RNA-Seq	119	Illumina NovaSeq 6000	ILLUMINA	cDNA	15594889667	TRANSCRIPTOMIC	GEO	PAIRED	Homo sapiens	Whole blood	Tissue	Blood
SRR13329122	PRJNA688684	SAMN17184512	SRX9756242	GSM4995432	SRP299788	GSM4995432	RNA-Seq	119	Illumina NovaSeq 6000	ILLUMINA	cDNA	48641045915	TRANSCRIPTOMIC	GEO	PAIRED	Homo sapiens	Whole blood	Tissue	Blood
SRR13329123	PRJNA688684	SAMN17184512	SRX9756242	GSM4995432	SRP299788	GSM4995432	RNA-Seq	119	Illumina NovaSeq 6000	ILLUMINA	cDNA	47007569329	TRANSCRIPTOMIC	GEO	PAIRED	Homo sapiens	Whole blood	Tissue	Blood
SRR13329120	PRJNA688684	SAMN17184513	SRX9756241	GSM4995431	SRP299788	GSM4995431	RNA-Seq	119	Illumina NovaSeq 6000	ILLUMINA	cDNA	52780973567	TRANSCRIPTOMIC	GEO	PAIRED	Homo sapiens	Whole blood	Tissue	Blood
SRR13329121	PRJNA688684	SAMN17184513	SRX9756241	GSM4995431	SRP299788	GSM4995431	RNA-Seq	119	Illumina NovaSeq 6000	ILLUMINA	cDNA	51015181000	TRANSCRIPTOMIC	GEO	PAIRED	Homo sapiens	Whole blood	Tissue	Blood
SRR13329118	PRJNA688684	SAMN17184514	SRX9756240	GSM4995430	SRP299788	GSM4995430	RNA-Seq	119	Illumina NovaSeq 6000	ILLUMINA	cDNA	34486107061	TRANSCRIPTOMIC	GEO	PAIRED	Homo sapiens	Whole blood	Tissue	Blood
SRR13329119	PRJNA688684	SAMN17184514	SRX9756240	GSM4995430	SRP299788	GSM4995430	RNA-Seq	119	Illumina NovaSeq 6000	ILLUMINA	cDNA	33918952228	TRANSCRIPTOMIC	GEO	PAIRED	Homo sapiens	Whole blood	Tissue	Blood
SRR13329116	PRJNA688684	SAMN17184515	SRX9756239	GSM4995429	SRP299788	GSM4995429	RNA-Seq	119	Illumina NovaSeq 6000	ILLUMINA	cDNA	58169084484	TRANSCRIPTOMIC	GEO	PAIRED	Homo sapiens	Whole blood	Tissue	Blood
SRR13329117	PRJNA688684	SAMN17184515	SRX9756239	GSM4995429	SRP299788	GSM4995429	RNA-Seq	119	Illumina NovaSeq 6000	ILLUMINA	cDNA	60282744396	TRANSCRIPTOMIC	GEO	PAIRED	Homo sapiens	Whole blood	Tissue	Blood
SRR13329114	PRJNA688684	SAMN17184516	SRX9756238	GSM4995428	SRP299788	GSM4995428	RNA-Seq	117	Illumina NovaSeq 6000	ILLUMINA	cDNA	14502772089	TRANSCRIPTOMIC	GEO	PAIRED	Homo sapiens	Whole blood	Tissue	Blood
SRR13329115	PRJNA688684	SAMN17184516	SRX9756238	GSM4995428	SRP299788	GSM4995428	RNA-Seq	117	Illumina NovaSeq 6000	ILLUMINA	cDNA	15013007568	TRANSCRIPTOMIC	GEO	PAIRED	Homo sapiens	Whole blood	Tissue	Blood
SRR13329112	PRJNA688684	SAMN17184517	SRX9756237	GSM4995427	SRP299788	GSM4995427	RNA-Seq	119	Illumina NovaSeq 6000	ILLUMINA	cDNA	57074465245	TRANSCRIPTOMIC	GEO	PAIRED	Homo sapiens	Whole blood	Tissue	Blood
SRR13329113	PRJNA688684	SAMN17184517	SRX9756237	GSM4995427	SRP299788	GSM4995427	RNA-Seq	119	Illumina NovaSeq 6000	ILLUMINA	cDNA	58273712735	TRANSCRIPTOMIC	GEO	PAIRED	Homo sapiens	Whole blood	Tissue	Blood
SRR13329110	PRJNA688684	SAMN17184518	SRX9756236	GSM4995426	SRP299788	GSM4995426	RNA-Seq	119	Illumina NovaSeq 6000	ILLUMINA	cDNA	40144198395	TRANSCRIPTOMIC	GEO	PAIRED	Homo sapiens	Whole blood	Tissue	Blood
SRR13329111	PRJNA688684	SAMN17184518	SRX9756236	GSM4995426	SRP299788	GSM4995426	RNA-Seq	119	Illumina NovaSeq 6000	ILLUMINA	cDNA	41039245114	TRANSCRIPTOMIC	GEO	PAIRED	Homo sapiens	Whole blood	Tissue	Blood
SRR13329108	PRJNA688684	SAMN17184519	SRX9756235	GSM4995425	SRP299788	GSM4995425	RNA-Seq	119	Illumina NovaSeq 6000	ILLUMINA	cDNA	43278661013	TRANSCRIPTOMIC	GEO	PAIRED	Homo sapiens	Whole blood	Tissue	Blood
SRR13329109	PRJNA688684	SAMN17184519	SRX9756235	GSM4995425	SRP299788	GSM4995425	RNA-Seq	119	Illumina NovaSeq 6000	ILLUMINA	cDNA	44162642041	TRANSCRIPTOMIC	GEO	PAIRED	Homo sapiens	Whole blood	Tissue	Blood
SRR13329152	PRJNA688684	SAMN17184535	SRX9756219	GSM4995447	SRP299788	GSM4995447	RNA-Seq	119	Illumina NovaSeq 6000	ILLUMINA	cDNA	26079420486	TRANSCRIPTOMIC	GEO	PAIRED	Homo sapiens	Whole blood	Tissue	Blood
SRR13329153	PRJNA688684	SAMN17184535	SRX9756219	GSM4995447	SRP299788	GSM4995447	RNA-Seq	119	Illumina NovaSeq 6000	ILLUMINA	cDNA	25766170836	TRANSCRIPTOMIC	GEO	PAIRED	Homo sapiens	Whole blood	Tissue	Blood
SRR13329150	PRJNA688684	SAMN17184536	SRX9756218	GSM4995446	SRP299788	GSM4995446	RNA-Seq	119	Illumina NovaSeq 6000	ILLUMINA	cDNA	25967738510	TRANSCRIPTOMIC	GEO	PAIRED	Homo sapiens	Whole blood	Tissue	Blood
SRR13329151	PRJNA688684	SAMN17184536	SRX9756218	GSM4995446	SRP299788	GSM4995446	RNA-Seq	119	Illumina NovaSeq 6000	ILLUMINA	cDNA	25657019990	TRANSCRIPTOMIC	GEO	PAIRED	Homo sapiens	Whole blood	Tissue	Blood
SRR13329148	PRJNA688684	SAMN17184537	SRX9756217	GSM4995445	SRP299788	GSM4995445	RNA-Seq	119	Illumina NovaSeq 6000	ILLUMINA	cDNA	30903603493	TRANSCRIPTOMIC	GEO	PAIRED	Homo sapiens	Whole blood	Tissue	Blood
SRR13329149	PRJNA688684	SAMN17184537	SRX9756217	GSM4995445	SRP299788	GSM4995445	RNA-Seq	119	Illumina NovaSeq 6000	ILLUMINA	cDNA	31292766456	TRANSCRIPTOMIC	GEO	PAIRED	Homo sapiens	Whole blood	Tissue	Blood
SRR13329146	PRJNA688684	SAMN17184538	SRX9756216	GSM4995444	SRP299788	GSM4995444	RNA-Seq	119	Illumina NovaSeq 6000	ILLUMINA	cDNA	32386228539	TRANSCRIPTOMIC	GEO	PAIRED	Homo sapiens	Whole blood	Tissue	Blood
SRR13329147	PRJNA688684	SAMN17184538	SRX9756216	GSM4995444	SRP299788	GSM4995444	RNA-Seq	119	Illumina NovaSeq 6000	ILLUMINA	cDNA	31921250795	TRANSCRIPTOMIC	GEO	PAIRED	Homo sapiens	Whole blood	Tissue	Blood
SRR13705646	PRJNA701725	SAMN17905959	SRX10094672	Sar01B_CD3pos_ADT	SRP306287	unk	RNA-Seq	308	Illumina NovaSeq 6000	ILLUMINA	cDNA	19017921076	TRANSCRIPTOMIC SINGLE CELL	UNIVERSITY MEDICAL CENTER HAMBURG-EPPENDORF	PAIRED	Homo sapiens	surface protein	Tissue	Blood
SRR13705645	PRJNA701725	SAMN17905960	SRX10094673	Sar01B_CD3pos_GEX	SRP306287	unk	RNA-Seq	308	Illumina NovaSeq 6000	ILLUMINA	cDNA	186000000000	TRANSCRIPTOMIC SINGLE CELL	UNIVERSITY MEDICAL CENTER HAMBURG-EPPENDORF	PAIRED	Homo sapiens	RNA	Tissue	Blood
SRR13705644	PRJNA701725	SAMN17905961	SRX10094674	Sar01B_CD3pos_TCR	SRP306287	unk	RNA-Seq	308	Illumina NovaSeq 6000	ILLUMINA	cDNA	27636281596	TRANSCRIPTOMIC SINGLE CELL	UNIVERSITY MEDICAL CENTER HAMBURG-EPPENDORF	PAIRED	Homo sapiens	TCR	Tissue	Blood
SRR13705682	PRJNA701725	SAMN17905967	SRX10094680	Sar02B_CD3pos_ADT	SRP306287	unk	RNA-Seq	308	Illumina NovaSeq 6000	ILLUMINA	cDNA	19533302712	TRANSCRIPTOMIC SINGLE CELL	UNIVERSITY MEDICAL CENTER HAMBURG-EPPENDORF	PAIRED	Homo sapiens	surface protein	Tissue	Blood
SRR13705681	PRJNA701725	SAMN17905968	SRX10094638	Sar02B_CD3pos_GEX	SRP306287	unk	RNA-Seq	308	Illumina NovaSeq 6000	ILLUMINA	cDNA	213000000000	TRANSCRIPTOMIC SINGLE CELL	UNIVERSITY MEDICAL CENTER HAMBURG-EPPENDORF	PAIRED	Homo sapiens	RNA	Tissue	Blood
SRR13705679	PRJNA701725	SAMN17905969	SRX10094640	Sar02B_CD3pos_TCR	SRP306287	unk	RNA-Seq	308	Illumina NovaSeq 6000	ILLUMINA	cDNA	29689645832	TRANSCRIPTOMIC SINGLE CELL	UNIVERSITY MEDICAL CENTER HAMBURG-EPPENDORF	PAIRED	Homo sapiens	TCR	Tissue	Blood
SRR13705673	PRJNA701725	SAMN17905975	SRX10094646	Sar03B_CD3pos_ADT	SRP306287	unk	RNA-Seq	308	Illumina NovaSeq 6000	ILLUMINA	cDNA	19898912264	TRANSCRIPTOMIC SINGLE CELL	UNIVERSITY MEDICAL CENTER HAMBURG-EPPENDORF	PAIRED	Homo sapiens	surface protein	Tissue	Blood
SRR13705672	PRJNA701725	SAMN17905976	SRX10094647	Sar03B_CD3pos_GEX	SRP306287	unk	RNA-Seq	308	Illumina NovaSeq 6000	ILLUMINA	cDNA	206000000000	TRANSCRIPTOMIC SINGLE CELL	UNIVERSITY MEDICAL CENTER HAMBURG-EPPENDORF	PAIRED	Homo sapiens	RNA	Tissue	Blood
SRR13705671	PRJNA701725	SAMN17905977	SRX10094648	Sar03B_CD3pos_TCR	SRP306287	unk	RNA-Seq	308	Illumina NovaSeq 6000	ILLUMINA	cDNA	29891941464	TRANSCRIPTOMIC SINGLE CELL	UNIVERSITY MEDICAL CENTER HAMBURG-EPPENDORF	PAIRED	Homo sapiens	TCR	Tissue	Blood
SRR13705696	PRJNA701725	SAMN17905983	SRX10094623	Sar04B_CD3pos_ADT	SRP306287	unk	RNA-Seq	308	Illumina NovaSeq 6000	ILLUMINA	cDNA	18869690532	TRANSCRIPTOMIC SINGLE CELL	UNIVERSITY MEDICAL CENTER HAMBURG-EPPENDORF	PAIRED	Homo sapiens	surface protein	Tissue	Blood
SRR13705695	PRJNA701725	SAMN17905984	SRX10094624	Sar04B_CD3pos_GEX	SRP306287	unk	RNA-Seq	308	Illumina NovaSeq 6000	ILLUMINA	cDNA	190000000000	TRANSCRIPTOMIC SINGLE CELL	UNIVERSITY MEDICAL CENTER HAMBURG-EPPENDORF	PAIRED	Homo sapiens	RNA	Tissue	Blood
SRR13705694	PRJNA701725	SAMN17905985	SRX10094625	Sar04B_CD3pos_TCR	SRP306287	unk	RNA-Seq	308	Illumina NovaSeq 6000	ILLUMINA	cDNA	29858818528	TRANSCRIPTOMIC SINGLE CELL	UNIVERSITY MEDICAL CENTER HAMBURG-EPPENDORF	PAIRED	Homo sapiens	TCR	Tissue	Blood
SRR13705687	PRJNA701725	SAMN17905991	SRX10094632	Sar05B_CD3pos_ADT	SRP306287	unk	RNA-Seq	308	Illumina NovaSeq 6000	ILLUMINA	cDNA	20796206200	TRANSCRIPTOMIC SINGLE CELL	UNIVERSITY MEDICAL CENTER HAMBURG-EPPENDORF	PAIRED	Homo sapiens	surface protein	Tissue	Blood
SRR13705686	PRJNA701725	SAMN17905992	SRX10094633	Sar05B_CD3pos_GEX	SRP306287	unk	RNA-Seq	308	Illumina NovaSeq 6000	ILLUMINA	cDNA	204000000000	TRANSCRIPTOMIC SINGLE CELL	UNIVERSITY MEDICAL CENTER HAMBURG-EPPENDORF	PAIRED	Homo sapiens	RNA	Tissue	Blood
SRR13705685	PRJNA701725	SAMN17905993	SRX10094634	Sar05B_CD3pos_TCR	SRP306287	unk	RNA-Seq	308	Illumina NovaSeq 6000	ILLUMINA	cDNA	28569737504	TRANSCRIPTOMIC SINGLE CELL	UNIVERSITY MEDICAL CENTER HAMBURG-EPPENDORF	PAIRED	Homo sapiens	TCR	Tissue	Blood
SRR13705727	PRJNA701725	SAMN17905999	SRX10094591	Sar07B_CD3pos_ADT	SRP306287	unk	RNA-Seq	308	Illumina NovaSeq 6000	ILLUMINA	cDNA	20961146052	TRANSCRIPTOMIC SINGLE CELL	UNIVERSITY MEDICAL CENTER HAMBURG-EPPENDORF	PAIRED	Homo sapiens	surface protein	Tissue	Blood
SRR13705726	PRJNA701725	SAMN17906000	SRX10094592	Sar07B_CD3pos_GEX	SRP306287	unk	RNA-Seq	308	Illumina NovaSeq 6000	ILLUMINA	cDNA	210000000000	TRANSCRIPTOMIC SINGLE CELL	UNIVERSITY MEDICAL CENTER HAMBURG-EPPENDORF	PAIRED	Homo sapiens	RNA	Tissue	Blood
SRR13705725	PRJNA701725	SAMN17906001	SRX10094593	Sar07B_CD3pos_TCR	SRP306287	unk	RNA-Seq	308	Illumina NovaSeq 6000	ILLUMINA	cDNA	27490134672	TRANSCRIPTOMIC SINGLE CELL	UNIVERSITY MEDICAL CENTER HAMBURG-EPPENDORF	PAIRED	Homo sapiens	TCR	Tissue	Blood
SRR13705719	PRJNA701725	SAMN17906007	SRX10094599	Sar08B_CD3pos_ADT	SRP306287	unk	RNA-Seq	308	Illumina NovaSeq 6000	ILLUMINA	cDNA	18394015948	TRANSCRIPTOMIC SINGLE CELL	UNIVERSITY MEDICAL CENTER HAMBURG-EPPENDORF	PAIRED	Homo sapiens	surface protein	Tissue	Blood
SRR13705718	PRJNA701725	SAMN17906008	SRX10094600	Sar08B_CD3pos_GEX	SRP306287	unk	RNA-Seq	308	Illumina NovaSeq 6000	ILLUMINA	cDNA	200000000000	TRANSCRIPTOMIC SINGLE CELL	UNIVERSITY MEDICAL CENTER HAMBURG-EPPENDORF	PAIRED	Homo sapiens	RNA	Tissue	Blood
SRR13705716	PRJNA701725	SAMN17906009	SRX10094602	Sar08B_CD3pos_TCR	SRP306287	unk	RNA-Seq	308	Illumina NovaSeq 6000	ILLUMINA	cDNA	32803198736	TRANSCRIPTOMIC SINGLE CELL	UNIVERSITY MEDICAL CENTER HAMBURG-EPPENDORF	PAIRED	Homo sapiens	TCR	Tissue	Blood
SRR11772385	PRJNA631753	SAMN14891136	SRX8325566	GSM4546603	SRP261138	GSM4546603	RNA-Seq	149	NextSeq 500	ILLUMINA	cDNA	1225793033	TRANSCRIPTOMIC	GEO	PAIRED	Homo sapiens	Formalin fixed paraffin embedded tissue	Tissue	Bowel
SRR11772377	PRJNA631753	SAMN14891144	SRX8325558	GSM4546595	SRP261138	GSM4546595	RNA-Seq	143	NextSeq 500	ILLUMINA	cDNA	1077082063	TRANSCRIPTOMIC	GEO	PAIRED	Homo sapiens	Formalin fixed paraffin embedded tissue	Tissue	Bowel
SRR12340061	PRJNA631753	SAMN15660683	SRX8839848	GSM4698524	SRP261138	GSM4698524	RNA-Seq	147	NextSeq 500	ILLUMINA	cDNA	1221304165	TRANSCRIPTOMIC	GEO	PAIRED	Homo sapiens	Formalin fixed paraffin embedded tissue	Tissue	Bowel
SRR12340078	PRJNA631753	SAMN15660717	SRX8839865	GSM4698541	SRP261138	GSM4698541	RNA-Seq	146	NextSeq 500	ILLUMINA	cDNA	918945429	TRANSCRIPTOMIC	GEO	PAIRED	Homo sapiens	Formalin fixed paraffin embedded tissue	Tissue	Bowel
SRR13019831	PRJNA675865	SAMN16727465	SRX9470443	GSM4891726	SRP292026	GSM4891726	RNA-Seq	151	NextSeq 500	ILLUMINA	cDNA	694715817	TRANSCRIPTOMIC	GEO	SINGLE	Mesocricetus auratus	brain without olfactory bulb	Tissue	Brain
SRR13019832	PRJNA675865	SAMN16727465	SRX9470443	GSM4891726	SRP292026	GSM4891726	RNA-Seq	151	NextSeq 500	ILLUMINA	cDNA	685705798	TRANSCRIPTOMIC	GEO	SINGLE	Mesocricetus auratus	brain without olfactory bulb	Tissue	Brain
SRR13019833	PRJNA675865	SAMN16727465	SRX9470443	GSM4891726	SRP292026	GSM4891726	RNA-Seq	151	NextSeq 500	ILLUMINA	cDNA	766301746	TRANSCRIPTOMIC	GEO	SINGLE	Mesocricetus auratus	brain without olfactory bulb	Tissue	Brain
SRR13019834	PRJNA675865	SAMN16727465	SRX9470443	GSM4891726	SRP292026	GSM4891726	RNA-Seq	151	NextSeq 500	ILLUMINA	cDNA	751139232	TRANSCRIPTOMIC	GEO	SINGLE	Mesocricetus auratus	brain without olfactory bulb	Tissue	Brain
SRR13019827	PRJNA675865	SAMN16727466	SRX9470442	GSM4891725	SRP292026	GSM4891725	RNA-Seq	151	NextSeq 500	ILLUMINA	cDNA	391733260	TRANSCRIPTOMIC	GEO	SINGLE	Mesocricetus auratus	brain without olfactory bulb	Tissue	Brain
SRR13019828	PRJNA675865	SAMN16727466	SRX9470442	GSM4891725	SRP292026	GSM4891725	RNA-Seq	151	NextSeq 500	ILLUMINA	cDNA	396293611	TRANSCRIPTOMIC	GEO	SINGLE	Mesocricetus auratus	brain without olfactory bulb	Tissue	Brain
SRR13019829	PRJNA675865	SAMN16727466	SRX9470442	GSM4891725	SRP292026	GSM4891725	RNA-Seq	151	NextSeq 500	ILLUMINA	cDNA	421607251	TRANSCRIPTOMIC	GEO	SINGLE	Mesocricetus auratus	brain without olfactory bulb	Tissue	Brain
SRR13019830	PRJNA675865	SAMN16727466	SRX9470442	GSM4891725	SRP292026	GSM4891725	RNA-Seq	151	NextSeq 500	ILLUMINA	cDNA	417016247	TRANSCRIPTOMIC	GEO	SINGLE	Mesocricetus auratus	brain without olfactory bulb	Tissue	Brain
SRR13019823	PRJNA675865	SAMN16727467	SRX9470440	GSM4891724	SRP292026	GSM4891724	RNA-Seq	132	NextSeq 500	ILLUMINA	cDNA	670988080	TRANSCRIPTOMIC	GEO	SINGLE	Mesocricetus auratus	brain without olfactory bulb	Tissue	Brain
SRR13019824	PRJNA675865	SAMN16727467	SRX9470440	GSM4891724	SRP292026	GSM4891724	RNA-Seq	132	NextSeq 500	ILLUMINA	cDNA	667192982	TRANSCRIPTOMIC	GEO	SINGLE	Mesocricetus auratus	brain without olfactory bulb	Tissue	Brain
SRR13019825	PRJNA675865	SAMN16727467	SRX9470440	GSM4891724	SRP292026	GSM4891724	RNA-Seq	132	NextSeq 500	ILLUMINA	cDNA	675823359	TRANSCRIPTOMIC	GEO	SINGLE	Mesocricetus auratus	brain without olfactory bulb	Tissue	Brain
SRR13019826	PRJNA675865	SAMN16727467	SRX9470440	GSM4891724	SRP292026	GSM4891724	RNA-Seq	132	NextSeq 500	ILLUMINA	cDNA	663961883	TRANSCRIPTOMIC	GEO	SINGLE	Mesocricetus auratus	brain without olfactory bulb	Tissue	Brain
SRR13019819	PRJNA675865	SAMN16727468	SRX9470436	GSM4891723	SRP292026	GSM4891723	RNA-Seq	151	NextSeq 500	ILLUMINA	cDNA	455576815	TRANSCRIPTOMIC	GEO	SINGLE	Mesocricetus auratus	brain without olfactory bulb	Tissue	Brain
SRR13019820	PRJNA675865	SAMN16727468	SRX9470436	GSM4891723	SRP292026	GSM4891723	RNA-Seq	151	NextSeq 500	ILLUMINA	cDNA	448060639	TRANSCRIPTOMIC	GEO	SINGLE	Mesocricetus auratus	brain without olfactory bulb	Tissue	Brain
SRR13019821	PRJNA675865	SAMN16727468	SRX9470436	GSM4891723	SRP292026	GSM4891723	RNA-Seq	151	NextSeq 500	ILLUMINA	cDNA	477395409	TRANSCRIPTOMIC	GEO	SINGLE	Mesocricetus auratus	brain without olfactory bulb	Tissue	Brain
SRR13019822	PRJNA675865	SAMN16727468	SRX9470436	GSM4891723	SRP292026	GSM4891723	RNA-Seq	151	NextSeq 500	ILLUMINA	cDNA	466241190	TRANSCRIPTOMIC	GEO	SINGLE	Mesocricetus auratus	brain without olfactory bulb	Tissue	Brain
SRR13019815	PRJNA675865	SAMN16727469	SRX9470435	GSM4891722	SRP292026	GSM4891722	RNA-Seq	151	NextSeq 500	ILLUMINA	cDNA	289157903	TRANSCRIPTOMIC	GEO	SINGLE	Mesocricetus auratus	brain without olfactory bulb	Tissue	Brain
SRR13019816	PRJNA675865	SAMN16727469	SRX9470435	GSM4891722	SRP292026	GSM4891722	RNA-Seq	151	NextSeq 500	ILLUMINA	cDNA	291036041	TRANSCRIPTOMIC	GEO	SINGLE	Mesocricetus auratus	brain without olfactory bulb	Tissue	Brain
SRR13019817	PRJNA675865	SAMN16727469	SRX9470435	GSM4891722	SRP292026	GSM4891722	RNA-Seq	151	NextSeq 500	ILLUMINA	cDNA	312187819	TRANSCRIPTOMIC	GEO	SINGLE	Mesocricetus auratus	brain without olfactory bulb	Tissue	Brain
SRR13019818	PRJNA675865	SAMN16727469	SRX9470435	GSM4891722	SRP292026	GSM4891722	RNA-Seq	151	NextSeq 500	ILLUMINA	cDNA	305639100	TRANSCRIPTOMIC	GEO	SINGLE	Mesocricetus auratus	brain without olfactory bulb	Tissue	Brain
SRR13019912	PRJNA675865	SAMN16727492	SRX9470463	GSM4891746	SRP292026	GSM4891746	RNA-Seq	151	NextSeq 500	ILLUMINA	cDNA	963970561	TRANSCRIPTOMIC	GEO	SINGLE	Mesocricetus auratus	brain without olfactory bulb	Tissue	Brain
SRR13019913	PRJNA675865	SAMN16727492	SRX9470463	GSM4891746	SRP292026	GSM4891746	RNA-Seq	151	NextSeq 500	ILLUMINA	cDNA	948001707	TRANSCRIPTOMIC	GEO	SINGLE	Mesocricetus auratus	brain without olfactory bulb	Tissue	Brain
SRR13019914	PRJNA675865	SAMN16727492	SRX9470463	GSM4891746	SRP292026	GSM4891746	RNA-Seq	151	NextSeq 500	ILLUMINA	cDNA	1067808429	TRANSCRIPTOMIC	GEO	SINGLE	Mesocricetus auratus	brain without olfactory bulb	Tissue	Brain
SRR13019915	PRJNA675865	SAMN16727492	SRX9470463	GSM4891746	SRP292026	GSM4891746	RNA-Seq	151	NextSeq 500	ILLUMINA	cDNA	1045524151	TRANSCRIPTOMIC	GEO	SINGLE	Mesocricetus auratus	brain without olfactory bulb	Tissue	Brain
SRR13019907	PRJNA675865	SAMN16727493	SRX9470462	GSM4891745	SRP292026	GSM4891745	RNA-Seq	139	NextSeq 500	ILLUMINA	cDNA	240393367	TRANSCRIPTOMIC	GEO	SINGLE	Mesocricetus auratus	brain without olfactory bulb	Tissue	Brain
SRR13019908	PRJNA675865	SAMN16727493	SRX9470462	GSM4891745	SRP292026	GSM4891745	RNA-Seq	139	NextSeq 500	ILLUMINA	cDNA	237549330	TRANSCRIPTOMIC	GEO	SINGLE	Mesocricetus auratus	brain without olfactory bulb	Tissue	Brain
SRR13019909	PRJNA675865	SAMN16727493	SRX9470462	GSM4891745	SRP292026	GSM4891745	RNA-Seq	139	NextSeq 500	ILLUMINA	cDNA	246890071	TRANSCRIPTOMIC	GEO	SINGLE	Mesocricetus auratus	brain without olfactory bulb	Tissue	Brain
SRR13019910	PRJNA675865	SAMN16727493	SRX9470462	GSM4891745	SRP292026	GSM4891745	RNA-Seq	139	NextSeq 500	ILLUMINA	cDNA	238093880	TRANSCRIPTOMIC	GEO	SINGLE	Mesocricetus auratus	brain without olfactory bulb	Tissue	Brain
SRR13019875	PRJNA675865	SAMN16727494	SRX9470454	GSM4891737	SRP292026	GSM4891737	RNA-Seq	151	NextSeq 500	ILLUMINA	cDNA	67107873	TRANSCRIPTOMIC	GEO	SINGLE	Mesocricetus auratus	brain without olfactory bulb	Tissue	Brain
SRR13019876	PRJNA675865	SAMN16727494	SRX9470454	GSM4891737	SRP292026	GSM4891737	RNA-Seq	151	NextSeq 500	ILLUMINA	cDNA	67859400	TRANSCRIPTOMIC	GEO	SINGLE	Mesocricetus auratus	brain without olfactory bulb	Tissue	Brain
SRR13019877	PRJNA675865	SAMN16727494	SRX9470454	GSM4891737	SRP292026	GSM4891737	RNA-Seq	151	NextSeq 500	ILLUMINA	cDNA	72078793	TRANSCRIPTOMIC	GEO	SINGLE	Mesocricetus auratus	brain without olfactory bulb	Tissue	Brain
SRR13019878	PRJNA675865	SAMN16727494	SRX9470454	GSM4891737	SRP292026	GSM4891737	RNA-Seq	151	NextSeq 500	ILLUMINA	cDNA	70604278	TRANSCRIPTOMIC	GEO	SINGLE	Mesocricetus auratus	brain without olfactory bulb	Tissue	Brain
SRR13019903	PRJNA675865	SAMN16727495	SRX9470461	GSM4891744	SRP292026	GSM4891744	RNA-Seq	151	NextSeq 500	ILLUMINA	cDNA	673627459	TRANSCRIPTOMIC	GEO	SINGLE	Mesocricetus auratus	brain without olfactory bulb	Tissue	Brain
SRR13019904	PRJNA675865	SAMN16727495	SRX9470461	GSM4891744	SRP292026	GSM4891744	RNA-Seq	151	NextSeq 500	ILLUMINA	cDNA	672088165	TRANSCRIPTOMIC	GEO	SINGLE	Mesocricetus auratus	brain without olfactory bulb	Tissue	Brain
SRR13019905	PRJNA675865	SAMN16727495	SRX9470461	GSM4891744	SRP292026	GSM4891744	RNA-Seq	151	NextSeq 500	ILLUMINA	cDNA	738110952	TRANSCRIPTOMIC	GEO	SINGLE	Mesocricetus auratus	brain without olfactory bulb	Tissue	Brain
SRR13019906	PRJNA675865	SAMN16727495	SRX9470461	GSM4891744	SRP292026	GSM4891744	RNA-Seq	151	NextSeq 500	ILLUMINA	cDNA	725730311	TRANSCRIPTOMIC	GEO	SINGLE	Mesocricetus auratus	brain without olfactory bulb	Tissue	Brain
SRR13019899	PRJNA675865	SAMN16727496	SRX9470460	GSM4891743	SRP292026	GSM4891743	RNA-Seq	151	NextSeq 500	ILLUMINA	cDNA	734223004	TRANSCRIPTOMIC	GEO	SINGLE	Mesocricetus auratus	brain without olfactory bulb	Tissue	Brain
SRR13019900	PRJNA675865	SAMN16727496	SRX9470460	GSM4891743	SRP292026	GSM4891743	RNA-Seq	151	NextSeq 500	ILLUMINA	cDNA	731292698	TRANSCRIPTOMIC	GEO	SINGLE	Mesocricetus auratus	brain without olfactory bulb	Tissue	Brain
SRR13019901	PRJNA675865	SAMN16727496	SRX9470460	GSM4891743	SRP292026	GSM4891743	RNA-Seq	151	NextSeq 500	ILLUMINA	cDNA	810253014	TRANSCRIPTOMIC	GEO	SINGLE	Mesocricetus auratus	brain without olfactory bulb	Tissue	Brain
SRR13019902	PRJNA675865	SAMN16727496	SRX9470460	GSM4891743	SRP292026	GSM4891743	RNA-Seq	151	NextSeq 500	ILLUMINA	cDNA	796317224	TRANSCRIPTOMIC	GEO	SINGLE	Mesocricetus auratus	brain without olfactory bulb	Tissue	Brain
SRR13019895	PRJNA675865	SAMN16727497	SRX9470459	GSM4891742	SRP292026	GSM4891742	RNA-Seq	151	NextSeq 500	ILLUMINA	cDNA	384870008	TRANSCRIPTOMIC	GEO	SINGLE	Mesocricetus auratus	brain without olfactory bulb	Tissue	Brain
SRR13019896	PRJNA675865	SAMN16727497	SRX9470459	GSM4891742	SRP292026	GSM4891742	RNA-Seq	151	NextSeq 500	ILLUMINA	cDNA	389271960	TRANSCRIPTOMIC	GEO	SINGLE	Mesocricetus auratus	brain without olfactory bulb	Tissue	Brain
SRR13019897	PRJNA675865	SAMN16727497	SRX9470459	GSM4891742	SRP292026	GSM4891742	RNA-Seq	151	NextSeq 500	ILLUMINA	cDNA	410588781	TRANSCRIPTOMIC	GEO	SINGLE	Mesocricetus auratus	brain without olfactory bulb	Tissue	Brain
SRR13019898	PRJNA675865	SAMN16727497	SRX9470459	GSM4891742	SRP292026	GSM4891742	RNA-Seq	151	NextSeq 500	ILLUMINA	cDNA	406318954	TRANSCRIPTOMIC	GEO	SINGLE	Mesocricetus auratus	brain without olfactory bulb	Tissue	Brain
SRR13019891	PRJNA675865	SAMN16727498	SRX9470458	GSM4891741	SRP292026	GSM4891741	RNA-Seq	131	NextSeq 500	ILLUMINA	cDNA	550081786	TRANSCRIPTOMIC	GEO	SINGLE	Mesocricetus auratus	brain without olfactory bulb	Tissue	Brain
SRR13019892	PRJNA675865	SAMN16727498	SRX9470458	GSM4891741	SRP292026	GSM4891741	RNA-Seq	131	NextSeq 500	ILLUMINA	cDNA	549325166	TRANSCRIPTOMIC	GEO	SINGLE	Mesocricetus auratus	brain without olfactory bulb	Tissue	Brain
SRR13019893	PRJNA675865	SAMN16727498	SRX9470458	GSM4891741	SRP292026	GSM4891741	RNA-Seq	131	NextSeq 500	ILLUMINA	cDNA	554022338	TRANSCRIPTOMIC	GEO	SINGLE	Mesocricetus auratus	brain without olfactory bulb	Tissue	Brain
SRR13019894	PRJNA675865	SAMN16727498	SRX9470458	GSM4891741	SRP292026	GSM4891741	RNA-Seq	131	NextSeq 500	ILLUMINA	cDNA	546517404	TRANSCRIPTOMIC	GEO	SINGLE	Mesocricetus auratus	brain without olfactory bulb	Tissue	Brain
SRR13019887	PRJNA675865	SAMN16727499	SRX9470457	GSM4891740	SRP292026	GSM4891740	RNA-Seq	151	NextSeq 500	ILLUMINA	cDNA	370080011	TRANSCRIPTOMIC	GEO	SINGLE	Mesocricetus auratus	brain without olfactory bulb	Tissue	Brain
SRR13019888	PRJNA675865	SAMN16727499	SRX9470457	GSM4891740	SRP292026	GSM4891740	RNA-Seq	151	NextSeq 500	ILLUMINA	cDNA	365572963	TRANSCRIPTOMIC	GEO	SINGLE	Mesocricetus auratus	brain without olfactory bulb	Tissue	Brain
SRR13019889	PRJNA675865	SAMN16727499	SRX9470457	GSM4891740	SRP292026	GSM4891740	RNA-Seq	151	NextSeq 500	ILLUMINA	cDNA	390700571	TRANSCRIPTOMIC	GEO	SINGLE	Mesocricetus auratus	brain without olfactory bulb	Tissue	Brain
SRR13019890	PRJNA675865	SAMN16727499	SRX9470457	GSM4891740	SRP292026	GSM4891740	RNA-Seq	151	NextSeq 500	ILLUMINA	cDNA	379970058	TRANSCRIPTOMIC	GEO	SINGLE	Mesocricetus auratus	brain without olfactory bulb	Tissue	Brain
SRR13019883	PRJNA675865	SAMN16727500	SRX9470456	GSM4891739	SRP292026	GSM4891739	RNA-Seq	151	NextSeq 500	ILLUMINA	cDNA	265873250	TRANSCRIPTOMIC	GEO	SINGLE	Mesocricetus auratus	brain without olfactory bulb	Tissue	Brain
SRR13019884	PRJNA675865	SAMN16727500	SRX9470456	GSM4891739	SRP292026	GSM4891739	RNA-Seq	151	NextSeq 500	ILLUMINA	cDNA	269686302	TRANSCRIPTOMIC	GEO	SINGLE	Mesocricetus auratus	brain without olfactory bulb	Tissue	Brain
SRR13019885	PRJNA675865	SAMN16727500	SRX9470456	GSM4891739	SRP292026	GSM4891739	RNA-Seq	151	NextSeq 500	ILLUMINA	cDNA	284359727	TRANSCRIPTOMIC	GEO	SINGLE	Mesocricetus auratus	brain without olfactory bulb	Tissue	Brain
SRR13019886	PRJNA675865	SAMN16727500	SRX9470456	GSM4891739	SRP292026	GSM4891739	RNA-Seq	151	NextSeq 500	ILLUMINA	cDNA	280987444	TRANSCRIPTOMIC	GEO	SINGLE	Mesocricetus auratus	brain without olfactory bulb	Tissue	Brain
SRR13019879	PRJNA675865	SAMN16727501	SRX9470455	GSM4891738	SRP292026	GSM4891738	RNA-Seq	128	NextSeq 500	ILLUMINA	cDNA	591173896	TRANSCRIPTOMIC	GEO	SINGLE	Mesocricetus auratus	brain without olfactory bulb	Tissue	Brain
SRR13019880	PRJNA675865	SAMN16727501	SRX9470455	GSM4891738	SRP292026	GSM4891738	RNA-Seq	128	NextSeq 500	ILLUMINA	cDNA	588463738	TRANSCRIPTOMIC	GEO	SINGLE	Mesocricetus auratus	brain without olfactory bulb	Tissue	Brain
SRR13019881	PRJNA675865	SAMN16727501	SRX9470455	GSM4891738	SRP292026	GSM4891738	RNA-Seq	128	NextSeq 500	ILLUMINA	cDNA	596289417	TRANSCRIPTOMIC	GEO	SINGLE	Mesocricetus auratus	brain without olfactory bulb	Tissue	Brain
SRR13019882	PRJNA675865	SAMN16727501	SRX9470455	GSM4891738	SRP292026	GSM4891738	RNA-Seq	128	NextSeq 500	ILLUMINA	cDNA	585985369	TRANSCRIPTOMIC	GEO	SINGLE	Mesocricetus auratus	brain without olfactory bulb	Tissue	Brain
SRR13019871	PRJNA675865	SAMN16727502	SRX9470453	GSM4891736	SRP292026	GSM4891736	RNA-Seq	140	NextSeq 500	ILLUMINA	cDNA	238965509	TRANSCRIPTOMIC	GEO	SINGLE	Mesocricetus auratus	brain without olfactory bulb	Tissue	Brain
SRR13019872	PRJNA675865	SAMN16727502	SRX9470453	GSM4891736	SRP292026	GSM4891736	RNA-Seq	139	NextSeq 500	ILLUMINA	cDNA	236521207	TRANSCRIPTOMIC	GEO	SINGLE	Mesocricetus auratus	brain without olfactory bulb	Tissue	Brain
SRR13019873	PRJNA675865	SAMN16727502	SRX9470453	GSM4891736	SRP292026	GSM4891736	RNA-Seq	140	NextSeq 500	ILLUMINA	cDNA	245739710	TRANSCRIPTOMIC	GEO	SINGLE	Mesocricetus auratus	brain without olfactory bulb	Tissue	Brain
SRR13019874	PRJNA675865	SAMN16727502	SRX9470453	GSM4891736	SRP292026	GSM4891736	RNA-Seq	139	NextSeq 500	ILLUMINA	cDNA	236737510	TRANSCRIPTOMIC	GEO	SINGLE	Mesocricetus auratus	brain without olfactory bulb	Tissue	Brain
SRR13019867	PRJNA675865	SAMN16727503	SRX9470452	GSM4891735	SRP292026	GSM4891735	RNA-Seq	151	NextSeq 500	ILLUMINA	cDNA	152202715	TRANSCRIPTOMIC	GEO	SINGLE	Mesocricetus auratus	brain without olfactory bulb	Tissue	Brain
SRR13019868	PRJNA675865	SAMN16727503	SRX9470452	GSM4891735	SRP292026	GSM4891735	RNA-Seq	151	NextSeq 500	ILLUMINA	cDNA	153184064	TRANSCRIPTOMIC	GEO	SINGLE	Mesocricetus auratus	brain without olfactory bulb	Tissue	Brain
SRR13019869	PRJNA675865	SAMN16727503	SRX9470452	GSM4891735	SRP292026	GSM4891735	RNA-Seq	151	NextSeq 500	ILLUMINA	cDNA	164036434	TRANSCRIPTOMIC	GEO	SINGLE	Mesocricetus auratus	brain without olfactory bulb	Tissue	Brain
SRR13019870	PRJNA675865	SAMN16727503	SRX9470452	GSM4891735	SRP292026	GSM4891735	RNA-Seq	151	NextSeq 500	ILLUMINA	cDNA	160238029	TRANSCRIPTOMIC	GEO	SINGLE	Mesocricetus auratus	brain without olfactory bulb	Tissue	Brain
SRR13019863	PRJNA675865	SAMN16727504	SRX9470451	GSM4891734	SRP292026	GSM4891734	RNA-Seq	130	NextSeq 500	ILLUMINA	cDNA	167064514	TRANSCRIPTOMIC	GEO	SINGLE	Mesocricetus auratus	brain without olfactory bulb	Tissue	Brain
SRR13019864	PRJNA675865	SAMN16727504	SRX9470451	GSM4891734	SRP292026	GSM4891734	RNA-Seq	130	NextSeq 500	ILLUMINA	cDNA	167765921	TRANSCRIPTOMIC	GEO	SINGLE	Mesocricetus auratus	brain without olfactory bulb	Tissue	Brain
SRR13019865	PRJNA675865	SAMN16727504	SRX9470451	GSM4891734	SRP292026	GSM4891734	RNA-Seq	130	NextSeq 500	ILLUMINA	cDNA	170570043	TRANSCRIPTOMIC	GEO	SINGLE	Mesocricetus auratus	brain without olfactory bulb	Tissue	Brain
SRR13019866	PRJNA675865	SAMN16727504	SRX9470451	GSM4891734	SRP292026	GSM4891734	RNA-Seq	130	NextSeq 500	ILLUMINA	cDNA	166048126	TRANSCRIPTOMIC	GEO	SINGLE	Mesocricetus auratus	brain without olfactory bulb	Tissue	Brain
SRR13019859	PRJNA675865	SAMN16727505	SRX9470450	GSM4891733	SRP292026	GSM4891733	RNA-Seq	140	NextSeq 500	ILLUMINA	cDNA	256175744	TRANSCRIPTOMIC	GEO	SINGLE	Mesocricetus auratus	brain without olfactory bulb	Tissue	Brain
SRR13019860	PRJNA675865	SAMN16727505	SRX9470450	GSM4891733	SRP292026	GSM4891733	RNA-Seq	140	NextSeq 500	ILLUMINA	cDNA	254275817	TRANSCRIPTOMIC	GEO	SINGLE	Mesocricetus auratus	brain without olfactory bulb	Tissue	Brain
SRR13019861	PRJNA675865	SAMN16727505	SRX9470450	GSM4891733	SRP292026	GSM4891733	RNA-Seq	140	NextSeq 500	ILLUMINA	cDNA	263699455	TRANSCRIPTOMIC	GEO	SINGLE	Mesocricetus auratus	brain without olfactory bulb	Tissue	Brain
SRR13019862	PRJNA675865	SAMN16727505	SRX9470450	GSM4891733	SRP292026	GSM4891733	RNA-Seq	140	NextSeq 500	ILLUMINA	cDNA	254582047	TRANSCRIPTOMIC	GEO	SINGLE	Mesocricetus auratus	brain without olfactory bulb	Tissue	Brain
SRR13019855	PRJNA675865	SAMN16727506	SRX9470449	GSM4891732	SRP292026	GSM4891732	RNA-Seq	151	NextSeq 500	ILLUMINA	cDNA	470543633	TRANSCRIPTOMIC	GEO	SINGLE	Mesocricetus auratus	brain without olfactory bulb	Tissue	Brain
SRR13019856	PRJNA675865	SAMN16727506	SRX9470449	GSM4891732	SRP292026	GSM4891732	RNA-Seq	151	NextSeq 500	ILLUMINA	cDNA	465837265	TRANSCRIPTOMIC	GEO	SINGLE	Mesocricetus auratus	brain without olfactory bulb	Tissue	Brain
SRR13019857	PRJNA675865	SAMN16727506	SRX9470449	GSM4891732	SRP292026	GSM4891732	RNA-Seq	151	NextSeq 500	ILLUMINA	cDNA	492568644	TRANSCRIPTOMIC	GEO	SINGLE	Mesocricetus auratus	brain without olfactory bulb	Tissue	Brain
SRR13019858	PRJNA675865	SAMN16727506	SRX9470449	GSM4891732	SRP292026	GSM4891732	RNA-Seq	151	NextSeq 500	ILLUMINA	cDNA	481870747	TRANSCRIPTOMIC	GEO	SINGLE	Mesocricetus auratus	brain without olfactory bulb	Tissue	Brain
SRR13019851	PRJNA675865	SAMN16727507	SRX9470448	GSM4891731	SRP292026	GSM4891731	RNA-Seq	151	NextSeq 500	ILLUMINA	cDNA	133800043	TRANSCRIPTOMIC	GEO	SINGLE	Mesocricetus auratus	brain without olfactory bulb	Tissue	Brain
SRR13019852	PRJNA675865	SAMN16727507	SRX9470448	GSM4891731	SRP292026	GSM4891731	RNA-Seq	151	NextSeq 500	ILLUMINA	cDNA	132282493	TRANSCRIPTOMIC	GEO	SINGLE	Mesocricetus auratus	brain without olfactory bulb	Tissue	Brain
SRR13019853	PRJNA675865	SAMN16727507	SRX9470448	GSM4891731	SRP292026	GSM4891731	RNA-Seq	151	NextSeq 500	ILLUMINA	cDNA	141777071	TRANSCRIPTOMIC	GEO	SINGLE	Mesocricetus auratus	brain without olfactory bulb	Tissue	Brain
SRR13019854	PRJNA675865	SAMN16727507	SRX9470448	GSM4891731	SRP292026	GSM4891731	RNA-Seq	151	NextSeq 500	ILLUMINA	cDNA	138184932	TRANSCRIPTOMIC	GEO	SINGLE	Mesocricetus auratus	brain without olfactory bulb	Tissue	Brain
SRR13019847	PRJNA675865	SAMN16727508	SRX9470447	GSM4891730	SRP292026	GSM4891730	RNA-Seq	127	NextSeq 500	ILLUMINA	cDNA	142889182	TRANSCRIPTOMIC	GEO	SINGLE	Mesocricetus auratus	brain without olfactory bulb	Tissue	Brain
SRR13019848	PRJNA675865	SAMN16727508	SRX9470447	GSM4891730	SRP292026	GSM4891730	RNA-Seq	127	NextSeq 500	ILLUMINA	cDNA	141676266	TRANSCRIPTOMIC	GEO	SINGLE	Mesocricetus auratus	brain without olfactory bulb	Tissue	Brain
SRR13019849	PRJNA675865	SAMN16727508	SRX9470447	GSM4891730	SRP292026	GSM4891730	RNA-Seq	127	NextSeq 500	ILLUMINA	cDNA	146158621	TRANSCRIPTOMIC	GEO	SINGLE	Mesocricetus auratus	brain without olfactory bulb	Tissue	Brain
SRR13019850	PRJNA675865	SAMN16727508	SRX9470447	GSM4891730	SRP292026	GSM4891730	RNA-Seq	127	NextSeq 500	ILLUMINA	cDNA	141777109	TRANSCRIPTOMIC	GEO	SINGLE	Mesocricetus auratus	brain without olfactory bulb	Tissue	Brain
SRR13019843	PRJNA675865	SAMN16727509	SRX9470446	GSM4891729	SRP292026	GSM4891729	RNA-Seq	151	NextSeq 500	ILLUMINA	cDNA	73003064	TRANSCRIPTOMIC	GEO	SINGLE	Mesocricetus auratus	brain without olfactory bulb	Tissue	Brain
SRR13019844	PRJNA675865	SAMN16727509	SRX9470446	GSM4891729	SRP292026	GSM4891729	RNA-Seq	151	NextSeq 500	ILLUMINA	cDNA	72308162	TRANSCRIPTOMIC	GEO	SINGLE	Mesocricetus auratus	brain without olfactory bulb	Tissue	Brain
SRR13019845	PRJNA675865	SAMN16727509	SRX9470446	GSM4891729	SRP292026	GSM4891729	RNA-Seq	151	NextSeq 500	ILLUMINA	cDNA	76555641	TRANSCRIPTOMIC	GEO	SINGLE	Mesocricetus auratus	brain without olfactory bulb	Tissue	Brain
SRR13019846	PRJNA675865	SAMN16727509	SRX9470446	GSM4891729	SRP292026	GSM4891729	RNA-Seq	151	NextSeq 500	ILLUMINA	cDNA	74942357	TRANSCRIPTOMIC	GEO	SINGLE	Mesocricetus auratus	brain without olfactory bulb	Tissue	Brain
SRR13019839	PRJNA675865	SAMN16727510	SRX9470445	GSM4891728	SRP292026	GSM4891728	RNA-Seq	151	NextSeq 500	ILLUMINA	cDNA	728013733	TRANSCRIPTOMIC	GEO	SINGLE	Mesocricetus auratus	brain without olfactory bulb	Tissue	Brain
SRR13019840	PRJNA675865	SAMN16727510	SRX9470445	GSM4891728	SRP292026	GSM4891728	RNA-Seq	151	NextSeq 500	ILLUMINA	cDNA	725858661	TRANSCRIPTOMIC	GEO	SINGLE	Mesocricetus auratus	brain without olfactory bulb	Tissue	Brain
SRR13019841	PRJNA675865	SAMN16727510	SRX9470445	GSM4891728	SRP292026	GSM4891728	RNA-Seq	151	NextSeq 500	ILLUMINA	cDNA	798575882	TRANSCRIPTOMIC	GEO	SINGLE	Mesocricetus auratus	brain without olfactory bulb	Tissue	Brain
SRR13019842	PRJNA675865	SAMN16727510	SRX9470445	GSM4891728	SRP292026	GSM4891728	RNA-Seq	151	NextSeq 500	ILLUMINA	cDNA	785813664	TRANSCRIPTOMIC	GEO	SINGLE	Mesocricetus auratus	brain without olfactory bulb	Tissue	Brain
SRR13019835	PRJNA675865	SAMN16727511	SRX9470444	GSM4891727	SRP292026	GSM4891727	RNA-Seq	140	NextSeq 500	ILLUMINA	cDNA	267232462	TRANSCRIPTOMIC	GEO	SINGLE	Mesocricetus auratus	brain without olfactory bulb	Tissue	Brain
SRR13019836	PRJNA675865	SAMN16727511	SRX9470444	GSM4891727	SRP292026	GSM4891727	RNA-Seq	140	NextSeq 500	ILLUMINA	cDNA	263911817	TRANSCRIPTOMIC	GEO	SINGLE	Mesocricetus auratus	brain without olfactory bulb	Tissue	Brain
SRR13019837	PRJNA675865	SAMN16727511	SRX9470444	GSM4891727	SRP292026	GSM4891727	RNA-Seq	140	NextSeq 500	ILLUMINA	cDNA	274280622	TRANSCRIPTOMIC	GEO	SINGLE	Mesocricetus auratus	brain without olfactory bulb	Tissue	Brain
SRR13019838	PRJNA675865	SAMN16727511	SRX9470444	GSM4891727	SRP292026	GSM4891727	RNA-Seq	140	NextSeq 500	ILLUMINA	cDNA	263892318	TRANSCRIPTOMIC	GEO	SINGLE	Mesocricetus auratus	brain without olfactory bulb	Tissue	Brain
SRR13019924	PRJNA675865	SAMN16727531	SRX9470466	GSM4891749	SRP292026	GSM4891749	RNA-Seq	137	NextSeq 500	ILLUMINA	cDNA	251184448	TRANSCRIPTOMIC	GEO	SINGLE	Mesocricetus auratus	brain without olfactory bulb	Tissue	Brain
SRR13019925	PRJNA675865	SAMN16727531	SRX9470466	GSM4891749	SRP292026	GSM4891749	RNA-Seq	137	NextSeq 500	ILLUMINA	cDNA	248042139	TRANSCRIPTOMIC	GEO	SINGLE	Mesocricetus auratus	brain without olfactory bulb	Tissue	Brain
SRR13019926	PRJNA675865	SAMN16727531	SRX9470466	GSM4891749	SRP292026	GSM4891749	RNA-Seq	137	NextSeq 500	ILLUMINA	cDNA	258134141	TRANSCRIPTOMIC	GEO	SINGLE	Mesocricetus auratus	brain without olfactory bulb	Tissue	Brain
SRR13019927	PRJNA675865	SAMN16727531	SRX9470466	GSM4891749	SRP292026	GSM4891749	RNA-Seq	137	NextSeq 500	ILLUMINA	cDNA	248153321	TRANSCRIPTOMIC	GEO	SINGLE	Mesocricetus auratus	brain without olfactory bulb	Tissue	Brain
SRR13019920	PRJNA675865	SAMN16727532	SRX9470465	GSM4891748	SRP292026	GSM4891748	RNA-Seq	151	NextSeq 500	ILLUMINA	cDNA	428456007	TRANSCRIPTOMIC	GEO	SINGLE	Mesocricetus auratus	brain without olfactory bulb	Tissue	Brain
SRR13019921	PRJNA675865	SAMN16727532	SRX9470465	GSM4891748	SRP292026	GSM4891748	RNA-Seq	151	NextSeq 500	ILLUMINA	cDNA	423820005	TRANSCRIPTOMIC	GEO	SINGLE	Mesocricetus auratus	brain without olfactory bulb	Tissue	Brain
SRR13019922	PRJNA675865	SAMN16727532	SRX9470465	GSM4891748	SRP292026	GSM4891748	RNA-Seq	151	NextSeq 500	ILLUMINA	cDNA	454379687	TRANSCRIPTOMIC	GEO	SINGLE	Mesocricetus auratus	brain without olfactory bulb	Tissue	Brain
SRR13019923	PRJNA675865	SAMN16727532	SRX9470465	GSM4891748	SRP292026	GSM4891748	RNA-Seq	151	NextSeq 500	ILLUMINA	cDNA	448753125	TRANSCRIPTOMIC	GEO	SINGLE	Mesocricetus auratus	brain without olfactory bulb	Tissue	Brain
SRR13019916	PRJNA675865	SAMN16727533	SRX9470464	GSM4891747	SRP292026	GSM4891747	RNA-Seq	151	NextSeq 500	ILLUMINA	cDNA	505678011	TRANSCRIPTOMIC	GEO	SINGLE	Mesocricetus auratus	brain without olfactory bulb	Tissue	Brain
SRR13019917	PRJNA675865	SAMN16727533	SRX9470464	GSM4891747	SRP292026	GSM4891747	RNA-Seq	151	NextSeq 500	ILLUMINA	cDNA	498554888	TRANSCRIPTOMIC	GEO	SINGLE	Mesocricetus auratus	brain without olfactory bulb	Tissue	Brain
SRR13019918	PRJNA675865	SAMN16727533	SRX9470464	GSM4891747	SRP292026	GSM4891747	RNA-Seq	151	NextSeq 500	ILLUMINA	cDNA	539401294	TRANSCRIPTOMIC	GEO	SINGLE	Mesocricetus auratus	brain without olfactory bulb	Tissue	Brain
SRR13019919	PRJNA675865	SAMN16727533	SRX9470464	GSM4891747	SRP292026	GSM4891747	RNA-Seq	151	NextSeq 500	ILLUMINA	cDNA	533714332	TRANSCRIPTOMIC	GEO	SINGLE	Mesocricetus auratus	brain without olfactory bulb	Tissue	Brain
SRR13019806	PRJNA675865	SAMN16727585	SRX9470433	GSM4891720	SRP292026	GSM4891720	RNA-Seq	151	NextSeq 500	ILLUMINA	cDNA	486705012	TRANSCRIPTOMIC	GEO	SINGLE	Mesocricetus auratus	brain without olfactory bulb	Tissue	Brain
SRR13019807	PRJNA675865	SAMN16727585	SRX9470433	GSM4891720	SRP292026	GSM4891720	RNA-Seq	151	NextSeq 500	ILLUMINA	cDNA	492451921	TRANSCRIPTOMIC	GEO	SINGLE	Mesocricetus auratus	brain without olfactory bulb	Tissue	Brain
SRR13019808	PRJNA675865	SAMN16727585	SRX9470433	GSM4891720	SRP292026	GSM4891720	RNA-Seq	151	NextSeq 500	ILLUMINA	cDNA	515441067	TRANSCRIPTOMIC	GEO	SINGLE	Mesocricetus auratus	brain without olfactory bulb	Tissue	Brain
SRR13019809	PRJNA675865	SAMN16727585	SRX9470433	GSM4891720	SRP292026	GSM4891720	RNA-Seq	151	NextSeq 500	ILLUMINA	cDNA	508764753	TRANSCRIPTOMIC	GEO	SINGLE	Mesocricetus auratus	brain without olfactory bulb	Tissue	Brain
SRR13019802	PRJNA675865	SAMN16727586	SRX9470432	GSM4891719	SRP292026	GSM4891719	RNA-Seq	151	NextSeq 500	ILLUMINA	cDNA	467304079	TRANSCRIPTOMIC	GEO	SINGLE	Mesocricetus auratus	brain without olfactory bulb	Tissue	Brain
SRR13019803	PRJNA675865	SAMN16727586	SRX9470432	GSM4891719	SRP292026	GSM4891719	RNA-Seq	151	NextSeq 500	ILLUMINA	cDNA	460803831	TRANSCRIPTOMIC	GEO	SINGLE	Mesocricetus auratus	brain without olfactory bulb	Tissue	Brain
SRR13019804	PRJNA675865	SAMN16727586	SRX9470432	GSM4891719	SRP292026	GSM4891719	RNA-Seq	151	NextSeq 500	ILLUMINA	cDNA	501779493	TRANSCRIPTOMIC	GEO	SINGLE	Mesocricetus auratus	brain without olfactory bulb	Tissue	Brain
SRR13019805	PRJNA675865	SAMN16727586	SRX9470432	GSM4891719	SRP292026	GSM4891719	RNA-Seq	151	NextSeq 500	ILLUMINA	cDNA	494706653	TRANSCRIPTOMIC	GEO	SINGLE	Mesocricetus auratus	brain without olfactory bulb	Tissue	Brain
SRR13019798	PRJNA675865	SAMN16727587	SRX9470431	GSM4891718	SRP292026	GSM4891718	RNA-Seq	151	NextSeq 500	ILLUMINA	cDNA	203363931	TRANSCRIPTOMIC	GEO	SINGLE	Mesocricetus auratus	brain without olfactory bulb	Tissue	Brain
SRR13019799	PRJNA675865	SAMN16727587	SRX9470431	GSM4891718	SRP292026	GSM4891718	RNA-Seq	151	NextSeq 500	ILLUMINA	cDNA	204501414	TRANSCRIPTOMIC	GEO	SINGLE	Mesocricetus auratus	brain without olfactory bulb	Tissue	Brain
SRR13019800	PRJNA675865	SAMN16727587	SRX9470431	GSM4891718	SRP292026	GSM4891718	RNA-Seq	151	NextSeq 500	ILLUMINA	cDNA	227911850	TRANSCRIPTOMIC	GEO	SINGLE	Mesocricetus auratus	brain without olfactory bulb	Tissue	Brain
SRR13019801	PRJNA675865	SAMN16727587	SRX9470431	GSM4891718	SRP292026	GSM4891718	RNA-Seq	151	NextSeq 500	ILLUMINA	cDNA	226892751	TRANSCRIPTOMIC	GEO	SINGLE	Mesocricetus auratus	brain without olfactory bulb	Tissue	Brain
SRR13019794	PRJNA675865	SAMN16727588	SRX9470430	GSM4891717	SRP292026	GSM4891717	RNA-Seq	151	NextSeq 500	ILLUMINA	cDNA	609300704	TRANSCRIPTOMIC	GEO	SINGLE	Mesocricetus auratus	brain without olfactory bulb	Tissue	Brain
SRR13019795	PRJNA675865	SAMN16727588	SRX9470430	GSM4891717	SRP292026	GSM4891717	RNA-Seq	151	NextSeq 500	ILLUMINA	cDNA	604456775	TRANSCRIPTOMIC	GEO	SINGLE	Mesocricetus auratus	brain without olfactory bulb	Tissue	Brain
SRR13019796	PRJNA675865	SAMN16727588	SRX9470430	GSM4891717	SRP292026	GSM4891717	RNA-Seq	151	NextSeq 500	ILLUMINA	cDNA	641133618	TRANSCRIPTOMIC	GEO	SINGLE	Mesocricetus auratus	brain without olfactory bulb	Tissue	Brain
SRR13019797	PRJNA675865	SAMN16727588	SRX9470430	GSM4891717	SRP292026	GSM4891717	RNA-Seq	151	NextSeq 500	ILLUMINA	cDNA	633081845	TRANSCRIPTOMIC	GEO	SINGLE	Mesocricetus auratus	brain without olfactory bulb	Tissue	Brain
SRR13019790	PRJNA675865	SAMN16727589	SRX9470429	GSM4891716	SRP292026	GSM4891716	RNA-Seq	139	NextSeq 500	ILLUMINA	cDNA	271788754	TRANSCRIPTOMIC	GEO	SINGLE	Mesocricetus auratus	brain without olfactory bulb	Tissue	Brain
SRR13019791	PRJNA675865	SAMN16727589	SRX9470429	GSM4891716	SRP292026	GSM4891716	RNA-Seq	139	NextSeq 500	ILLUMINA	cDNA	267864067	TRANSCRIPTOMIC	GEO	SINGLE	Mesocricetus auratus	brain without olfactory bulb	Tissue	Brain
SRR13019792	PRJNA675865	SAMN16727589	SRX9470429	GSM4891716	SRP292026	GSM4891716	RNA-Seq	139	NextSeq 500	ILLUMINA	cDNA	278595222	TRANSCRIPTOMIC	GEO	SINGLE	Mesocricetus auratus	brain without olfactory bulb	Tissue	Brain
SRR13019793	PRJNA675865	SAMN16727589	SRX9470429	GSM4891716	SRP292026	GSM4891716	RNA-Seq	139	NextSeq 500	ILLUMINA	cDNA	267831436	TRANSCRIPTOMIC	GEO	SINGLE	Mesocricetus auratus	brain without olfactory bulb	Tissue	Brain
SRR13019786	PRJNA675865	SAMN16727590	SRX9470428	GSM4891715	SRP292026	GSM4891715	RNA-Seq	151	NextSeq 500	ILLUMINA	cDNA	301682145	TRANSCRIPTOMIC	GEO	SINGLE	Mesocricetus auratus	brain without olfactory bulb	Tissue	Brain
SRR13019787	PRJNA675865	SAMN16727590	SRX9470428	GSM4891715	SRP292026	GSM4891715	RNA-Seq	151	NextSeq 500	ILLUMINA	cDNA	298753953	TRANSCRIPTOMIC	GEO	SINGLE	Mesocricetus auratus	brain without olfactory bulb	Tissue	Brain
SRR13019788	PRJNA675865	SAMN16727590	SRX9470428	GSM4891715	SRP292026	GSM4891715	RNA-Seq	151	NextSeq 500	ILLUMINA	cDNA	319031743	TRANSCRIPTOMIC	GEO	SINGLE	Mesocricetus auratus	brain without olfactory bulb	Tissue	Brain
SRR13019789	PRJNA675865	SAMN16727590	SRX9470428	GSM4891715	SRP292026	GSM4891715	RNA-Seq	151	NextSeq 500	ILLUMINA	cDNA	310937388	TRANSCRIPTOMIC	GEO	SINGLE	Mesocricetus auratus	brain without olfactory bulb	Tissue	Brain
SRR13019782	PRJNA675865	SAMN16727591	SRX9470427	GSM4891714	SRP292026	GSM4891714	RNA-Seq	123	NextSeq 500	ILLUMINA	cDNA	106327412	TRANSCRIPTOMIC	GEO	SINGLE	Mesocricetus auratus	brain without olfactory bulb	Tissue	Brain
SRR13019783	PRJNA675865	SAMN16727591	SRX9470427	GSM4891714	SRP292026	GSM4891714	RNA-Seq	122	NextSeq 500	ILLUMINA	cDNA	102928113	TRANSCRIPTOMIC	GEO	SINGLE	Mesocricetus auratus	brain without olfactory bulb	Tissue	Brain
SRR13019784	PRJNA675865	SAMN16727591	SRX9470427	GSM4891714	SRP292026	GSM4891714	RNA-Seq	123	NextSeq 500	ILLUMINA	cDNA	108036815	TRANSCRIPTOMIC	GEO	SINGLE	Mesocricetus auratus	brain without olfactory bulb	Tissue	Brain
SRR13019785	PRJNA675865	SAMN16727591	SRX9470427	GSM4891714	SRP292026	GSM4891714	RNA-Seq	122	NextSeq 500	ILLUMINA	cDNA	104043084	TRANSCRIPTOMIC	GEO	SINGLE	Mesocricetus auratus	brain without olfactory bulb	Tissue	Brain
SRR13019810	PRJNA675865	SAMN16727628	SRX9470434	GSM4891721	SRP292026	GSM4891721	RNA-Seq	137	NextSeq 500	ILLUMINA	cDNA	235872576	TRANSCRIPTOMIC	GEO	SINGLE	Mesocricetus auratus	brain without olfactory bulb	Tissue	Brain
SRR13019811	PRJNA675865	SAMN16727628	SRX9470434	GSM4891721	SRP292026	GSM4891721	RNA-Seq	137	NextSeq 500	ILLUMINA	cDNA	234660235	TRANSCRIPTOMIC	GEO	SINGLE	Mesocricetus auratus	brain without olfactory bulb	Tissue	Brain
SRR13019812	PRJNA675865	SAMN16727628	SRX9470434	GSM4891721	SRP292026	GSM4891721	RNA-Seq	137	NextSeq 500	ILLUMINA	cDNA	242796098	TRANSCRIPTOMIC	GEO	SINGLE	Mesocricetus auratus	brain without olfactory bulb	Tissue	Brain
SRR13019813	PRJNA675865	SAMN16727628	SRX9470434	GSM4891721	SRP292026	GSM4891721	RNA-Seq	137	NextSeq 500	ILLUMINA	cDNA	235004356	TRANSCRIPTOMIC	GEO	SINGLE	Mesocricetus auratus	brain without olfactory bulb	Tissue	Brain
SRR12878694	PRJNA670674	SAMN16516706	SRX9344706	GSM4848454	SRP288163	GSM4848454	RNA-Seq	308	Illumina NovaSeq 6000	ILLUMINA	cDNA	84933449832	TRANSCRIPTOMIC	GEO	PAIRED	Homo sapiens	Choroid Plexus	Tissue	Choroid Plexus
SRR12878693	PRJNA670674	SAMN16516707	SRX9344705	GSM4848453	SRP288163	GSM4848453	RNA-Seq	308	Illumina NovaSeq 6000	ILLUMINA	cDNA	75016939844	TRANSCRIPTOMIC	GEO	PAIRED	Homo sapiens	Choroid Plexus	Tissue	Choroid Plexus
SRR12878692	PRJNA670674	SAMN16516708	SRX9344704	GSM4848452	SRP288163	GSM4848452	RNA-Seq	308	Illumina NovaSeq 6000	ILLUMINA	cDNA	76821204460	TRANSCRIPTOMIC	GEO	PAIRED	Homo sapiens	Choroid Plexus	Tissue	Choroid Plexus
SRR12878691	PRJNA670674	SAMN16516709	SRX9344703	GSM4848451	SRP288163	GSM4848451	RNA-Seq	308	Illumina NovaSeq 6000	ILLUMINA	cDNA	56362245940	TRANSCRIPTOMIC	GEO	PAIRED	Homo sapiens	Choroid Plexus	Tissue	Choroid Plexus
SRR13960243	PRJNA670674	SAMN18306371	SRX10338472	GSM5171537	SRP288163	GSM5171537	RNA-Seq	308	Illumina NovaSeq 6000	ILLUMINA	cDNA	109000000000	TRANSCRIPTOMIC	GEO	PAIRED	Homo sapiens	Choroid Plexus	Tissue	Choroid Plexus
SRR13960242	PRJNA670674	SAMN18306372	SRX10338471	GSM5171536	SRP288163	GSM5171536	RNA-Seq	308	Illumina NovaSeq 6000	ILLUMINA	cDNA	91303778720	TRANSCRIPTOMIC	GEO	PAIRED	Homo sapiens	Choroid Plexus	Tissue	Choroid Plexus
SRR13960241	PRJNA670674	SAMN18306373	SRX10338470	GSM5171535	SRP288163	GSM5171535	RNA-Seq	308	Illumina NovaSeq 6000	ILLUMINA	cDNA	92665925352	TRANSCRIPTOMIC	GEO	PAIRED	Homo sapiens	Choroid Plexus	Tissue	Choroid Plexus
SRR13332262	PRJNA688734	SAMN17187136	SRX9759120	GSM4996089	SRP299835	GSM4996089	RNA-Seq	136	NextSeq 500	ILLUMINA	cDNA	753502978	TRANSCRIPTOMIC	GEO	SINGLE	Homo sapiens	cadaver donor eye tissue	Tissue	Cornea
SRR13332263	PRJNA688734	SAMN17187136	SRX9759120	GSM4996089	SRP299835	GSM4996089	RNA-Seq	136	NextSeq 500	ILLUMINA	cDNA	782567091	TRANSCRIPTOMIC	GEO	SINGLE	Homo sapiens	cadaver donor eye tissue	Tissue	Cornea
SRR13332264	PRJNA688734	SAMN17187136	SRX9759120	GSM4996089	SRP299835	GSM4996089	RNA-Seq	136	NextSeq 500	ILLUMINA	cDNA	777353210	TRANSCRIPTOMIC	GEO	SINGLE	Homo sapiens	cadaver donor eye tissue	Tissue	Cornea
SRR13332265	PRJNA688734	SAMN17187136	SRX9759120	GSM4996089	SRP299835	GSM4996089	RNA-Seq	136	NextSeq 500	ILLUMINA	cDNA	762401203	TRANSCRIPTOMIC	GEO	SINGLE	Homo sapiens	cadaver donor eye tissue	Tissue	Cornea
SRR13332258	PRJNA688734	SAMN17187137	SRX9759119	GSM4996088	SRP299835	GSM4996088	RNA-Seq	132	NextSeq 500	ILLUMINA	cDNA	841865243	TRANSCRIPTOMIC	GEO	SINGLE	Homo sapiens	cadaver donor eye tissue	Tissue	Cornea
SRR13332259	PRJNA688734	SAMN17187137	SRX9759119	GSM4996088	SRP299835	GSM4996088	RNA-Seq	132	NextSeq 500	ILLUMINA	cDNA	872832440	TRANSCRIPTOMIC	GEO	SINGLE	Homo sapiens	cadaver donor eye tissue	Tissue	Cornea
SRR13332260	PRJNA688734	SAMN17187137	SRX9759119	GSM4996088	SRP299835	GSM4996088	RNA-Seq	132	NextSeq 500	ILLUMINA	cDNA	868322502	TRANSCRIPTOMIC	GEO	SINGLE	Homo sapiens	cadaver donor eye tissue	Tissue	Cornea
SRR13332261	PRJNA688734	SAMN17187137	SRX9759119	GSM4996088	SRP299835	GSM4996088	RNA-Seq	132	NextSeq 500	ILLUMINA	cDNA	850359649	TRANSCRIPTOMIC	GEO	SINGLE	Homo sapiens	cadaver donor eye tissue	Tissue	Cornea
SRR13332254	PRJNA688734	SAMN17187138	SRX9759118	GSM4996087	SRP299835	GSM4996087	RNA-Seq	137	NextSeq 500	ILLUMINA	cDNA	810961187	TRANSCRIPTOMIC	GEO	SINGLE	Homo sapiens	cadaver donor eye tissue	Tissue	Cornea
SRR13332255	PRJNA688734	SAMN17187138	SRX9759118	GSM4996087	SRP299835	GSM4996087	RNA-Seq	137	NextSeq 500	ILLUMINA	cDNA	834014486	TRANSCRIPTOMIC	GEO	SINGLE	Homo sapiens	cadaver donor eye tissue	Tissue	Cornea
SRR13332256	PRJNA688734	SAMN17187138	SRX9759118	GSM4996087	SRP299835	GSM4996087	RNA-Seq	137	NextSeq 500	ILLUMINA	cDNA	830001471	TRANSCRIPTOMIC	GEO	SINGLE	Homo sapiens	cadaver donor eye tissue	Tissue	Cornea
SRR13332257	PRJNA688734	SAMN17187138	SRX9759118	GSM4996087	SRP299835	GSM4996087	RNA-Seq	136	NextSeq 500	ILLUMINA	cDNA	813378768	TRANSCRIPTOMIC	GEO	SINGLE	Homo sapiens	cadaver donor eye tissue	Tissue	Cornea
SRR11772382	PRJNA631753	SAMN14891139	SRX8325563	GSM4546600	SRP261138	GSM4546600	RNA-Seq	145	NextSeq 500	ILLUMINA	cDNA	1043226465	TRANSCRIPTOMIC	GEO	PAIRED	Homo sapiens	Formalin fixed paraffin embedded tissue	Tissue	Fat
SRR13128455	PRJNA680599	SAMN16885855	SRX9569500	GSM4933362	SRP293812	GSM4933362	RNA-Seq	64	Illumina HiSeq 3000	ILLUMINA	cDNA	1742346012	TRANSCRIPTOMIC	GEO	SINGLE	Mus musculus	mouse fat cells	Tissue	Fat
SRR13128454	PRJNA680599	SAMN16885856	SRX9569499	GSM4933361	SRP293812	GSM4933361	RNA-Seq	64	Illumina HiSeq 3000	ILLUMINA	cDNA	1448247367	TRANSCRIPTOMIC	GEO	SINGLE	Mus musculus	mouse fat cells	Tissue	Fat
SRR13128453	PRJNA680599	SAMN16885857	SRX9569498	GSM4933360	SRP293812	GSM4933360	RNA-Seq	64	Illumina HiSeq 3000	ILLUMINA	cDNA	1432112763	TRANSCRIPTOMIC	GEO	SINGLE	Mus musculus	mouse fat cells	Tissue	Fat
SRR13128452	PRJNA680599	SAMN16885858	SRX9569497	GSM4933359	SRP293812	GSM4933359	RNA-Seq	64	Illumina HiSeq 3000	ILLUMINA	cDNA	1903043072	TRANSCRIPTOMIC	GEO	SINGLE	Mus musculus	mouse fat cells	Tissue	Fat
SRR13128451	PRJNA680599	SAMN16885859	SRX9569496	GSM4933358	SRP293812	GSM4933358	RNA-Seq	64	Illumina HiSeq 3000	ILLUMINA	cDNA	1564428886	TRANSCRIPTOMIC	GEO	SINGLE	Mus musculus	mouse fat cells	Tissue	Fat
SRR13128450	PRJNA680599	SAMN16885860	SRX9569495	GSM4933357	SRP293812	GSM4933357	RNA-Seq	64	Illumina HiSeq 3000	ILLUMINA	cDNA	1463249311	TRANSCRIPTOMIC	GEO	SINGLE	Mus musculus	mouse fat cells	Tissue	Fat
SRR13367165	PRJNA690013	SAMN17226576	SRX9791276	GSM5006445	SRP300614	GSM5006445	RNA-Seq	152	NextSeq 500	ILLUMINA	cDNA	5868945720	TRANSCRIPTOMIC	GEO	PAIRED	Homo sapiens	Frontal cortex	Tissue	Frontal cortex
SRR13367164	PRJNA690013	SAMN17226577	SRX9791275	GSM5006444	SRP300614	GSM5006444	RNA-Seq	152	NextSeq 500	ILLUMINA	cDNA	7251063632	TRANSCRIPTOMIC	GEO	PAIRED	Homo sapiens	Frontal cortex	Tissue	Frontal cortex
SRR13367163	PRJNA690013	SAMN17226578	SRX9791274	GSM5006443	SRP300614	GSM5006443	RNA-Seq	152	NextSeq 500	ILLUMINA	cDNA	6015098432	TRANSCRIPTOMIC	GEO	PAIRED	Homo sapiens	Frontal cortex	Tissue	Frontal cortex
SRR13367162	PRJNA690013	SAMN17226579	SRX9791273	GSM5006442	SRP300614	GSM5006442	RNA-Seq	152	NextSeq 500	ILLUMINA	cDNA	1770560144	TRANSCRIPTOMIC	GEO	PAIRED	Homo sapiens	Frontal cortex	Tissue	Frontal cortex
SRR13367161	PRJNA690013	SAMN17226580	SRX9791272	GSM5006441	SRP300614	GSM5006441	RNA-Seq	152	NextSeq 500	ILLUMINA	cDNA	6145718112	TRANSCRIPTOMIC	GEO	PAIRED	Homo sapiens	Frontal cortex	Tissue	Frontal cortex
SRR13367160	PRJNA690013	SAMN17226581	SRX9791271	GSM5006440	SRP300614	GSM5006440	RNA-Seq	152	NextSeq 500	ILLUMINA	cDNA	353174584	TRANSCRIPTOMIC	GEO	PAIRED	Homo sapiens	Frontal cortex	Tissue	Frontal cortex
SRR13367159	PRJNA690013	SAMN17226582	SRX9791270	GSM5006439	SRP300614	GSM5006439	RNA-Seq	152	NextSeq 500	ILLUMINA	cDNA	5549030104	TRANSCRIPTOMIC	GEO	PAIRED	Homo sapiens	Frontal cortex	Tissue	Frontal cortex
SRR13367158	PRJNA690013	SAMN17226583	SRX9791269	GSM5006438	SRP300614	GSM5006438	RNA-Seq	152	NextSeq 500	ILLUMINA	cDNA	6233950160	TRANSCRIPTOMIC	GEO	PAIRED	Homo sapiens	Frontal cortex	Tissue	Frontal cortex
SRR13367157	PRJNA690013	SAMN17226584	SRX9791268	GSM5006437	SRP300614	GSM5006437	RNA-Seq	152	NextSeq 500	ILLUMINA	cDNA	546015616	TRANSCRIPTOMIC	GEO	PAIRED	Homo sapiens	Frontal cortex	Tissue	Frontal cortex
SRR11772367	PRJNA631753	SAMN14891119	SRX8325548	GSM4546585	SRP261138	GSM4546585	RNA-Seq	144	NextSeq 500	ILLUMINA	cDNA	638651427	TRANSCRIPTOMIC	GEO	PAIRED	Homo sapiens	Formalin fixed paraffin embedded tissue	Tissue	Heart
SRR11772362	PRJNA631753	SAMN14891125	SRX8325543	GSM4546580	SRP261138	GSM4546580	RNA-Seq	142	NextSeq 500	ILLUMINA	cDNA	698450869	TRANSCRIPTOMIC	GEO	PAIRED	Homo sapiens	Formalin fixed paraffin embedded tissue	Tissue	Heart
SRR11772388	PRJNA631753	SAMN14891133	SRX8325569	GSM4546606	SRP261138	GSM4546606	RNA-Seq	149	NextSeq 500	ILLUMINA	cDNA	991865432	TRANSCRIPTOMIC	GEO	PAIRED	Homo sapiens	Formalin fixed paraffin embedded tissue	Tissue	Heart
SRR11772376	PRJNA631753	SAMN14891145	SRX8325557	GSM4546594	SRP261138	GSM4546594	RNA-Seq	125	NextSeq 500	ILLUMINA	cDNA	736203312	TRANSCRIPTOMIC	GEO	PAIRED	Homo sapiens	Formalin fixed paraffin embedded tissue	Tissue	Heart
SRR11772372	PRJNA631753	SAMN14891149	SRX8325553	GSM4546590	SRP261138	GSM4546590	RNA-Seq	111	NextSeq 500	ILLUMINA	cDNA	634404485	TRANSCRIPTOMIC	GEO	PAIRED	Homo sapiens	Formalin fixed paraffin embedded tissue	Tissue	Heart
SRR11772369	PRJNA631753	SAMN14891152	SRX8325550	GSM4546587	SRP261138	GSM4546587	RNA-Seq	148	NextSeq 500	ILLUMINA	cDNA	605257470	TRANSCRIPTOMIC	GEO	PAIRED	Homo sapiens	Formalin fixed paraffin embedded tissue	Tissue	Heart
SRR12340079	PRJNA631753	SAMN15660716	SRX8839866	GSM4698542	SRP261138	GSM4698542	RNA-Seq	139	NextSeq 500	ILLUMINA	cDNA	1114620028	TRANSCRIPTOMIC	GEO	PAIRED	Homo sapiens	Formalin fixed paraffin embedded tissue	Tissue	Heart
SRR13128457	PRJNA680599	SAMN16885795	SRX9569502	GSM4933364	SRP293812	GSM4933364	RNA-Seq	64	Illumina HiSeq 3000	ILLUMINA	cDNA	1803610173	TRANSCRIPTOMIC	GEO	SINGLE	Mus musculus	mouse heart cells	Tissue	Heart
SRR13128456	PRJNA680599	SAMN16885854	SRX9569501	GSM4933363	SRP293812	GSM4933363	RNA-Seq	64	Illumina HiSeq 3000	ILLUMINA	cDNA	1635979708	TRANSCRIPTOMIC	GEO	SINGLE	Mus musculus	mouse heart cells	Tissue	Heart
SRR13128461	PRJNA680599	SAMN16885873	SRX9569506	GSM4933368	SRP293812	GSM4933368	RNA-Seq	64	Illumina HiSeq 3000	ILLUMINA	cDNA	1627025896	TRANSCRIPTOMIC	GEO	SINGLE	Mus musculus	mouse heart cells	Tissue	Heart
SRR13128460	PRJNA680599	SAMN16885874	SRX9569505	GSM4933367	SRP293812	GSM4933367	RNA-Seq	64	Illumina HiSeq 3000	ILLUMINA	cDNA	1770690471	TRANSCRIPTOMIC	GEO	SINGLE	Mus musculus	mouse heart cells	Tissue	Heart
SRR13128459	PRJNA680599	SAMN16885875	SRX9569504	GSM4933366	SRP293812	GSM4933366	RNA-Seq	64	Illumina HiSeq 3000	ILLUMINA	cDNA	1821513203	TRANSCRIPTOMIC	GEO	SINGLE	Mus musculus	mouse heart cells	Tissue	Heart
SRR13128458	PRJNA680599	SAMN16885876	SRX9569503	GSM4933365	SRP293812	GSM4933365	RNA-Seq	64	Illumina HiSeq 3000	ILLUMINA	cDNA	1449490269	TRANSCRIPTOMIC	GEO	SINGLE	Mus musculus	mouse heart cells	Tissue	Heart
SRR12540266	PRJNA659998	SAMN15932062	SRX9029925	GSM4751830	SRP279210	GSM4751830	RNA-Seq	202	Illumina NovaSeq 6000	ILLUMINA	cDNA	6811835718	TRANSCRIPTOMIC	GEO	PAIRED	Homo sapiens	Ileum	Tissue	Ileum
SRR12540265	PRJNA659998	SAMN15932063	SRX9029924	GSM4751829	SRP279210	GSM4751829	RNA-Seq	202	Illumina NovaSeq 6000	ILLUMINA	cDNA	5776037894	TRANSCRIPTOMIC	GEO	PAIRED	Homo sapiens	Ileum	Tissue	Ileum
SRR11772365	PRJNA631753	SAMN14891121	SRX8325546	GSM4546583	SRP261138	GSM4546583	RNA-Seq	149	NextSeq 500	ILLUMINA	cDNA	561427850	TRANSCRIPTOMIC	GEO	PAIRED	Homo sapiens	Formalin fixed paraffin embedded tissue	Tissue	Jejunum
SRR11772387	PRJNA631753	SAMN14891134	SRX8325568	GSM4546605	SRP261138	GSM4546605	RNA-Seq	146	NextSeq 500	ILLUMINA	cDNA	1527829192	TRANSCRIPTOMIC	GEO	PAIRED	Homo sapiens	Formalin fixed paraffin embedded tissue	Tissue	Kidney
SRR11772375	PRJNA631753	SAMN14891146	SRX8325556	GSM4546593	SRP261138	GSM4546593	RNA-Seq	128	NextSeq 500	ILLUMINA	cDNA	796147148	TRANSCRIPTOMIC	GEO	PAIRED	Homo sapiens	Formalin fixed paraffin embedded tissue	Tissue	Kidney
SRR12340062	PRJNA631753	SAMN15660682	SRX8839849	GSM4698525	SRP261138	GSM4698525	RNA-Seq	140	NextSeq 500	ILLUMINA	cDNA	908014116	TRANSCRIPTOMIC	GEO	PAIRED	Homo sapiens	Formalin fixed paraffin embedded tissue	Tissue	Kidney
SRR13128467	PRJNA680599	SAMN16885767	SRX9569512	GSM4933374	SRP293812	GSM4933374	RNA-Seq	59	Illumina HiSeq 3000	ILLUMINA	cDNA	2834383269	TRANSCRIPTOMIC	GEO	SINGLE	Mus musculus	mouse kidney cells	Tissue	Kidney
SRR13128466	PRJNA680599	SAMN16885776	SRX9569511	GSM4933373	SRP293812	GSM4933373	RNA-Seq	64	Illumina HiSeq 3000	ILLUMINA	cDNA	1796389349	TRANSCRIPTOMIC	GEO	SINGLE	Mus musculus	mouse kidney cells	Tissue	Kidney
SRR13128465	PRJNA680599	SAMN16885777	SRX9569510	GSM4933372	SRP293812	GSM4933372	RNA-Seq	64	Illumina HiSeq 3000	ILLUMINA	cDNA	1722754757	TRANSCRIPTOMIC	GEO	SINGLE	Mus musculus	mouse kidney cells	Tissue	Kidney
SRR13128464	PRJNA680599	SAMN16885870	SRX9569509	GSM4933371	SRP293812	GSM4933371	RNA-Seq	64	Illumina HiSeq 3000	ILLUMINA	cDNA	1550238285	TRANSCRIPTOMIC	GEO	SINGLE	Mus musculus	mouse kidney cells	Tissue	Kidney
SRR13128463	PRJNA680599	SAMN16885871	SRX9569508	GSM4933370	SRP293812	GSM4933370	RNA-Seq	64	Illumina HiSeq 3000	ILLUMINA	cDNA	1708450604	TRANSCRIPTOMIC	GEO	SINGLE	Mus musculus	mouse kidney cells	Tissue	Kidney
SRR13128462	PRJNA680599	SAMN16885872	SRX9569507	GSM4933369	SRP293812	GSM4933369	RNA-Seq	64	Illumina HiSeq 3000	ILLUMINA	cDNA	1496648924	TRANSCRIPTOMIC	GEO	SINGLE	Mus musculus	mouse kidney cells	Tissue	Kidney
SRR13332286	PRJNA688734	SAMN17187124	SRX9759126	GSM4996095	SRP299835	GSM4996095	RNA-Seq	131	NextSeq 500	ILLUMINA	cDNA	888587288	TRANSCRIPTOMIC	GEO	SINGLE	Homo sapiens	cadaver donor eye tissue	Tissue	Limbus
SRR13332287	PRJNA688734	SAMN17187124	SRX9759126	GSM4996095	SRP299835	GSM4996095	RNA-Seq	131	NextSeq 500	ILLUMINA	cDNA	912481115	TRANSCRIPTOMIC	GEO	SINGLE	Homo sapiens	cadaver donor eye tissue	Tissue	Limbus
SRR13332288	PRJNA688734	SAMN17187124	SRX9759126	GSM4996095	SRP299835	GSM4996095	RNA-Seq	131	NextSeq 500	ILLUMINA	cDNA	910957905	TRANSCRIPTOMIC	GEO	SINGLE	Homo sapiens	cadaver donor eye tissue	Tissue	Limbus
SRR13332289	PRJNA688734	SAMN17187124	SRX9759126	GSM4996095	SRP299835	GSM4996095	RNA-Seq	131	NextSeq 500	ILLUMINA	cDNA	892071797	TRANSCRIPTOMIC	GEO	SINGLE	Homo sapiens	cadaver donor eye tissue	Tissue	Limbus
SRR13332282	PRJNA688734	SAMN17187125	SRX9759125	GSM4996094	SRP299835	GSM4996094	RNA-Seq	131	NextSeq 500	ILLUMINA	cDNA	702760476	TRANSCRIPTOMIC	GEO	SINGLE	Homo sapiens	cadaver donor eye tissue	Tissue	Limbus
SRR13332283	PRJNA688734	SAMN17187125	SRX9759125	GSM4996094	SRP299835	GSM4996094	RNA-Seq	131	NextSeq 500	ILLUMINA	cDNA	723153023	TRANSCRIPTOMIC	GEO	SINGLE	Homo sapiens	cadaver donor eye tissue	Tissue	Limbus
SRR13332284	PRJNA688734	SAMN17187125	SRX9759125	GSM4996094	SRP299835	GSM4996094	RNA-Seq	131	NextSeq 500	ILLUMINA	cDNA	719362921	TRANSCRIPTOMIC	GEO	SINGLE	Homo sapiens	cadaver donor eye tissue	Tissue	Limbus
SRR13332285	PRJNA688734	SAMN17187125	SRX9759125	GSM4996094	SRP299835	GSM4996094	RNA-Seq	131	NextSeq 500	ILLUMINA	cDNA	705759962	TRANSCRIPTOMIC	GEO	SINGLE	Homo sapiens	cadaver donor eye tissue	Tissue	Limbus
SRR13332278	PRJNA688734	SAMN17187126	SRX9759124	GSM4996093	SRP299835	GSM4996093	RNA-Seq	133	NextSeq 500	ILLUMINA	cDNA	760463564	TRANSCRIPTOMIC	GEO	SINGLE	Homo sapiens	cadaver donor eye tissue	Tissue	Limbus
SRR13332279	PRJNA688734	SAMN17187126	SRX9759124	GSM4996093	SRP299835	GSM4996093	RNA-Seq	133	NextSeq 500	ILLUMINA	cDNA	784020394	TRANSCRIPTOMIC	GEO	SINGLE	Homo sapiens	cadaver donor eye tissue	Tissue	Limbus
SRR13332280	PRJNA688734	SAMN17187126	SRX9759124	GSM4996093	SRP299835	GSM4996093	RNA-Seq	133	NextSeq 500	ILLUMINA	cDNA	780389365	TRANSCRIPTOMIC	GEO	SINGLE	Homo sapiens	cadaver donor eye tissue	Tissue	Limbus
SRR13332281	PRJNA688734	SAMN17187126	SRX9759124	GSM4996093	SRP299835	GSM4996093	RNA-Seq	132	NextSeq 500	ILLUMINA	cDNA	765479185	TRANSCRIPTOMIC	GEO	SINGLE	Homo sapiens	cadaver donor eye tissue	Tissue	Limbus
SRR11772386	PRJNA631753	SAMN14891135	SRX8325567	GSM4546604	SRP261138	GSM4546604	RNA-Seq	144	NextSeq 500	ILLUMINA	cDNA	971120391	TRANSCRIPTOMIC	GEO	PAIRED	Homo sapiens	Formalin fixed paraffin embedded tissue	Tissue	Liver
SRR11772373	PRJNA631753	SAMN14891148	SRX8325554	GSM4546591	SRP261138	GSM4546591	RNA-Seq	127	NextSeq 500	ILLUMINA	cDNA	795470373	TRANSCRIPTOMIC	GEO	PAIRED	Homo sapiens	Formalin fixed paraffin embedded tissue	Tissue	Liver
SRR12340057	PRJNA631753	SAMN15660687	SRX8839844	GSM4698520	SRP261138	GSM4698520	RNA-Seq	149	Illumina MiSeq	ILLUMINA	cDNA	1239831993	TRANSCRIPTOMIC	GEO	PAIRED	Homo sapiens	Formalin fixed paraffin embedded tissue	Tissue	Liver
SRR12340066	PRJNA631753	SAMN15660692	SRX8839853	GSM4698529	SRP261138	GSM4698529	RNA-Seq	142	Illumina MiSeq	ILLUMINA	cDNA	1427119854	TRANSCRIPTOMIC	GEO	PAIRED	Homo sapiens	Formalin fixed paraffin embedded tissue	Tissue	Liver
SRR12340067	PRJNA631753	SAMN15660698	SRX8839854	GSM4698530	SRP261138	GSM4698530	RNA-Seq	147	Illumina MiSeq	ILLUMINA	cDNA	1297181445	TRANSCRIPTOMIC	GEO	PAIRED	Homo sapiens	Formalin fixed paraffin embedded tissue	Tissue	Liver
SRR12340080	PRJNA631753	SAMN15660715	SRX8839867	GSM4698543	SRP261138	GSM4698543	RNA-Seq	139	NextSeq 500	ILLUMINA	cDNA	985192704	TRANSCRIPTOMIC	GEO	PAIRED	Homo sapiens	Formalin fixed paraffin embedded tissue	Tissue	Liver
SRR13128473	PRJNA680599	SAMN16885769	SRX9569518	GSM4933380	SRP293812	GSM4933380	RNA-Seq	64	Illumina HiSeq 3000	ILLUMINA	cDNA	1614472046	TRANSCRIPTOMIC	GEO	SINGLE	Mus musculus	mouse liver cells	Tissue	Liver
SRR13128472	PRJNA680599	SAMN16885770	SRX9569517	GSM4933379	SRP293812	GSM4933379	RNA-Seq	64	Illumina HiSeq 3000	ILLUMINA	cDNA	1383627303	TRANSCRIPTOMIC	GEO	SINGLE	Mus musculus	mouse liver cells	Tissue	Liver
SRR13128471	PRJNA680599	SAMN16885772	SRX9569516	GSM4933378	SRP293812	GSM4933378	RNA-Seq	64	Illumina HiSeq 3000	ILLUMINA	cDNA	1593496007	TRANSCRIPTOMIC	GEO	SINGLE	Mus musculus	mouse liver cells	Tissue	Liver
SRR13128470	PRJNA680599	SAMN16885773	SRX9569515	GSM4933377	SRP293812	GSM4933377	RNA-Seq	64	Illumina HiSeq 3000	ILLUMINA	cDNA	1557379903	TRANSCRIPTOMIC	GEO	SINGLE	Mus musculus	mouse liver cells	Tissue	Liver
SRR13128469	PRJNA680599	SAMN16885774	SRX9569514	GSM4933376	SRP293812	GSM4933376	RNA-Seq	64	Illumina HiSeq 3000	ILLUMINA	cDNA	1354114269	TRANSCRIPTOMIC	GEO	SINGLE	Mus musculus	mouse liver cells	Tissue	Liver
SRR13128468	PRJNA680599	SAMN16885775	SRX9569513	GSM4933375	SRP293812	GSM4933375	RNA-Seq	64	Illumina HiSeq 3000	ILLUMINA	cDNA	1509325949	TRANSCRIPTOMIC	GEO	SINGLE	Mus musculus	mouse liver cells	Tissue	Liver
SRR11517737	PRJNA615032	SAMN14563387	SRX8089344	GSM4462416	SRP253951	GSM4462416	RNA-Seq	141	NextSeq 500	ILLUMINA	cDNA	334566116	TRANSCRIPTOMIC	GEO	SINGLE	Homo sapiens	Lung sample from postmortem COVID-19 patient	Tissue	Lung
SRR11517738	PRJNA615032	SAMN14563387	SRX8089344	GSM4462416	SRP253951	GSM4462416	RNA-Seq	141	NextSeq 500	ILLUMINA	cDNA	329149173	TRANSCRIPTOMIC	GEO	SINGLE	Homo sapiens	Lung sample from postmortem COVID-19 patient	Tissue	Lung
SRR11517739	PRJNA615032	SAMN14563387	SRX8089344	GSM4462416	SRP253951	GSM4462416	RNA-Seq	140	NextSeq 500	ILLUMINA	cDNA	340582200	TRANSCRIPTOMIC	GEO	SINGLE	Homo sapiens	Lung sample from postmortem COVID-19 patient	Tissue	Lung
SRR11517740	PRJNA615032	SAMN14563387	SRX8089344	GSM4462416	SRP253951	GSM4462416	RNA-Seq	141	NextSeq 500	ILLUMINA	cDNA	337556620	TRANSCRIPTOMIC	GEO	SINGLE	Homo sapiens	Lung sample from postmortem COVID-19 patient	Tissue	Lung
SRR11517733	PRJNA615032	SAMN14563388	SRX8089343	GSM4462415	SRP253951	GSM4462415	RNA-Seq	150	NextSeq 500	ILLUMINA	cDNA	398833750	TRANSCRIPTOMIC	GEO	SINGLE	Homo sapiens	Lung sample from postmortem COVID-19 patient	Tissue	Lung
SRR11517734	PRJNA615032	SAMN14563388	SRX8089343	GSM4462415	SRP253951	GSM4462415	RNA-Seq	150	NextSeq 500	ILLUMINA	cDNA	388618586	TRANSCRIPTOMIC	GEO	SINGLE	Homo sapiens	Lung sample from postmortem COVID-19 patient	Tissue	Lung
SRR11517735	PRJNA615032	SAMN14563388	SRX8089343	GSM4462415	SRP253951	GSM4462415	RNA-Seq	150	NextSeq 500	ILLUMINA	cDNA	401920814	TRANSCRIPTOMIC	GEO	SINGLE	Homo sapiens	Lung sample from postmortem COVID-19 patient	Tissue	Lung
SRR11517736	PRJNA615032	SAMN14563388	SRX8089343	GSM4462415	SRP253951	GSM4462415	RNA-Seq	150	NextSeq 500	ILLUMINA	cDNA	396876339	TRANSCRIPTOMIC	GEO	SINGLE	Homo sapiens	Lung sample from postmortem COVID-19 patient	Tissue	Lung
SRR11772368	PRJNA631753	SAMN14891118	SRX8325549	GSM4546586	SRP261138	GSM4546586	RNA-Seq	149	NextSeq 500	ILLUMINA	cDNA	3715337274	TRANSCRIPTOMIC	GEO	PAIRED	Homo sapiens	Formalin fixed paraffin embedded tissue	Tissue	Lung
SRR11772366	PRJNA631753	SAMN14891120	SRX8325547	GSM4546584	SRP261138	GSM4546584	RNA-Seq	149	NextSeq 500	ILLUMINA	cDNA	614973494	TRANSCRIPTOMIC	GEO	PAIRED	Homo sapiens	Formalin fixed paraffin embedded tissue	Tissue	Lung
SRR11772364	PRJNA631753	SAMN14891122	SRX8325545	GSM4546582	SRP261138	GSM4546582	RNA-Seq	148	NextSeq 500	ILLUMINA	cDNA	620795062	TRANSCRIPTOMIC	GEO	PAIRED	Homo sapiens	Formalin fixed paraffin embedded tissue	Tissue	Lung
SRR11772363	PRJNA631753	SAMN14891123	SRX8325544	GSM4546581	SRP261138	GSM4546581	RNA-Seq	148	NextSeq 500	ILLUMINA	cDNA	549499989	TRANSCRIPTOMIC	GEO	PAIRED	Homo sapiens	Formalin fixed paraffin embedded tissue	Tissue	Lung
SRR11772358	PRJNA631753	SAMN14891124	SRX8325539	GSM4546576	SRP261138	GSM4546576	RNA-Seq	148	NextSeq 500	ILLUMINA	cDNA	3828930733	TRANSCRIPTOMIC	GEO	PAIRED	Homo sapiens	Formalin fixed paraffin embedded tissue	Tissue	Lung
SRR11772361	PRJNA631753	SAMN14891126	SRX8325542	GSM4546579	SRP261138	GSM4546579	RNA-Seq	145	NextSeq 500	ILLUMINA	cDNA	226978257	TRANSCRIPTOMIC	GEO	PAIRED	Homo sapiens	Formalin fixed paraffin embedded tissue	Tissue	Lung
SRR11772360	PRJNA631753	SAMN14891127	SRX8325541	GSM4546578	SRP261138	GSM4546578	RNA-Seq	148	NextSeq 500	ILLUMINA	cDNA	413661808	TRANSCRIPTOMIC	GEO	PAIRED	Homo sapiens	Formalin fixed paraffin embedded tissue	Tissue	Lung
SRR11772359	PRJNA631753	SAMN14891128	SRX8325540	GSM4546577	SRP261138	GSM4546577	RNA-Seq	149	NextSeq 500	ILLUMINA	cDNA	525385305	TRANSCRIPTOMIC	GEO	PAIRED	Homo sapiens	Formalin fixed paraffin embedded tissue	Tissue	Lung
SRR11772383	PRJNA631753	SAMN14891138	SRX8325564	GSM4546601	SRP261138	GSM4546601	RNA-Seq	149	NextSeq 500	ILLUMINA	cDNA	1185539155	TRANSCRIPTOMIC	GEO	PAIRED	Homo sapiens	Formalin fixed paraffin embedded tissue	Tissue	Lung
SRR11772381	PRJNA631753	SAMN14891140	SRX8325562	GSM4546599	SRP261138	GSM4546599	RNA-Seq	148	NextSeq 500	ILLUMINA	cDNA	1198876304	TRANSCRIPTOMIC	GEO	PAIRED	Homo sapiens	Formalin fixed paraffin embedded tissue	Tissue	Lung
SRR11772380	PRJNA631753	SAMN14891141	SRX8325561	GSM4546598	SRP261138	GSM4546598	RNA-Seq	149	NextSeq 500	ILLUMINA	cDNA	1090175520	TRANSCRIPTOMIC	GEO	PAIRED	Homo sapiens	Formalin fixed paraffin embedded tissue	Tissue	Lung
SRR11772379	PRJNA631753	SAMN14891142	SRX8325560	GSM4546597	SRP261138	GSM4546597	RNA-Seq	126	NextSeq 500	ILLUMINA	cDNA	722961008	TRANSCRIPTOMIC	GEO	PAIRED	Homo sapiens	Formalin fixed paraffin embedded tissue	Tissue	Lung
SRR11772378	PRJNA631753	SAMN14891143	SRX8325559	GSM4546596	SRP261138	GSM4546596	RNA-Seq	140	NextSeq 500	ILLUMINA	cDNA	969066149	TRANSCRIPTOMIC	GEO	PAIRED	Homo sapiens	Formalin fixed paraffin embedded tissue	Tissue	Lung
SRR11772374	PRJNA631753	SAMN14891147	SRX8325555	GSM4546592	SRP261138	GSM4546592	RNA-Seq	132	NextSeq 500	ILLUMINA	cDNA	795345332	TRANSCRIPTOMIC	GEO	PAIRED	Homo sapiens	Formalin fixed paraffin embedded tissue	Tissue	Lung
SRR11772371	PRJNA631753	SAMN14891150	SRX8325552	GSM4546589	SRP261138	GSM4546589	RNA-Seq	135	NextSeq 500	ILLUMINA	cDNA	926677948	TRANSCRIPTOMIC	GEO	PAIRED	Homo sapiens	Formalin fixed paraffin embedded tissue	Tissue	Lung
SRR11772370	PRJNA631753	SAMN14891151	SRX8325551	GSM4546588	SRP261138	GSM4546588	RNA-Seq	142	NextSeq 500	ILLUMINA	cDNA	1079176056	TRANSCRIPTOMIC	GEO	PAIRED	Homo sapiens	Formalin fixed paraffin embedded tissue	Tissue	Lung
SRR11772394	PRJNA631753	SAMN14891153	SRX8325575	GSM4546612	SRP261138	GSM4546612	RNA-Seq	148	NextSeq 500	ILLUMINA	cDNA	564299305	TRANSCRIPTOMIC	GEO	PAIRED	Homo sapiens	Formalin fixed paraffin embedded tissue	Tissue	Lung
SRR11772393	PRJNA631753	SAMN14891154	SRX8325574	GSM4546611	SRP261138	GSM4546611	RNA-Seq	147	NextSeq 500	ILLUMINA	cDNA	651201126	TRANSCRIPTOMIC	GEO	PAIRED	Homo sapiens	Formalin fixed paraffin embedded tissue	Tissue	Lung
SRR11772392	PRJNA631753	SAMN14891155	SRX8325573	GSM4546610	SRP261138	GSM4546610	RNA-Seq	149	NextSeq 500	ILLUMINA	cDNA	682195428	TRANSCRIPTOMIC	GEO	PAIRED	Homo sapiens	Formalin fixed paraffin embedded tissue	Tissue	Lung
SRR11772391	PRJNA631753	SAMN14891156	SRX8325572	GSM4546609	SRP261138	GSM4546609	RNA-Seq	142	NextSeq 500	ILLUMINA	cDNA	758707265	TRANSCRIPTOMIC	GEO	PAIRED	Homo sapiens	Formalin fixed paraffin embedded tissue	Tissue	Lung
SRR11772390	PRJNA631753	SAMN14891157	SRX8325571	GSM4546608	SRP261138	GSM4546608	RNA-Seq	148	NextSeq 500	ILLUMINA	cDNA	645654281	TRANSCRIPTOMIC	GEO	PAIRED	Homo sapiens	Formalin fixed paraffin embedded tissue	Tissue	Lung
SRR12340063	PRJNA631753	SAMN15660681	SRX8839850	GSM4698526	SRP261138	GSM4698526	RNA-Seq	149	NextSeq 500	ILLUMINA	cDNA	1258109887	TRANSCRIPTOMIC	GEO	PAIRED	Homo sapiens	Formalin fixed paraffin embedded tissue	Tissue	Lung
SRR12340060	PRJNA631753	SAMN15660684	SRX8839847	GSM4698523	SRP261138	GSM4698523	RNA-Seq	147	NextSeq 500	ILLUMINA	cDNA	1001447348	TRANSCRIPTOMIC	GEO	PAIRED	Homo sapiens	Formalin fixed paraffin embedded tissue	Tissue	Lung
SRR12340059	PRJNA631753	SAMN15660685	SRX8839846	GSM4698522	SRP261138	GSM4698522	RNA-Seq	145	NextSeq 500	ILLUMINA	cDNA	1453064857	TRANSCRIPTOMIC	GEO	PAIRED	Homo sapiens	Formalin fixed paraffin embedded tissue	Tissue	Lung
SRR12340058	PRJNA631753	SAMN15660686	SRX8839845	GSM4698521	SRP261138	GSM4698521	RNA-Seq	143	NextSeq 500	ILLUMINA	cDNA	1196273007	TRANSCRIPTOMIC	GEO	PAIRED	Homo sapiens	Formalin fixed paraffin embedded tissue	Tissue	Lung
SRR12340075	PRJNA631753	SAMN15660688	SRX8839862	GSM4698538	SRP261138	GSM4698538	RNA-Seq	150	NextSeq 500	ILLUMINA	cDNA	1161709884	TRANSCRIPTOMIC	GEO	PAIRED	Homo sapiens	Formalin fixed paraffin embedded tissue	Tissue	Lung
SRR12340074	PRJNA631753	SAMN15660689	SRX8839861	GSM4698537	SRP261138	GSM4698537	RNA-Seq	149	NextSeq 500	ILLUMINA	cDNA	1230081782	TRANSCRIPTOMIC	GEO	PAIRED	Homo sapiens	Formalin fixed paraffin embedded tissue	Tissue	Lung
SRR12340073	PRJNA631753	SAMN15660690	SRX8839860	GSM4698536	SRP261138	GSM4698536	RNA-Seq	149	NextSeq 500	ILLUMINA	cDNA	1847716442	TRANSCRIPTOMIC	GEO	PAIRED	Homo sapiens	Formalin fixed paraffin embedded tissue	Tissue	Lung
SRR12340072	PRJNA631753	SAMN15660691	SRX8839859	GSM4698535	SRP261138	GSM4698535	RNA-Seq	141	NextSeq 500	ILLUMINA	cDNA	1491454091	TRANSCRIPTOMIC	GEO	PAIRED	Homo sapiens	Formalin fixed paraffin embedded tissue	Tissue	Lung
SRR12340065	PRJNA631753	SAMN15660693	SRX8839852	GSM4698528	SRP261138	GSM4698528	RNA-Seq	144	NextSeq 500	ILLUMINA	cDNA	1546030017	TRANSCRIPTOMIC	GEO	PAIRED	Homo sapiens	Formalin fixed paraffin embedded tissue	Tissue	Lung
SRR12340071	PRJNA631753	SAMN15660694	SRX8839858	GSM4698534	SRP261138	GSM4698534	RNA-Seq	149	NextSeq 500	ILLUMINA	cDNA	1344160345	TRANSCRIPTOMIC	GEO	PAIRED	Homo sapiens	Formalin fixed paraffin embedded tissue	Tissue	Lung
SRR12340070	PRJNA631753	SAMN15660695	SRX8839857	GSM4698533	SRP261138	GSM4698533	RNA-Seq	148	NextSeq 500	ILLUMINA	cDNA	1424739326	TRANSCRIPTOMIC	GEO	PAIRED	Homo sapiens	Formalin fixed paraffin embedded tissue	Tissue	Lung
SRR12340069	PRJNA631753	SAMN15660696	SRX8839856	GSM4698532	SRP261138	GSM4698532	RNA-Seq	142	NextSeq 500	ILLUMINA	cDNA	1231291899	TRANSCRIPTOMIC	GEO	PAIRED	Homo sapiens	Formalin fixed paraffin embedded tissue	Tissue	Lung
SRR12340068	PRJNA631753	SAMN15660697	SRX8839855	GSM4698531	SRP261138	GSM4698531	RNA-Seq	142	NextSeq 500	ILLUMINA	cDNA	1415993040	TRANSCRIPTOMIC	GEO	PAIRED	Homo sapiens	Formalin fixed paraffin embedded tissue	Tissue	Lung
SRR12340064	PRJNA631753	SAMN15660699	SRX8839851	GSM4698527	SRP261138	GSM4698527	RNA-Seq	147	NextSeq 500	ILLUMINA	cDNA	1133782550	TRANSCRIPTOMIC	GEO	PAIRED	Homo sapiens	Formalin fixed paraffin embedded tissue	Tissue	Lung
SRR12340095	PRJNA631753	SAMN15660700	SRX8839882	GSM4698558	SRP261138	GSM4698558	RNA-Seq	147	NextSeq 500	ILLUMINA	cDNA	923799663	TRANSCRIPTOMIC	GEO	PAIRED	Homo sapiens	Formalin fixed paraffin embedded tissue	Tissue	Lung
SRR12340094	PRJNA631753	SAMN15660701	SRX8839881	GSM4698557	SRP261138	GSM4698557	RNA-Seq	149	NextSeq 500	ILLUMINA	cDNA	1235117132	TRANSCRIPTOMIC	GEO	PAIRED	Homo sapiens	Formalin fixed paraffin embedded tissue	Tissue	Lung
SRR12340093	PRJNA631753	SAMN15660702	SRX8839880	GSM4698556	SRP261138	GSM4698556	RNA-Seq	148	NextSeq 500	ILLUMINA	cDNA	1261174202	TRANSCRIPTOMIC	GEO	PAIRED	Homo sapiens	Formalin fixed paraffin embedded tissue	Tissue	Lung
SRR12340092	PRJNA631753	SAMN15660703	SRX8839879	GSM4698555	SRP261138	GSM4698555	RNA-Seq	149	NextSeq 500	ILLUMINA	cDNA	1208057390	TRANSCRIPTOMIC	GEO	PAIRED	Homo sapiens	Formalin fixed paraffin embedded tissue	Tissue	Lung
SRR12340091	PRJNA631753	SAMN15660704	SRX8839878	GSM4698554	SRP261138	GSM4698554	RNA-Seq	150	NextSeq 500	ILLUMINA	cDNA	1187113283	TRANSCRIPTOMIC	GEO	PAIRED	Homo sapiens	Formalin fixed paraffin embedded tissue	Tissue	Lung
SRR12340090	PRJNA631753	SAMN15660705	SRX8839877	GSM4698553	SRP261138	GSM4698553	RNA-Seq	145	NextSeq 500	ILLUMINA	cDNA	1096853214	TRANSCRIPTOMIC	GEO	PAIRED	Homo sapiens	Formalin fixed paraffin embedded tissue	Tissue	Lung
SRR12340089	PRJNA631753	SAMN15660706	SRX8839876	GSM4698552	SRP261138	GSM4698552	RNA-Seq	149	NextSeq 500	ILLUMINA	cDNA	1291034764	TRANSCRIPTOMIC	GEO	PAIRED	Homo sapiens	Formalin fixed paraffin embedded tissue	Tissue	Lung
SRR12340088	PRJNA631753	SAMN15660707	SRX8839875	GSM4698551	SRP261138	GSM4698551	RNA-Seq	148	NextSeq 500	ILLUMINA	cDNA	1227193584	TRANSCRIPTOMIC	GEO	PAIRED	Homo sapiens	Formalin fixed paraffin embedded tissue	Tissue	Lung
SRR12340087	PRJNA631753	SAMN15660708	SRX8839874	GSM4698550	SRP261138	GSM4698550	RNA-Seq	147	NextSeq 500	ILLUMINA	cDNA	1106546580	TRANSCRIPTOMIC	GEO	PAIRED	Homo sapiens	Formalin fixed paraffin embedded tissue	Tissue	Lung
SRR12340086	PRJNA631753	SAMN15660709	SRX8839873	GSM4698549	SRP261138	GSM4698549	RNA-Seq	146	NextSeq 500	ILLUMINA	cDNA	1362711842	TRANSCRIPTOMIC	GEO	PAIRED	Homo sapiens	Formalin fixed paraffin embedded tissue	Tissue	Lung
SRR12340085	PRJNA631753	SAMN15660710	SRX8839872	GSM4698548	SRP261138	GSM4698548	RNA-Seq	148	NextSeq 500	ILLUMINA	cDNA	1180152824	TRANSCRIPTOMIC	GEO	PAIRED	Homo sapiens	Formalin fixed paraffin embedded tissue	Tissue	Lung
SRR12340084	PRJNA631753	SAMN15660711	SRX8839871	GSM4698547	SRP261138	GSM4698547	RNA-Seq	148	NextSeq 500	ILLUMINA	cDNA	1184884754	TRANSCRIPTOMIC	GEO	PAIRED	Homo sapiens	Formalin fixed paraffin embedded tissue	Tissue	Lung
SRR12340083	PRJNA631753	SAMN15660712	SRX8839870	GSM4698546	SRP261138	GSM4698546	RNA-Seq	148	NextSeq 500	ILLUMINA	cDNA	1522418681	TRANSCRIPTOMIC	GEO	PAIRED	Homo sapiens	Formalin fixed paraffin embedded tissue	Tissue	Lung
SRR12340082	PRJNA631753	SAMN15660713	SRX8839869	GSM4698545	SRP261138	GSM4698545	RNA-Seq	141	NextSeq 500	ILLUMINA	cDNA	1193058920	TRANSCRIPTOMIC	GEO	PAIRED	Homo sapiens	Formalin fixed paraffin embedded tissue	Tissue	Lung
SRR12340081	PRJNA631753	SAMN15660714	SRX8839868	GSM4698544	SRP261138	GSM4698544	RNA-Seq	145	NextSeq 500	ILLUMINA	cDNA	1426631254	TRANSCRIPTOMIC	GEO	PAIRED	Homo sapiens	Formalin fixed paraffin embedded tissue	Tissue	Lung
SRR12340077	PRJNA631753	SAMN15660718	SRX8839864	GSM4698540	SRP261138	GSM4698540	RNA-Seq	148	NextSeq 500	ILLUMINA	cDNA	1240054401	TRANSCRIPTOMIC	GEO	PAIRED	Homo sapiens	Formalin fixed paraffin embedded tissue	Tissue	Lung
SRR12340076	PRJNA631753	SAMN15660719	SRX8839863	GSM4698539	SRP261138	GSM4698539	RNA-Seq	149	NextSeq 500	ILLUMINA	cDNA	1114233659	TRANSCRIPTOMIC	GEO	PAIRED	Homo sapiens	Formalin fixed paraffin embedded tissue	Tissue	Lung
SRR12340100	PRJNA631753	SAMN15660734	SRX8839887	GSM4698563	SRP261138	GSM4698563	RNA-Seq	145	NextSeq 500	ILLUMINA	cDNA	758416876	TRANSCRIPTOMIC	GEO	PAIRED	Homo sapiens	Formalin fixed paraffin embedded tissue	Tissue	Lung
SRR12340099	PRJNA631753	SAMN15660735	SRX8839886	GSM4698562	SRP261138	GSM4698562	RNA-Seq	136	NextSeq 500	ILLUMINA	cDNA	620751844	TRANSCRIPTOMIC	GEO	PAIRED	Homo sapiens	Formalin fixed paraffin embedded tissue	Tissue	Lung
SRR12340098	PRJNA631753	SAMN15660736	SRX8839885	GSM4698561	SRP261138	GSM4698561	RNA-Seq	149	NextSeq 500	ILLUMINA	cDNA	576382521	TRANSCRIPTOMIC	GEO	PAIRED	Homo sapiens	Formalin fixed paraffin embedded tissue	Tissue	Lung
SRR12340097	PRJNA631753	SAMN15660737	SRX8839884	GSM4698560	SRP261138	GSM4698560	RNA-Seq	146	NextSeq 500	ILLUMINA	cDNA	722286104	TRANSCRIPTOMIC	GEO	PAIRED	Homo sapiens	Formalin fixed paraffin embedded tissue	Tissue	Lung
SRR12340096	PRJNA631753	SAMN15660738	SRX8839883	GSM4698559	SRP261138	GSM4698559	RNA-Seq	150	NextSeq 500	ILLUMINA	cDNA	711121168	TRANSCRIPTOMIC	GEO	PAIRED	Homo sapiens	Formalin fixed paraffin embedded tissue	Tissue	Lung
SRR11811981	PRJNA633852	SAMN14971933	SRX8363248	GSM4559635	SRP262321	GSM4559635	RNA-Seq	284	NextSeq 500	ILLUMINA	cDNA	7270320180	TRANSCRIPTOMIC	GEO	PAIRED	Mus musculus	Lung	Tissue	Lung
SRR11811980	PRJNA633852	SAMN14971934	SRX8363247	GSM4559634	SRP262321	GSM4559634	RNA-Seq	287	NextSeq 500	ILLUMINA	cDNA	7527971522	TRANSCRIPTOMIC	GEO	PAIRED	Mus musculus	Lung	Tissue	Lung
SRR11811979	PRJNA633852	SAMN14971935	SRX8363246	GSM4559633	SRP262321	GSM4559633	RNA-Seq	283	NextSeq 500	ILLUMINA	cDNA	7602894559	TRANSCRIPTOMIC	GEO	PAIRED	Mus musculus	Lung	Tissue	Lung
SRR11921225	PRJNA637143	SAMN15097500	SRX8466954	GSM4590187	SRP265869	GSM4590187	RNA-Seq	106	Ion Torrent S5 XL	ION_TORRENT	cDNA	898618521	TRANSCRIPTOMIC	GEO	SINGLE	Homo sapiens	Lung, right inferior lobe	Tissue	Lung
SRR11921224	PRJNA637143	SAMN15097501	SRX8466953	GSM4590186	SRP265869	GSM4590186	RNA-Seq	108	Ion Torrent S5 XL	ION_TORRENT	cDNA	1197499721	TRANSCRIPTOMIC	GEO	SINGLE	Homo sapiens	Lung, left superior lobe	Tissue	Lung
SRR11921223	PRJNA637143	SAMN15097502	SRX8466952	GSM4590185	SRP265869	GSM4590185	RNA-Seq	100	Ion Torrent S5 XL	ION_TORRENT	cDNA	697776905	TRANSCRIPTOMIC	GEO	SINGLE	Homo sapiens	Lung, left superior lobe	Tissue	Lung
SRR11921222	PRJNA637143	SAMN15097503	SRX8466951	GSM4590184	SRP265869	GSM4590184	RNA-Seq	105	Ion Torrent S5 XL	ION_TORRENT	cDNA	828486218	TRANSCRIPTOMIC	GEO	SINGLE	Homo sapiens	Lung, right inferior lobe	Tissue	Lung
SRR11921221	PRJNA637143	SAMN15097504	SRX8466950	GSM4590183	SRP265869	GSM4590183	RNA-Seq	101	Ion Torrent S5 XL	ION_TORRENT	cDNA	607109038	TRANSCRIPTOMIC	GEO	SINGLE	Homo sapiens	Lung, left superior lobe	Tissue	Lung
SRR11921264	PRJNA637143	SAMN15097518	SRX8466937	GSM4590170	SRP265869	GSM4590170	RNA-Seq	106	Ion Torrent S5 XL	ION_TORRENT	cDNA	372459477	TRANSCRIPTOMIC	GEO	SINGLE	Homo sapiens	Lung, left superior + inferior lobe	Tissue	Lung
SRR11921263	PRJNA637143	SAMN15097519	SRX8466936	GSM4590169	SRP265869	GSM4590169	RNA-Seq	113	Ion Torrent S5 XL	ION_TORRENT	cDNA	1022045926	TRANSCRIPTOMIC	GEO	SINGLE	Homo sapiens	Lung, left inferior lobe	Tissue	Lung
SRR11921262	PRJNA637143	SAMN15097520	SRX8466935	GSM4590168	SRP265869	GSM4590168	RNA-Seq	110	Ion Torrent S5 XL	ION_TORRENT	cDNA	975372845	TRANSCRIPTOMIC	GEO	SINGLE	Homo sapiens	Lung, left inferior lobe	Tissue	Lung
SRR11921261	PRJNA637143	SAMN15097521	SRX8466934	GSM4590167	SRP265869	GSM4590167	RNA-Seq	112	Ion Torrent S5 XL	ION_TORRENT	cDNA	894628286	TRANSCRIPTOMIC	GEO	SINGLE	Homo sapiens	Lung, left superior lobe	Tissue	Lung
SRR11921251	PRJNA637143	SAMN15097522	SRX8466980	GSM4590213	SRP265869	GSM4590213	RNA-Seq	112	Ion Torrent S5 XL	ION_TORRENT	cDNA	727791404	TRANSCRIPTOMIC	GEO	SINGLE	Homo sapiens	Lung, right superior + inferior lobe	Tissue	Lung
SRR11921250	PRJNA637143	SAMN15097524	SRX8466979	GSM4590212	SRP265869	GSM4590212	RNA-Seq	110	Ion Torrent S5 XL	ION_TORRENT	cDNA	781803054	TRANSCRIPTOMIC	GEO	SINGLE	Homo sapiens	Lung, left superior + inferior lobe	Tissue	Lung
SRR11921247	PRJNA637143	SAMN15097527	SRX8466976	GSM4590209	SRP265869	GSM4590209	RNA-Seq	109	Ion Torrent S5 XL	ION_TORRENT	cDNA	1034864245	TRANSCRIPTOMIC	GEO	SINGLE	Homo sapiens	Lung, left superior lobe	Tissue	Lung
SRR11921244	PRJNA637143	SAMN15097530	SRX8466973	GSM4590206	SRP265869	GSM4590206	RNA-Seq	112	Ion Torrent S5 XL	ION_TORRENT	cDNA	798260969	TRANSCRIPTOMIC	GEO	SINGLE	Homo sapiens	Lung, left inferior lobe	Tissue	Lung
SRR11921243	PRJNA637143	SAMN15097531	SRX8466972	GSM4590205	SRP265869	GSM4590205	RNA-Seq	107	Ion Torrent S5 XL	ION_TORRENT	cDNA	862741253	TRANSCRIPTOMIC	GEO	SINGLE	Homo sapiens	Lung, left superior lobe	Tissue	Lung
SRR11921242	PRJNA637143	SAMN15097532	SRX8466971	GSM4590204	SRP265869	GSM4590204	RNA-Seq	108	Ion Torrent S5 XL	ION_TORRENT	cDNA	806307958	TRANSCRIPTOMIC	GEO	SINGLE	Homo sapiens	Lung, right superior lobe	Tissue	Lung
SRR11921241	PRJNA637143	SAMN15097533	SRX8466970	GSM4590203	SRP265869	GSM4590203	RNA-Seq	106	Ion Torrent S5 XL	ION_TORRENT	cDNA	699603212	TRANSCRIPTOMIC	GEO	SINGLE	Homo sapiens	Lung, left inferior lobe	Tissue	Lung
SRR11921240	PRJNA637143	SAMN15097534	SRX8466969	GSM4590202	SRP265869	GSM4590202	RNA-Seq	107	Ion Torrent S5 XL	ION_TORRENT	cDNA	613720216	TRANSCRIPTOMIC	GEO	SINGLE	Homo sapiens	Lung, left superior lobe	Tissue	Lung
SRR11921239	PRJNA637143	SAMN15097535	SRX8466968	GSM4590201	SRP265869	GSM4590201	RNA-Seq	105	Ion Torrent S5 XL	ION_TORRENT	cDNA	475081182	TRANSCRIPTOMIC	GEO	SINGLE	Homo sapiens	Lung, right superior lobe	Tissue	Lung
SRR11921233	PRJNA637143	SAMN15097537	SRX8466962	GSM4590195	SRP265869	GSM4590195	RNA-Seq	97	Ion Torrent S5 XL	ION_TORRENT	cDNA	658744176	TRANSCRIPTOMIC	GEO	SINGLE	Homo sapiens	Lung, left inferior lobe	Tissue	Lung
SRR11921232	PRJNA637143	SAMN15097538	SRX8466961	GSM4590194	SRP265869	GSM4590194	RNA-Seq	99	Ion Torrent S5 XL	ION_TORRENT	cDNA	399406015	TRANSCRIPTOMIC	GEO	SINGLE	Homo sapiens	Lung, right superior + inferior lobe	Tissue	Lung
SRR11921238	PRJNA637143	SAMN15097539	SRX8466967	GSM4590200	SRP265869	GSM4590200	RNA-Seq	111	Ion Torrent S5 XL	ION_TORRENT	cDNA	716786579	TRANSCRIPTOMIC	GEO	SINGLE	Homo sapiens	Lung, left inferior lobe	Tissue	Lung
SRR11921237	PRJNA637143	SAMN15097540	SRX8466966	GSM4590199	SRP265869	GSM4590199	RNA-Seq	113	Ion Torrent S5 XL	ION_TORRENT	cDNA	672844214	TRANSCRIPTOMIC	GEO	SINGLE	Homo sapiens	Lung, left superior lobe	Tissue	Lung
SRR11921236	PRJNA637143	SAMN15097541	SRX8466965	GSM4590198	SRP265869	GSM4590198	RNA-Seq	112	Ion Torrent S5 XL	ION_TORRENT	cDNA	645756651	TRANSCRIPTOMIC	GEO	SINGLE	Homo sapiens	Lung, right superior lobe	Tissue	Lung
SRR11921231	PRJNA637143	SAMN15097543	SRX8466960	GSM4590193	SRP265869	GSM4590193	RNA-Seq	104	Ion Torrent S5 XL	ION_TORRENT	cDNA	897779166	TRANSCRIPTOMIC	GEO	SINGLE	Homo sapiens	Lung, right superior + inferior lobe	Tissue	Lung
SRR11921230	PRJNA637143	SAMN15097544	SRX8466959	GSM4590192	SRP265869	GSM4590192	RNA-Seq	104	Ion Torrent S5 XL	ION_TORRENT	cDNA	731551269	TRANSCRIPTOMIC	GEO	SINGLE	Homo sapiens	Lung, left superior + inferior lobe	Tissue	Lung
SRR11921229	PRJNA637143	SAMN15097545	SRX8466958	GSM4590191	SRP265869	GSM4590191	RNA-Seq	100	Ion Torrent S5 XL	ION_TORRENT	cDNA	629736073	TRANSCRIPTOMIC	GEO	SINGLE	Homo sapiens	Lung, right superior + inferior lobe	Tissue	Lung
SRR11921228	PRJNA637143	SAMN15097546	SRX8466957	GSM4590190	SRP265869	GSM4590190	RNA-Seq	103	Ion Torrent S5 XL	ION_TORRENT	cDNA	595884635	TRANSCRIPTOMIC	GEO	SINGLE	Homo sapiens	Lung, left superior + inferior lobe	Tissue	Lung
SRR11921258	PRJNA637143	SAMN15097551	SRX8466987	GSM4590220	SRP265869	GSM4590220	RNA-Seq	111	Ion Torrent S5 XL	ION_TORRENT	cDNA	744936635	TRANSCRIPTOMIC	GEO	SINGLE	Homo sapiens	Lung, left inferior lobe	Tissue	Lung
SRR11921257	PRJNA637143	SAMN15097552	SRX8466986	GSM4590219	SRP265869	GSM4590219	RNA-Seq	109	Ion Torrent S5 XL	ION_TORRENT	cDNA	810554526	TRANSCRIPTOMIC	GEO	SINGLE	Homo sapiens	Lung, left superior lobe	Tissue	Lung
SRR11921256	PRJNA637143	SAMN15097553	SRX8466985	GSM4590218	SRP265869	GSM4590218	RNA-Seq	113	Ion Torrent S5 XL	ION_TORRENT	cDNA	779548472	TRANSCRIPTOMIC	GEO	SINGLE	Homo sapiens	Lung, right inferior lobe	Tissue	Lung
SRR11921255	PRJNA637143	SAMN15097554	SRX8466984	GSM4590217	SRP265869	GSM4590217	RNA-Seq	110	Ion Torrent S5 XL	ION_TORRENT	cDNA	702086564	TRANSCRIPTOMIC	GEO	SINGLE	Homo sapiens	Lung, right superior lobe	Tissue	Lung
SRR11921254	PRJNA637143	SAMN15097555	SRX8466983	GSM4590216	SRP265869	GSM4590216	RNA-Seq	108	Ion Torrent S5 XL	ION_TORRENT	cDNA	591459756	TRANSCRIPTOMIC	GEO	SINGLE	Homo sapiens	Lung, left inferior lobe	Tissue	Lung
SRR11921253	PRJNA637143	SAMN15097556	SRX8466982	GSM4590215	SRP265869	GSM4590215	RNA-Seq	108	Ion Torrent S5 XL	ION_TORRENT	cDNA	579573652	TRANSCRIPTOMIC	GEO	SINGLE	Homo sapiens	Lung, left middle lobe	Tissue	Lung
SRR11921252	PRJNA637143	SAMN15097557	SRX8466981	GSM4590214	SRP265869	GSM4590214	RNA-Seq	111	Ion Torrent S5 XL	ION_TORRENT	cDNA	703260580	TRANSCRIPTOMIC	GEO	SINGLE	Homo sapiens	Lung, right superior lobe	Tissue	Lung
SRR11924417	PRJNA637303	SAMN15099820	SRX8470095	GSM4591157	SRP265955	GSM4591157	RNA-Seq	119	Illumina NovaSeq 6000	ILLUMINA	cDNA	2407610935	TRANSCRIPTOMIC	GEO	SINGLE	Homo sapiens	Autopsy patient	Tissue	Lung
SRR11924416	PRJNA637303	SAMN15099821	SRX8470094	GSM4591156	SRP265955	GSM4591156	RNA-Seq	121	Illumina NovaSeq 6000	ILLUMINA	cDNA	473800390	TRANSCRIPTOMIC	GEO	SINGLE	Homo sapiens	Autopsy patient	Tissue	Lung
SRR11924418	PRJNA637303	SAMN15099839	SRX8470096	GSM4591158	SRP265955	GSM4591158	RNA-Seq	124	Illumina NovaSeq 6000	ILLUMINA	cDNA	2031089554	TRANSCRIPTOMIC	GEO	SINGLE	Homo sapiens	Autopsy patient	Tissue	Lung
SRR12185416	PRJNA645133	SAMN15493425	SRX8699962	GSM4663927	SRP271115	GSM4663927	RNA-Seq	302	Illumina NovaSeq 6000	ILLUMINA	cDNA	13149005406	TRANSCRIPTOMIC	GEO	PAIRED	Mus musculus	mouse 2 days after SARS-CoV-2 infection	Tissue	Lung
SRR12185431	PRJNA645133	SAMN15493434	SRX8699977	GSM4663942	SRP271115	GSM4663942	RNA-Seq	302	Illumina NovaSeq 6000	ILLUMINA	cDNA	12296140494	TRANSCRIPTOMIC	GEO	PAIRED	Mus musculus	mouse 7 days after SARS-CoV-2 infection	Tissue	Lung
SRR12185430	PRJNA645133	SAMN15493435	SRX8699976	GSM4663941	SRP271115	GSM4663941	RNA-Seq	302	Illumina NovaSeq 6000	ILLUMINA	cDNA	11002178610	TRANSCRIPTOMIC	GEO	PAIRED	Mus musculus	mouse 7 days after SARS-CoV-2 infection	Tissue	Lung
SRR12185429	PRJNA645133	SAMN15493436	SRX8699975	GSM4663940	SRP271115	GSM4663940	RNA-Seq	302	Illumina NovaSeq 6000	ILLUMINA	cDNA	12787963500	TRANSCRIPTOMIC	GEO	PAIRED	Mus musculus	mouse 7 days after SARS-CoV-2 infection	Tissue	Lung
SRR12185428	PRJNA645133	SAMN15493437	SRX8699974	GSM4663939	SRP271115	GSM4663939	RNA-Seq	302	Illumina NovaSeq 6000	ILLUMINA	cDNA	10201076800	TRANSCRIPTOMIC	GEO	PAIRED	Mus musculus	mouse 7 days after SARS-CoV-2 infection	Tissue	Lung
SRR12185427	PRJNA645133	SAMN15493438	SRX8699973	GSM4663938	SRP271115	GSM4663938	RNA-Seq	302	Illumina NovaSeq 6000	ILLUMINA	cDNA	10083640174	TRANSCRIPTOMIC	GEO	PAIRED	Mus musculus	mouse 7 days after SARS-CoV-2 infection	Tissue	Lung
SRR12185426	PRJNA645133	SAMN15493439	SRX8699972	GSM4663937	SRP271115	GSM4663937	RNA-Seq	302	Illumina NovaSeq 6000	ILLUMINA	cDNA	12292821514	TRANSCRIPTOMIC	GEO	PAIRED	Mus musculus	mouse 4 days after SARS-CoV-2 infection	Tissue	Lung
SRR12185425	PRJNA645133	SAMN15493440	SRX8699971	GSM4663936	SRP271115	GSM4663936	RNA-Seq	302	Illumina NovaSeq 6000	ILLUMINA	cDNA	11181206022	TRANSCRIPTOMIC	GEO	PAIRED	Mus musculus	mouse 4 days after SARS-CoV-2 infection	Tissue	Lung
SRR12185424	PRJNA645133	SAMN15493441	SRX8699970	GSM4663935	SRP271115	GSM4663935	RNA-Seq	302	Illumina NovaSeq 6000	ILLUMINA	cDNA	14173019456	TRANSCRIPTOMIC	GEO	PAIRED	Mus musculus	mouse 4 days after SARS-CoV-2 infection	Tissue	Lung
SRR12185423	PRJNA645133	SAMN15493442	SRX8699969	GSM4663934	SRP271115	GSM4663934	RNA-Seq	302	Illumina NovaSeq 6000	ILLUMINA	cDNA	12756944476	TRANSCRIPTOMIC	GEO	PAIRED	Mus musculus	mouse 4 days after SARS-CoV-2 infection	Tissue	Lung
SRR12185422	PRJNA645133	SAMN15493443	SRX8699968	GSM4663933	SRP271115	GSM4663933	RNA-Seq	302	Illumina NovaSeq 6000	ILLUMINA	cDNA	10933666890	TRANSCRIPTOMIC	GEO	PAIRED	Mus musculus	mouse 4 days after SARS-CoV-2 infection	Tissue	Lung
SRR12185421	PRJNA645133	SAMN15493444	SRX8699967	GSM4663932	SRP271115	GSM4663932	RNA-Seq	302	Illumina NovaSeq 6000	ILLUMINA	cDNA	13367788098	TRANSCRIPTOMIC	GEO	PAIRED	Mus musculus	mouse 4 days after SARS-CoV-2 infection	Tissue	Lung
SRR12185420	PRJNA645133	SAMN15493445	SRX8699966	GSM4663931	SRP271115	GSM4663931	RNA-Seq	302	Illumina NovaSeq 6000	ILLUMINA	cDNA	9814544584	TRANSCRIPTOMIC	GEO	PAIRED	Mus musculus	mouse 2 days after SARS-CoV-2 infection	Tissue	Lung
SRR12185419	PRJNA645133	SAMN15493446	SRX8699965	GSM4663930	SRP271115	GSM4663930	RNA-Seq	302	Illumina NovaSeq 6000	ILLUMINA	cDNA	11189272744	TRANSCRIPTOMIC	GEO	PAIRED	Mus musculus	mouse 2 days after SARS-CoV-2 infection	Tissue	Lung
SRR12185418	PRJNA645133	SAMN15493447	SRX8699964	GSM4663929	SRP271115	GSM4663929	RNA-Seq	302	Illumina NovaSeq 6000	ILLUMINA	cDNA	11031203528	TRANSCRIPTOMIC	GEO	PAIRED	Mus musculus	mouse 2 days after SARS-CoV-2 infection	Tissue	Lung
SRR12185417	PRJNA645133	SAMN15493448	SRX8699963	GSM4663928	SRP271115	GSM4663928	RNA-Seq	302	Illumina NovaSeq 6000	ILLUMINA	cDNA	12271826776	TRANSCRIPTOMIC	GEO	PAIRED	Mus musculus	mouse 2 days after SARS-CoV-2 infection	Tissue	Lung
SRR12334178	PRJNA649019	SAMN15655465	SRX8834133	GSM4697987	SRP273808	GSM4697987	RNA-Seq	120	Illumina NovaSeq 6000	ILLUMINA	cDNA	2948145663	TRANSCRIPTOMIC	GEO	SINGLE	Homo sapiens	COVID_19 lung autopsy	Tissue	Lung
SRR12334177	PRJNA649019	SAMN15655466	SRX8834132	GSM4697986	SRP273808	GSM4697986	RNA-Seq	130	Illumina NovaSeq 6000	ILLUMINA	cDNA	636830919	TRANSCRIPTOMIC	GEO	SINGLE	Homo sapiens	COVID_19 lung autopsy	Tissue	Lung
SRR12334176	PRJNA649019	SAMN15655467	SRX8834131	GSM4697985	SRP273808	GSM4697985	RNA-Seq	133	Illumina NovaSeq 6000	ILLUMINA	cDNA	141444556	TRANSCRIPTOMIC	GEO	SINGLE	Homo sapiens	COVID_19 lung autopsy	Tissue	Lung
SRR12424796	PRJNA656299	SAMN15776916	SRX8920673	GSM4718865	SRP276957	GSM4718865	RNA-Seq	302	Illumina NovaSeq 6000	ILLUMINA	cDNA	15501268004	TRANSCRIPTOMIC	GEO	PAIRED	Mesocricetus auratus	Hamster Lung Tissue	Tissue	Lung
SRR12424806	PRJNA656299	SAMN15776917	SRX8920667	GSM4718859	SRP276957	GSM4718859	RNA-Seq	302	Illumina NovaSeq 6000	ILLUMINA	cDNA	16281044688	TRANSCRIPTOMIC	GEO	PAIRED	Mesocricetus auratus	Hamster Lung Tissue	Tissue	Lung
SRR12424805	PRJNA656299	SAMN15776918	SRX8920666	GSM4718858	SRP276957	GSM4718858	RNA-Seq	302	Illumina NovaSeq 6000	ILLUMINA	cDNA	15344986326	TRANSCRIPTOMIC	GEO	PAIRED	Mesocricetus auratus	Hamster Lung Tissue	Tissue	Lung
SRR12424811	PRJNA656299	SAMN15776919	SRX8920672	GSM4718864	SRP276957	GSM4718864	RNA-Seq	302	Illumina NovaSeq 6000	ILLUMINA	cDNA	14302263074	TRANSCRIPTOMIC	GEO	PAIRED	Mesocricetus auratus	Hamster Lung Tissue	Tissue	Lung
SRR12424810	PRJNA656299	SAMN15776920	SRX8920671	GSM4718863	SRP276957	GSM4718863	RNA-Seq	302	Illumina NovaSeq 6000	ILLUMINA	cDNA	15021023678	TRANSCRIPTOMIC	GEO	PAIRED	Mesocricetus auratus	Hamster Lung Tissue	Tissue	Lung
SRR12424809	PRJNA656299	SAMN15776921	SRX8920670	GSM4718862	SRP276957	GSM4718862	RNA-Seq	302	Illumina NovaSeq 6000	ILLUMINA	cDNA	14268097512	TRANSCRIPTOMIC	GEO	PAIRED	Mesocricetus auratus	Hamster Lung Tissue	Tissue	Lung
SRR12424808	PRJNA656299	SAMN15776922	SRX8920669	GSM4718861	SRP276957	GSM4718861	RNA-Seq	302	Illumina NovaSeq 6000	ILLUMINA	cDNA	15248964218	TRANSCRIPTOMIC	GEO	PAIRED	Mesocricetus auratus	Hamster Lung Tissue	Tissue	Lung
SRR12424807	PRJNA656299	SAMN15776923	SRX8920668	GSM4718860	SRP276957	GSM4718860	RNA-Seq	302	Illumina NovaSeq 6000	ILLUMINA	cDNA	14987406850	TRANSCRIPTOMIC	GEO	PAIRED	Mesocricetus auratus	Hamster Lung Tissue	Tissue	Lung
SRR12424804	PRJNA656299	SAMN15776924	SRX8920665	GSM4718857	SRP276957	GSM4718857	RNA-Seq	302	Illumina NovaSeq 6000	ILLUMINA	cDNA	16097805282	TRANSCRIPTOMIC	GEO	PAIRED	Mesocricetus auratus	Hamster Lung Tissue	Tissue	Lung
SRR12424803	PRJNA656299	SAMN15776925	SRX8920664	GSM4718856	SRP276957	GSM4718856	RNA-Seq	302	Illumina NovaSeq 6000	ILLUMINA	cDNA	14008457542	TRANSCRIPTOMIC	GEO	PAIRED	Mesocricetus auratus	Hamster Lung Tissue	Tissue	Lung
SRR12424802	PRJNA656299	SAMN15776927	SRX8920663	GSM4718855	SRP276957	GSM4718855	RNA-Seq	302	Illumina NovaSeq 6000	ILLUMINA	cDNA	13086214774	TRANSCRIPTOMIC	GEO	PAIRED	Mesocricetus auratus	Hamster Lung Tissue	Tissue	Lung
SRR12424801	PRJNA656299	SAMN15776928	SRX8920662	GSM4718854	SRP276957	GSM4718854	RNA-Seq	302	Illumina NovaSeq 6000	ILLUMINA	cDNA	16051206984	TRANSCRIPTOMIC	GEO	PAIRED	Mesocricetus auratus	Hamster Lung Tissue	Tissue	Lung
SRR12424800	PRJNA656299	SAMN15776929	SRX8920661	GSM4718853	SRP276957	GSM4718853	RNA-Seq	302	Illumina NovaSeq 6000	ILLUMINA	cDNA	16129015170	TRANSCRIPTOMIC	GEO	PAIRED	Mesocricetus auratus	Hamster Lung Tissue	Tissue	Lung
SRR12424799	PRJNA656299	SAMN15776930	SRX8920660	GSM4718852	SRP276957	GSM4718852	RNA-Seq	302	Illumina NovaSeq 6000	ILLUMINA	cDNA	1565110168	TRANSCRIPTOMIC	GEO	PAIRED	Mesocricetus auratus	Hamster Lung Tissue	Tissue	Lung
SRR12507762	PRJNA658976	SAMN15893697	SRX8998640	GSM4743536	SRP278622	GSM4743536	RNA-Seq	127	NextSeq 550	ILLUMINA	cDNA	1564958770	TRANSCRIPTOMIC	GEO	PAIRED	Chlorocebus aethiops	Lung	Tissue	Lung
SRR12507763	PRJNA658976	SAMN15893697	SRX8998640	GSM4743536	SRP278622	GSM4743536	RNA-Seq	127	NextSeq 550	ILLUMINA	cDNA	1537466064	TRANSCRIPTOMIC	GEO	PAIRED	Chlorocebus aethiops	Lung	Tissue	Lung
SRR12507764	PRJNA658976	SAMN15893697	SRX8998640	GSM4743536	SRP278622	GSM4743536	RNA-Seq	127	NextSeq 550	ILLUMINA	cDNA	1558949765	TRANSCRIPTOMIC	GEO	PAIRED	Chlorocebus aethiops	Lung	Tissue	Lung
SRR12507765	PRJNA658976	SAMN15893697	SRX8998640	GSM4743536	SRP278622	GSM4743536	RNA-Seq	127	NextSeq 550	ILLUMINA	cDNA	1549977723	TRANSCRIPTOMIC	GEO	PAIRED	Chlorocebus aethiops	Lung	Tissue	Lung
SRR12507766	PRJNA658976	SAMN15893697	SRX8998640	GSM4743536	SRP278622	GSM4743536	RNA-Seq	127	NextSeq 550	ILLUMINA	cDNA	1555568644	TRANSCRIPTOMIC	GEO	PAIRED	Chlorocebus aethiops	Lung	Tissue	Lung
SRR12507767	PRJNA658976	SAMN15893697	SRX8998640	GSM4743536	SRP278622	GSM4743536	RNA-Seq	127	NextSeq 550	ILLUMINA	cDNA	1588333501	TRANSCRIPTOMIC	GEO	PAIRED	Chlorocebus aethiops	Lung	Tissue	Lung
SRR12507768	PRJNA658976	SAMN15893697	SRX8998640	GSM4743536	SRP278622	GSM4743536	RNA-Seq	127	NextSeq 550	ILLUMINA	cDNA	1564069770	TRANSCRIPTOMIC	GEO	PAIRED	Chlorocebus aethiops	Lung	Tissue	Lung
SRR12507769	PRJNA658976	SAMN15893697	SRX8998640	GSM4743536	SRP278622	GSM4743536	RNA-Seq	127	NextSeq 550	ILLUMINA	cDNA	1555145099	TRANSCRIPTOMIC	GEO	PAIRED	Chlorocebus aethiops	Lung	Tissue	Lung
SRR12507770	PRJNA658976	SAMN15893697	SRX8998640	GSM4743536	SRP278622	GSM4743536	RNA-Seq	127	NextSeq 550	ILLUMINA	cDNA	1538927072	TRANSCRIPTOMIC	GEO	PAIRED	Chlorocebus aethiops	Lung	Tissue	Lung
SRR12507771	PRJNA658976	SAMN15893697	SRX8998640	GSM4743536	SRP278622	GSM4743536	RNA-Seq	127	NextSeq 550	ILLUMINA	cDNA	1582930667	TRANSCRIPTOMIC	GEO	PAIRED	Chlorocebus aethiops	Lung	Tissue	Lung
SRR12507772	PRJNA658976	SAMN15893697	SRX8998640	GSM4743536	SRP278622	GSM4743536	RNA-Seq	127	NextSeq 550	ILLUMINA	cDNA	1547393019	TRANSCRIPTOMIC	GEO	PAIRED	Chlorocebus aethiops	Lung	Tissue	Lung
SRR12507773	PRJNA658976	SAMN15893697	SRX8998640	GSM4743536	SRP278622	GSM4743536	RNA-Seq	127	NextSeq 550	ILLUMINA	cDNA	1558639377	TRANSCRIPTOMIC	GEO	PAIRED	Chlorocebus aethiops	Lung	Tissue	Lung
SRR12507750	PRJNA658976	SAMN15893698	SRX8998639	GSM4743535	SRP278622	GSM4743535	RNA-Seq	127	NextSeq 550	ILLUMINA	cDNA	1453828944	TRANSCRIPTOMIC	GEO	PAIRED	Chlorocebus aethiops	Lung	Tissue	Lung
SRR12507751	PRJNA658976	SAMN15893698	SRX8998639	GSM4743535	SRP278622	GSM4743535	RNA-Seq	127	NextSeq 550	ILLUMINA	cDNA	1424485594	TRANSCRIPTOMIC	GEO	PAIRED	Chlorocebus aethiops	Lung	Tissue	Lung
SRR12507752	PRJNA658976	SAMN15893698	SRX8998639	GSM4743535	SRP278622	GSM4743535	RNA-Seq	127	NextSeq 550	ILLUMINA	cDNA	1443387893	TRANSCRIPTOMIC	GEO	PAIRED	Chlorocebus aethiops	Lung	Tissue	Lung
SRR12507753	PRJNA658976	SAMN15893698	SRX8998639	GSM4743535	SRP278622	GSM4743535	RNA-Seq	127	NextSeq 550	ILLUMINA	cDNA	1436690675	TRANSCRIPTOMIC	GEO	PAIRED	Chlorocebus aethiops	Lung	Tissue	Lung
SRR12507754	PRJNA658976	SAMN15893698	SRX8998639	GSM4743535	SRP278622	GSM4743535	RNA-Seq	127	NextSeq 550	ILLUMINA	cDNA	1445827182	TRANSCRIPTOMIC	GEO	PAIRED	Chlorocebus aethiops	Lung	Tissue	Lung
SRR12507755	PRJNA658976	SAMN15893698	SRX8998639	GSM4743535	SRP278622	GSM4743535	RNA-Seq	127	NextSeq 550	ILLUMINA	cDNA	1474162152	TRANSCRIPTOMIC	GEO	PAIRED	Chlorocebus aethiops	Lung	Tissue	Lung
SRR12507756	PRJNA658976	SAMN15893698	SRX8998639	GSM4743535	SRP278622	GSM4743535	RNA-Seq	127	NextSeq 550	ILLUMINA	cDNA	1453245633	TRANSCRIPTOMIC	GEO	PAIRED	Chlorocebus aethiops	Lung	Tissue	Lung
SRR12507757	PRJNA658976	SAMN15893698	SRX8998639	GSM4743535	SRP278622	GSM4743535	RNA-Seq	127	NextSeq 550	ILLUMINA	cDNA	1443641258	TRANSCRIPTOMIC	GEO	PAIRED	Chlorocebus aethiops	Lung	Tissue	Lung
SRR12507758	PRJNA658976	SAMN15893698	SRX8998639	GSM4743535	SRP278622	GSM4743535	RNA-Seq	127	NextSeq 550	ILLUMINA	cDNA	1429283527	TRANSCRIPTOMIC	GEO	PAIRED	Chlorocebus aethiops	Lung	Tissue	Lung
SRR12507759	PRJNA658976	SAMN15893698	SRX8998639	GSM4743535	SRP278622	GSM4743535	RNA-Seq	127	NextSeq 550	ILLUMINA	cDNA	1470055099	TRANSCRIPTOMIC	GEO	PAIRED	Chlorocebus aethiops	Lung	Tissue	Lung
SRR12507760	PRJNA658976	SAMN15893698	SRX8998639	GSM4743535	SRP278622	GSM4743535	RNA-Seq	127	NextSeq 550	ILLUMINA	cDNA	1438317672	TRANSCRIPTOMIC	GEO	PAIRED	Chlorocebus aethiops	Lung	Tissue	Lung
SRR12507761	PRJNA658976	SAMN15893698	SRX8998639	GSM4743535	SRP278622	GSM4743535	RNA-Seq	127	NextSeq 550	ILLUMINA	cDNA	1442581697	TRANSCRIPTOMIC	GEO	PAIRED	Chlorocebus aethiops	Lung	Tissue	Lung
SRR12507738	PRJNA658976	SAMN15893699	SRX8998638	GSM4743534	SRP278622	GSM4743534	RNA-Seq	127	NextSeq 550	ILLUMINA	cDNA	1471593577	TRANSCRIPTOMIC	GEO	PAIRED	Chlorocebus aethiops	Lung	Tissue	Lung
SRR12507739	PRJNA658976	SAMN15893699	SRX8998638	GSM4743534	SRP278622	GSM4743534	RNA-Seq	127	NextSeq 550	ILLUMINA	cDNA	1452466615	TRANSCRIPTOMIC	GEO	PAIRED	Chlorocebus aethiops	Lung	Tissue	Lung
SRR12507740	PRJNA658976	SAMN15893699	SRX8998638	GSM4743534	SRP278622	GSM4743534	RNA-Seq	127	NextSeq 550	ILLUMINA	cDNA	1472269090	TRANSCRIPTOMIC	GEO	PAIRED	Chlorocebus aethiops	Lung	Tissue	Lung
SRR12507741	PRJNA658976	SAMN15893699	SRX8998638	GSM4743534	SRP278622	GSM4743534	RNA-Seq	127	NextSeq 550	ILLUMINA	cDNA	1467512051	TRANSCRIPTOMIC	GEO	PAIRED	Chlorocebus aethiops	Lung	Tissue	Lung
SRR12507742	PRJNA658976	SAMN15893699	SRX8998638	GSM4743534	SRP278622	GSM4743534	RNA-Seq	127	NextSeq 550	ILLUMINA	cDNA	1463929254	TRANSCRIPTOMIC	GEO	PAIRED	Chlorocebus aethiops	Lung	Tissue	Lung
SRR12507743	PRJNA658976	SAMN15893699	SRX8998638	GSM4743534	SRP278622	GSM4743534	RNA-Seq	127	NextSeq 550	ILLUMINA	cDNA	1492937959	TRANSCRIPTOMIC	GEO	PAIRED	Chlorocebus aethiops	Lung	Tissue	Lung
SRR12507744	PRJNA658976	SAMN15893699	SRX8998638	GSM4743534	SRP278622	GSM4743534	RNA-Seq	127	NextSeq 550	ILLUMINA	cDNA	1474258545	TRANSCRIPTOMIC	GEO	PAIRED	Chlorocebus aethiops	Lung	Tissue	Lung
SRR12507745	PRJNA658976	SAMN15893699	SRX8998638	GSM4743534	SRP278622	GSM4743534	RNA-Seq	127	NextSeq 550	ILLUMINA	cDNA	1466834633	TRANSCRIPTOMIC	GEO	PAIRED	Chlorocebus aethiops	Lung	Tissue	Lung
SRR12507746	PRJNA658976	SAMN15893699	SRX8998638	GSM4743534	SRP278622	GSM4743534	RNA-Seq	127	NextSeq 550	ILLUMINA	cDNA	1451501923	TRANSCRIPTOMIC	GEO	PAIRED	Chlorocebus aethiops	Lung	Tissue	Lung
SRR12507747	PRJNA658976	SAMN15893699	SRX8998638	GSM4743534	SRP278622	GSM4743534	RNA-Seq	127	NextSeq 550	ILLUMINA	cDNA	1493699832	TRANSCRIPTOMIC	GEO	PAIRED	Chlorocebus aethiops	Lung	Tissue	Lung
SRR12507748	PRJNA658976	SAMN15893699	SRX8998638	GSM4743534	SRP278622	GSM4743534	RNA-Seq	127	NextSeq 550	ILLUMINA	cDNA	1462878964	TRANSCRIPTOMIC	GEO	PAIRED	Chlorocebus aethiops	Lung	Tissue	Lung
SRR12507749	PRJNA658976	SAMN15893699	SRX8998638	GSM4743534	SRP278622	GSM4743534	RNA-Seq	127	NextSeq 550	ILLUMINA	cDNA	1473274930	TRANSCRIPTOMIC	GEO	PAIRED	Chlorocebus aethiops	Lung	Tissue	Lung
SRR12507726	PRJNA658976	SAMN15893700	SRX8998637	GSM4743533	SRP278622	GSM4743533	RNA-Seq	127	NextSeq 550	ILLUMINA	cDNA	1591266058	TRANSCRIPTOMIC	GEO	PAIRED	Chlorocebus aethiops	Lung	Tissue	Lung
SRR12507727	PRJNA658976	SAMN15893700	SRX8998637	GSM4743533	SRP278622	GSM4743533	RNA-Seq	127	NextSeq 550	ILLUMINA	cDNA	1562169342	TRANSCRIPTOMIC	GEO	PAIRED	Chlorocebus aethiops	Lung	Tissue	Lung
SRR12507728	PRJNA658976	SAMN15893700	SRX8998637	GSM4743533	SRP278622	GSM4743533	RNA-Seq	127	NextSeq 550	ILLUMINA	cDNA	1583811920	TRANSCRIPTOMIC	GEO	PAIRED	Chlorocebus aethiops	Lung	Tissue	Lung
SRR12507729	PRJNA658976	SAMN15893700	SRX8998637	GSM4743533	SRP278622	GSM4743533	RNA-Seq	127	NextSeq 550	ILLUMINA	cDNA	1574973101	TRANSCRIPTOMIC	GEO	PAIRED	Chlorocebus aethiops	Lung	Tissue	Lung
SRR12507730	PRJNA658976	SAMN15893700	SRX8998637	GSM4743533	SRP278622	GSM4743533	RNA-Seq	127	NextSeq 550	ILLUMINA	cDNA	1583001533	TRANSCRIPTOMIC	GEO	PAIRED	Chlorocebus aethiops	Lung	Tissue	Lung
SRR12507731	PRJNA658976	SAMN15893700	SRX8998637	GSM4743533	SRP278622	GSM4743533	RNA-Seq	127	NextSeq 550	ILLUMINA	cDNA	1615388438	TRANSCRIPTOMIC	GEO	PAIRED	Chlorocebus aethiops	Lung	Tissue	Lung
SRR12507732	PRJNA658976	SAMN15893700	SRX8998637	GSM4743533	SRP278622	GSM4743533	RNA-Seq	127	NextSeq 550	ILLUMINA	cDNA	1592984241	TRANSCRIPTOMIC	GEO	PAIRED	Chlorocebus aethiops	Lung	Tissue	Lung
SRR12507733	PRJNA658976	SAMN15893700	SRX8998637	GSM4743533	SRP278622	GSM4743533	RNA-Seq	127	NextSeq 550	ILLUMINA	cDNA	1579417466	TRANSCRIPTOMIC	GEO	PAIRED	Chlorocebus aethiops	Lung	Tissue	Lung
SRR12507734	PRJNA658976	SAMN15893700	SRX8998637	GSM4743533	SRP278622	GSM4743533	RNA-Seq	127	NextSeq 550	ILLUMINA	cDNA	1564523922	TRANSCRIPTOMIC	GEO	PAIRED	Chlorocebus aethiops	Lung	Tissue	Lung
SRR12507735	PRJNA658976	SAMN15893700	SRX8998637	GSM4743533	SRP278622	GSM4743533	RNA-Seq	127	NextSeq 550	ILLUMINA	cDNA	1608393405	TRANSCRIPTOMIC	GEO	PAIRED	Chlorocebus aethiops	Lung	Tissue	Lung
SRR12507736	PRJNA658976	SAMN15893700	SRX8998637	GSM4743533	SRP278622	GSM4743533	RNA-Seq	127	NextSeq 550	ILLUMINA	cDNA	1575730529	TRANSCRIPTOMIC	GEO	PAIRED	Chlorocebus aethiops	Lung	Tissue	Lung
SRR12507737	PRJNA658976	SAMN15893700	SRX8998637	GSM4743533	SRP278622	GSM4743533	RNA-Seq	127	NextSeq 550	ILLUMINA	cDNA	1583142122	TRANSCRIPTOMIC	GEO	PAIRED	Chlorocebus aethiops	Lung	Tissue	Lung
SRR12507714	PRJNA658976	SAMN15893701	SRX8998636	GSM4743532	SRP278622	GSM4743532	RNA-Seq	127	NextSeq 550	ILLUMINA	cDNA	1492912940	TRANSCRIPTOMIC	GEO	PAIRED	Chlorocebus aethiops	Lung	Tissue	Lung
SRR12507715	PRJNA658976	SAMN15893701	SRX8998636	GSM4743532	SRP278622	GSM4743532	RNA-Seq	127	NextSeq 550	ILLUMINA	cDNA	1457053728	TRANSCRIPTOMIC	GEO	PAIRED	Chlorocebus aethiops	Lung	Tissue	Lung
SRR12507716	PRJNA658976	SAMN15893701	SRX8998636	GSM4743532	SRP278622	GSM4743532	RNA-Seq	127	NextSeq 550	ILLUMINA	cDNA	1476592805	TRANSCRIPTOMIC	GEO	PAIRED	Chlorocebus aethiops	Lung	Tissue	Lung
SRR12507717	PRJNA658976	SAMN15893701	SRX8998636	GSM4743532	SRP278622	GSM4743532	RNA-Seq	127	NextSeq 550	ILLUMINA	cDNA	1469303767	TRANSCRIPTOMIC	GEO	PAIRED	Chlorocebus aethiops	Lung	Tissue	Lung
SRR12507718	PRJNA658976	SAMN15893701	SRX8998636	GSM4743532	SRP278622	GSM4743532	RNA-Seq	127	NextSeq 550	ILLUMINA	cDNA	1485157304	TRANSCRIPTOMIC	GEO	PAIRED	Chlorocebus aethiops	Lung	Tissue	Lung
[truncated: 5,778 more rows]
[truncated: 3 more columns]
