# Supplementary material for: Virus-specific editing identification approach reveals the landscape of A-to-I editing and its impacts on SARS-CoV-2 characteristics and evolution
Source: Nucleic Acids Res. 2022 Mar 2;50(5):2509–21. doi: 10.1093/nar/gkac120 (PMC8934641; doi:10.1093/nar/gkac120)
Supplement: gkac120_Supplemental_Files [file gkac120_supplemental_files.zip › Table S2.xlsx]

## Sheet: Editing site
Table S2. Editing site information.
Position	Strand	Motif	Number of samples with editing sites					Gene	Variant type
			Human tissue sample	Human cell line	Human primary cell/organoid	Non-human sample	Total
30	+	AAA	0	0	0	1	1	Intergenic	Intergenic
31	+	AAC	0	0	0	1	1	Intergenic	Intergenic
38	+	CAA	0	0	0	1	1	Intergenic	Intergenic
39	+	AAC	0	0	0	1	1	Intergenic	Intergenic
46	+	GAT	0	0	0	1	1	Intergenic	Intergenic
68	+	TAA	0	0	0	1	1	Intergenic	Intergenic
80	+	AAA	0	0	0	1	1	Intergenic	Intergenic
81	+	AAA	0	0	0	1	1	Intergenic	Intergenic
97	+	CAC	0	0	0	1	1	Intergenic	Intergenic
107	+	CAT	0	0	0	1	1	Intergenic	Intergenic
113	+	TAG	0	0	0	2	2	Intergenic	Intergenic
129	+	TAT	0	0	0	1	1	Intergenic	Intergenic
132	+	AAT	0	0	0	2	2	Intergenic	Intergenic
135	+	TAA	0	0	0	2	2	Intergenic	Intergenic
138	+	TAA	0	0	0	1	1	Intergenic	Intergenic
139	+	AAC	0	0	0	1	1	Intergenic	Intergenic
142	+	TAA	0	0	0	2	2	Intergenic	Intergenic
146	+	TAC	0	0	0	1	1	Intergenic	Intergenic
402	-	AAG	0	0	0	1	1	ORF1a	Nonsynonymous
403	-	TAA	0	0	0	1	1	ORF1a	Synonymous
444	-	AAC	0	0	0	1	1	ORF1a	Nonsynonymous
446	-	AAA	0	0	0	1	1	ORF1a	Synonymous
467	-	TAG	0	0	0	1	1	ORF1a	Nonsynonymous
570	+	GAG	0	0	0	1	1	ORF1a	Nonsynonymous
605	+	AAT	0	0	0	1	1	ORF1a	Nonsynonymous
607	+	TAC	0	0	0	1	1	ORF1a	Nonsynonymous
618	+	TAC	0	0	0	1	1	ORF1a	Nonsynonymous
624	+	AAG	0	0	0	1	1	ORF1a	Nonsynonymous
797	+	TAA	0	0	0	2	2	ORF1a	Nonsynonymous
798	+	AAC	0	0	0	1	1	ORF1a	Nonsynonymous
808	+	CAT	0	0	1	1	2	ORF1a	Synonymous
810	+	TAC	0	0	0	1	1	ORF1a	Nonsynonymous
819	+	TAT	0	0	1	0	1	ORF1a	Nonsynonymous
827	+	TAA	0	0	1	1	2	ORF1a	Nonsynonymous
828	+	AAC	0	0	1	1	2	ORF1a	Nonsynonymous
831	+	AAC	0	0	1	1	2	ORF1a	Nonsynonymous
852	+	TAC	0	0	0	1	1	ORF1a	Nonsynonymous
869	+	TAA	0	0	0	1	1	ORF1a	Nonsynonymous
880	+	TAG	0	0	0	1	1	ORF1a	Synonymous
893	+	TAA	0	0	0	1	1	ORF1a	Nonsynonymous
901	+	CAT	0	0	0	1	1	ORF1a	Synonymous
916	+	AAC	0	0	1	0	1	ORF1a	Synonymous
918	+	CAA	0	0	0	1	1	ORF1a	Nonsynonymous
919	+	AAC	0	0	0	1	1	ORF1a	Synonymous
929	+	TAT	0	0	1	1	2	ORF1a	Nonsynonymous
938	+	TAA	0	0	1	0	1	ORF1a	Nonsynonymous
939	+	AAG	0	0	1	0	1	ORF1a	Nonsynonymous
949	+	TAT	0	0	1	0	1	ORF1a	Synonymous
951	+	TAC	0	0	0	1	1	ORF1a	Nonsynonymous
964	+	AAC	0	0	0	1	1	ORF1a	Synonymous
966	+	CAT	0	0	0	1	1	ORF1a	Nonsynonymous
972	+	CAT	0	0	0	1	1	ORF1a	Nonsynonymous
975	+	GAA	0	0	0	1	1	ORF1a	Nonsynonymous
982	-	AAG	1	0	0	0	1	ORF1a	Synonymous
989	+	CAC	0	0	0	1	1	ORF1a	Nonsynonymous
1003	+	AAA	1	0	0	0	1	ORF1a	Synonymous
1010	-	TAG	1	0	0	0	1	ORF1a	Nonsynonymous
1012	-	CAT	1	0	0	0	1	ORF1a	Synonymous
1017	-	CAA	1	0	0	0	1	ORF1a	Nonsynonymous
1020	+	CAG	1	0	0	0	1	ORF1a	Nonsynonymous
1028	-	AAA	1	0	0	0	1	ORF1a	Nonsynonymous
1029	-	AAA	3	0	0	0	3	ORF1a	Nonsynonymous
1030	-	CAA	5	0	0	0	5	ORF1a	Synonymous
1032	+	GAA	1	0	0	0	1	ORF1a	Nonsynonymous
1036	-	TAA	2	0	0	0	2	ORF1a	Synonymous
1040	-	AAT	3	0	0	0	3	ORF1a	Synonymous
1041	-	CAA	3	0	0	0	3	ORF1a	Nonsynonymous
1050	+	AAA	1	0	0	0	1	ORF1a	Nonsynonymous
1052	-	AAT	1	0	0	0	1	ORF1a	Nonsynonymous
1053	-	AAA	1	0	0	0	1	ORF1a	Nonsynonymous
1056	+	GAC	1	0	0	0	1	ORF1a	Nonsynonymous
1062	-	GAA	3	0	0	0	3	ORF1a	Nonsynonymous
1073	-	CAT	1	0	0	0	1	ORF1a	Nonsynonymous
1075	-	GAC	1	0	0	0	1	ORF1a	Synonymous
1081	-	AAT	1	0	0	0	1	ORF1a	Synonymous
1088	-	AAT	14	0	0	0	14	ORF1a	Nonsynonymous
1089	-	AAA	9	0	0	0	9	ORF1a	Nonsynonymous
1090	-	GAA	9	0	0	0	9	ORF1a	Synonymous
1095	-	TAA	14	0	0	0	14	ORF1a	Nonsynonymous
1099	-	AAT	1	0	0	1	2	ORF1a	Synonymous
1137	+	AAA	0	0	0	1	1	ORF1a	Nonsynonymous
1138	+	AAA	0	0	0	1	1	ORF1a	Synonymous
1143	-	AAG	0	0	0	1	1	ORF1a	Nonsynonymous
1144	-	CAA	0	0	0	1	1	ORF1a	Synonymous
1152	-	AAA	0	0	0	1	1	ORF1a	Nonsynonymous
1153	-	TAA	0	0	0	1	1	ORF1a	Synonymous
1154	+	TAT	0	0	0	1	1	ORF1a	Nonsynonymous
1163	+	AAT	0	0	0	1	1	ORF1a	Nonsynonymous
1176	+	TAT	0	0	0	1	1	ORF1a	Nonsynonymous
1193	+	AAA	0	0	0	1	1	ORF1a	Nonsynonymous
1194	+	AAT	0	0	0	1	1	ORF1a	Nonsynonymous
1203	+	AAC	0	0	0	2	2	ORF1a	Nonsynonymous
1208	+	AAT	0	0	0	1	1	ORF1a	Nonsynonymous
1236	+	GAT	0	0	0	1	1	ORF1a	Nonsynonymous
1246	-	CAC	1	0	0	0	1	ORF1a	Synonymous
1248	+	GAA	0	0	0	1	1	ORF1a	Nonsynonymous
1249	+	AAA	0	0	0	1	1	ORF1a	Synonymous
1250	+	AAC	0	0	0	1	1	ORF1a	Nonsynonymous
1255	+	CAT	0	0	0	1	1	ORF1a	Synonymous
1286	-	CAA	1	0	0	0	1	ORF1a	Nonsynonymous
1294	-	AAA	1	0	0	0	1	ORF1a	Synonymous
1308	+	AAT	0	0	0	1	1	ORF1a	Nonsynonymous
1309	-	AAT	1	0	0	0	1	ORF1a	Synonymous
1310	-	AAA	1	0	0	1	2	ORF1a	Synonymous
1315	-	TAG	0	0	0	1	1	ORF1a	Synonymous
1316	+	TAA	0	0	0	1	1	ORF1a	Nonsynonymous
1317	+	AAA	0	0	0	2	2	ORF1a	Nonsynonymous
1318	+	AAG	0	0	0	1	1	ORF1a	Synonymous
1321	+	AAG	0	0	0	2	2	ORF1a	Synonymous
1324	-	CAC	1	0	0	0	1	ORF1a	Synonymous
1331	+	TAC	0	0	0	2	2	ORF1a	Nonsynonymous
1333	-	AAG	2	0	0	1	3	ORF1a	Synonymous
1339	-	AAC	1	0	0	0	1	ORF1a	Synonymous
1340	-	TAA	1	0	0	1	2	ORF1a	Nonsynonymous
1341	+	TAC	0	0	0	2	2	ORF1a	Nonsynonymous
1343	-	AAG	1	0	0	2	3	ORF1a	Synonymous
1344	-	TAA	2	0	0	1	3	ORF1a	Nonsynonymous
1345	+	TAC	0	0	0	3	3	ORF1a	Synonymous
1351	+	AAA	0	0	0	1	1	ORF1a	Synonymous
1352	+	AAA	0	0	0	2	2	ORF1a	Nonsynonymous
1354	-	CAT	2	0	0	0	2	ORF1a	Synonymous
1359	-	AAC	0	0	0	1	1	ORF1a	Nonsynonymous
1360	-	CAA	1	0	0	1	2	ORF1a	Synonymous
1363	-	TAA	2	0	0	0	2	ORF1a	Synonymous
1365	+	AAA	0	0	0	1	1	ORF1a	Nonsynonymous
1367	+	AAT	0	0	0	1	1	ORF1a	Nonsynonymous
1369	-	AAA	0	0	0	1	1	ORF1a	Synonymous
1370	-	TAA	0	0	0	1	1	ORF1a	Nonsynonymous
1371	+	TAT	0	0	0	2	2	ORF1a	Nonsynonymous
1372	-	AAT	1	0	0	0	1	ORF1a	Synonymous
1373	-	CAA	1	0	0	0	1	ORF1a	Nonsynonymous
1389	+	AAT	0	0	0	1	1	ORF1a	Nonsynonymous
1390	-	AAT	1	0	0	2	3	ORF1a	Synonymous
1391	-	GAA	0	0	0	1	1	ORF1a	Nonsynonymous
1396	+	AAG	0	0	0	1	1	ORF1a	Synonymous
1398	-	TAC	0	0	0	2	2	ORF1a	Nonsynonymous
1399	+	TAG	0	0	0	1	1	ORF1a	Synonymous
1405	-	CAG	0	0	0	1	1	ORF1a	Synonymous
1407	+	GAG	0	0	0	2	2	ORF1a	Nonsynonymous
1411	-	TAT	0	0	0	1	1	ORF1a	Synonymous
1412	+	TAG	0	0	0	2	2	ORF1a	Nonsynonymous
1414	-	GAC	0	0	0	1	1	ORF1a	Synonymous
1416	-	AAG	0	0	0	2	2	ORF1a	Nonsynonymous
1417	-	CAA	0	0	0	1	1	ORF1a	Synonymous
1423	+	AAT	0	0	0	1	1	ORF1a	Synonymous
1425	+	TAC	0	0	0	2	2	ORF1a	Nonsynonymous
1429	-	TAT	0	0	0	2	2	ORF1a	Synonymous
1430	+	TAA	0	0	0	2	2	ORF1a	Nonsynonymous
1438	-	CAG	0	0	0	1	1	ORF1a	Synonymous
1442	-	AAG	0	0	0	2	2	ORF1a	Synonymous
1443	-	CAA	0	0	0	1	1	ORF1a	Nonsynonymous
1455	-	AAG	0	0	0	1	1	ORF1a	Nonsynonymous
1474	-	TAG	0	0	0	2	2	ORF1a	Synonymous
1475	+	TAT	0	0	0	1	1	ORF1a	Nonsynonymous
1476	-	AAT	0	0	0	1	1	ORF1a	Nonsynonymous
1481	-	AAG	0	0	0	1	1	ORF1a	Nonsynonymous
1490	-	CAG	1	0	0	0	1	ORF1a	Nonsynonymous
1496	-	AAC	1	1	0	0	2	ORF1a	Nonsynonymous
1501	-	AAG	0	1	0	1	2	ORF1a	Synonymous
1502	-	TAA	0	0	0	1	1	ORF1a	Nonsynonymous
1506	-	AAC	1	0	0	0	1	ORF1a	Nonsynonymous
1515	+	CAT	1	0	0	0	1	ORF1a	Nonsynonymous
1517	+	TAA	0	0	0	1	1	ORF1a	Nonsynonymous
1525	-	CAC	1	0	0	0	1	ORF1a	Synonymous
1529	-	TAG	1	0	0	0	1	ORF1a	Nonsynonymous
1546	-	TAG	0	1	0	0	1	ORF1a	Synonymous
1552	-	TAG	0	1	0	1	2	ORF1a	Synonymous
1553	+	TAA	1	0	0	1	2	ORF1a	Nonsynonymous
1554	+	AAC	1	0	0	0	1	ORF1a	Nonsynonymous
1556	+	CAT	1	0	0	0	1	ORF1a	Nonsynonymous
1558	+	TAG	1	0	0	1	2	ORF1a	Nonsynonymous
1564	-	TAC	0	0	0	1	1	ORF1a	Synonymous
1565	+	TAA	0	0	0	1	1	ORF1a	Nonsynonymous
1571	+	TAC	1	0	0	3	4	ORF1a	Nonsynonymous
1573	+	CAG	1	0	0	0	1	ORF1a	Synonymous
1576	-	CAC	1	0	0	0	1	ORF1a	Synonymous
1588	+	AAG	1	0	0	2	3	ORF1a	Synonymous
1591	-	AAC	0	0	0	1	1	ORF1a	Synonymous
1597	+	AAG	0	0	0	2	2	ORF1a	Synonymous
1600	-	GAC	1	0	0	0	1	ORF1a	Synonymous
1602	-	AAG	0	0	0	1	1	ORF1a	Nonsynonymous
1603	-	TAA	0	0	0	1	1	ORF1a	Synonymous
1604	+	TAA	0	0	0	1	1	ORF1a	Nonsynonymous
1605	+	AAT	1	0	0	0	1	ORF1a	Nonsynonymous
1606	-	CAT	1	0	0	0	1	ORF1a	Synonymous
1610	+	CAA	0	0	0	1	1	ORF1a	Nonsynonymous
1611	+	AAC	0	0	0	1	1	ORF1a	Nonsynonymous
1614	-	AAG	0	0	0	1	1	ORF1a	Nonsynonymous
1617	-	AAG	0	0	0	1	1	ORF1a	Nonsynonymous
1620	+	GAA	1	0	0	1	2	ORF1a	Nonsynonymous
1622	+	AAT	1	0	0	1	2	ORF1a	Nonsynonymous
1623	-	TAT	1	0	0	1	2	ORF1a	Nonsynonymous
1624	+	TAC	0	0	0	2	2	ORF1a	Nonsynonymous
1631	+	AAA	1	0	0	3	4	ORF1a	Nonsynonymous
1632	+	AAA	2	0	0	1	3	ORF1a	Nonsynonymous
1633	+	AAG	0	0	0	1	1	ORF1a	Synonymous
1637	+	GAA	1	0	0	0	1	ORF1a	Nonsynonymous
1638	+	AAA	0	0	0	2	2	ORF1a	Nonsynonymous
1639	+	AAG	0	0	0	2	2	ORF1a	Synonymous
1647	-	GAT	0	0	0	1	1	ORF1a	Nonsynonymous
1652	+	TAT	1	0	0	0	1	ORF1a	Nonsynonymous
1653	-	AAT	1	0	0	0	1	ORF1a	Nonsynonymous
1654	-	CAA	0	0	0	1	1	ORF1a	Synonymous
1660	-	CAC	0	0	0	1	1	ORF1a	Synonymous
1665	-	AAA	1	0	0	0	1	ORF1a	Nonsynonymous
1667	+	TAA	0	0	0	1	1	ORF1a	Nonsynonymous
1668	+	AAA	1	0	0	0	1	ORF1a	Nonsynonymous
1673	+	TAA	0	0	0	2	2	ORF1a	Nonsynonymous
1674	+	AAT	0	0	0	2	2	ORF1a	Nonsynonymous
1678	+	AAG	0	0	0	1	1	ORF1a	Synonymous
1680	+	GAG	1	0	0	0	1	ORF1a	Nonsynonymous
1690	-	TAA	1	0	0	0	1	ORF1a	Synonymous
1691	+	TAT	0	0	0	1	1	ORF1a	Nonsynonymous
1694	-	AAA	1	0	0	0	1	ORF1a	Synonymous
1700	-	GAT	2	0	0	0	2	ORF1a	Nonsynonymous
1704	-	AAA	1	0	0	0	1	ORF1a	Nonsynonymous
1706	-	GAA	1	0	0	0	1	ORF1a	Nonsynonymous
1715	+	CAC	2	0	0	0	2	ORF1a	Nonsynonymous
1717	+	CAA	0	0	0	2	2	ORF1a	Synonymous
1718	+	AAG	0	0	0	3	3	ORF1a	Nonsynonymous
1723	-	AAG	1	0	0	0	1	ORF1a	Synonymous
1724	-	AAA	1	0	0	0	1	ORF1a	Nonsynonymous
1725	-	AAA	1	0	0	0	1	ORF1a	Nonsynonymous
1732	+	AAA	0	0	0	1	1	ORF1a	Synonymous
1733	+	AAC	1	0	0	2	3	ORF1a	Nonsynonymous
1740	+	AAA	1	0	0	0	1	ORF1a	Nonsynonymous
1746	-	CAA	1	0	0	0	1	ORF1a	Nonsynonymous
1752	+	TAT	0	0	0	3	3	ORF1a	Nonsynonymous
1754	+	TAA	0	0	0	2	2	ORF1a	Nonsynonymous
1759	+	CAT	0	0	0	1	1	ORF1a	Synonymous
1761	-	GAA	1	0	0	0	1	ORF1a	Nonsynonymous
1765	+	AAC	0	0	0	2	2	ORF1a	Synonymous
1767	+	CAA	0	0	0	1	1	ORF1a	Nonsynonymous
1768	+	AAA	0	0	0	1	1	ORF1a	Synonymous
1774	-	CAA	1	0	0	0	1	ORF1a	Synonymous
1777	+	AAT	0	0	0	1	1	ORF1a	Synonymous
1787	+	TAA	0	0	0	2	2	ORF1a	Nonsynonymous
1788	+	AAT	0	0	0	2	2	ORF1a	Nonsynonymous
1793	+	TAA	0	0	0	2	2	ORF1a	Nonsynonymous
1794	+	AAA	0	0	0	2	2	ORF1a	Nonsynonymous
1795	+	AAG	0	0	0	1	1	ORF1a	Synonymous
1799	+	TAC	0	0	0	1	1	ORF1a	Nonsynonymous
1802	+	AAA	0	0	0	1	1	ORF1a	Nonsynonymous
1804	+	AAG	0	0	0	1	1	ORF1a	Synonymous
1809	+	AAA	0	0	0	1	1	ORF1a	Nonsynonymous
1810	+	AAG	0	0	0	2	2	ORF1a	Synonymous
1814	+	TAA	0	0	0	1	1	ORF1a	Nonsynonymous
1816	+	AAA	0	0	0	1	1	ORF1a	Synonymous
1819	+	AAG	0	0	0	2	2	ORF1a	Synonymous
1832	+	TAT	0	0	0	1	1	ORF1a	Nonsynonymous
1852	+	TAC	0	0	0	2	2	ORF1a	Nonsynonymous
1863	-	AAG	0	0	0	1	1	ORF1a	Nonsynonymous
1864	-	AAA	0	0	0	1	1	ORF1a	Synonymous
1865	-	TAA	1	0	0	0	1	ORF1a	Nonsynonymous
1866	+	TAT	0	0	0	1	1	ORF1a	Nonsynonymous
1872	-	AAA	1	0	0	1	2	ORF1a	Nonsynonymous
1873	-	CAA	0	0	0	1	1	ORF1a	Synonymous
1877	-	GAT	0	0	0	1	1	ORF1a	Nonsynonymous
1879	+	CAG	0	0	0	1	1	ORF1a	Synonymous
1891	-	CAC	1	0	0	0	1	ORF1a	Synonymous
1896	-	TAC	0	0	0	1	1	ORF1a	Nonsynonymous
1901	-	GAT	0	0	0	1	1	ORF1a	Nonsynonymous
1905	-	AAT	0	0	0	1	1	ORF1a	Nonsynonymous
1907	-	AAA	0	0	0	1	1	ORF1a	Nonsynonymous
1920	-	AAG	1	0	0	1	2	ORF1a	Nonsynonymous
1921	-	CAA	0	0	0	2	2	ORF1a	Synonymous
1927	-	CAG	0	0	1	0	1	ORF1a	Synonymous
1935	+	AAT	1	0	0	0	1	ORF1a	Nonsynonymous
1936	-	AAT	0	0	0	1	1	ORF1a	Synonymous
1939	-	CAG	0	0	0	1	1	ORF1a	Synonymous
1947	-	AAC	0	0	0	1	1	ORF1a	Nonsynonymous
1949	-	AAA	0	0	1	1	2	ORF1a	Synonymous
1951	+	TAC	1	0	0	0	1	ORF1a	Synonymous
1956	+	AAG	1	0	0	1	2	ORF1a	Nonsynonymous
1964	+	TAT	1	0	0	1	2	ORF1a	Nonsynonymous
1965	-	TAT	0	0	1	1	2	ORF1a	Nonsynonymous
1967	+	AAC	0	0	0	1	1	ORF1a	Nonsynonymous
1970	+	AAT	0	0	0	1	1	ORF1a	Nonsynonymous
1972	+	TAC	0	0	0	1	1	ORF1a	Nonsynonymous
1974	-	TAG	0	0	0	1	1	ORF1a	Nonsynonymous
1975	+	TAG	0	0	0	1	1	ORF1a	Synonymous
1983	-	AAT	0	0	1	0	1	ORF1a	Nonsynonymous
1984	-	AAA	0	0	1	0	1	ORF1a	Synonymous
1992	+	TAT	0	0	0	1	1	ORF1a	Nonsynonymous
2000	+	GAG	0	0	0	1	1	ORF1a	Nonsynonymous
2006	+	CAT	0	0	0	1	1	ORF1a	Nonsynonymous
2015	+	TAT	0	0	0	3	3	ORF1a	Nonsynonymous
2018	+	GAT	0	0	0	1	1	ORF1a	Nonsynonymous
2024	+	CAC	0	0	0	2	2	ORF1a	Nonsynonymous
2032	-	AAT	0	0	0	1	1	ORF1a	Synonymous
2038	-	TAG	1	0	0	1	2	ORF1a	Synonymous
2039	+	TAC	0	0	0	3	3	ORF1a	Nonsynonymous
2041	-	TAG	0	0	0	1	1	ORF1a	Synonymous
2042	+	TAA	0	0	0	4	4	ORF1a	Nonsynonymous
2043	+	AAC	0	0	0	2	2	ORF1a	Nonsynonymous
2045	+	CAA	0	0	0	2	2	ORF1a	Nonsynonymous
2046	+	AAT	0	0	0	4	4	ORF1a	Nonsynonymous
2049	-	TAG	1	0	0	1	2	ORF1a	Nonsynonymous
2050	+	TAG	0	0	0	3	3	ORF1a	Synonymous
2053	-	CAA	0	0	0	1	1	ORF1a	Synonymous
2055	-	TAC	0	0	0	1	1	ORF1a	Nonsynonymous
2056	+	TAA	0	0	0	3	3	ORF1a	Synonymous
2057	+	AAT	0	0	0	4	4	ORF1a	Nonsynonymous
2063	-	TAG	1	0	0	1	2	ORF1a	Nonsynonymous
2064	+	TAC	0	0	0	3	3	ORF1a	Nonsynonymous
2069	+	TAC	0	0	0	4	4	ORF1a	Nonsynonymous
2079	-	AAC	0	0	0	1	1	ORF1a	Nonsynonymous
2082	-	AAC	0	0	0	1	1	ORF1a	Nonsynonymous
2087	-	AAC	0	0	0	2	2	ORF1a	Synonymous
2088	-	CAA	0	0	0	2	2	ORF1a	Nonsynonymous
2092	-	AAG	1	0	0	1	2	ORF1a	Synonymous
2097	+	CAG	0	0	0	1	1	ORF1a	Nonsynonymous
2103	-	TAG	0	0	0	1	1	ORF1a	Nonsynonymous
2104	+	TAA	0	0	0	1	1	ORF1a	Synonymous
2105	+	AAC	0	0	0	1	1	ORF1a	Nonsynonymous
2107	-	TAG	1	0	0	1	2	ORF1a	Synonymous
2108	+	TAA	0	0	0	1	1	ORF1a	Nonsynonymous
2109	+	AAC	0	0	0	1	1	ORF1a	Nonsynonymous
2114	-	AAG	0	0	0	1	1	ORF1a	Nonsynonymous
2126	-	TAA	0	0	0	1	1	ORF1a	Nonsynonymous
2132	+	AAA	1	0	0	0	1	ORF1a	Nonsynonymous
2139	+	AAA	0	0	0	2	2	ORF1a	Nonsynonymous
2140	+	AAC	0	0	0	1	1	ORF1a	Synonymous
2151	+	GAT	1	0	0	0	1	ORF1a	Nonsynonymous
2153	-	CAA	1	0	0	0	1	ORF1a	Nonsynonymous
2157	-	AAG	0	0	0	1	1	ORF1a	Nonsynonymous
2161	+	AAG	1	0	0	1	2	ORF1a	Synonymous
2166	+	AAG	1	0	0	1	2	ORF1a	Nonsynonymous
2171	+	TAA	1	0	0	1	2	ORF1a	Nonsynonymous
2172	+	AAG	0	0	0	1	1	ORF1a	Nonsynonymous
2176	+	AAG	1	0	0	0	1	ORF1a	Synonymous
2182	+	TAG	1	0	0	0	1	ORF1a	Synonymous
2200	-	AAC	1	0	0	0	1	ORF1a	Synonymous
2206	+	AAA	1	0	0	0	1	ORF1a	Synonymous
2213	+	TAA	0	0	0	2	2	ORF1a	Nonsynonymous
2215	+	AAT	1	0	0	1	2	ORF1a	Synonymous
2219	+	TAT	0	0	0	3	3	ORF1a	Nonsynonymous
2224	+	CAA	0	0	0	2	2	ORF1a	Synonymous
2225	+	AAC	0	0	0	2	2	ORF1a	Nonsynonymous
2238	+	GAA	1	0	0	1	2	ORF1a	Nonsynonymous
2239	+	AAA	0	0	0	1	1	ORF1a	Synonymous
2242	-	CAA	0	0	0	1	1	ORF1a	Synonymous
2244	-	GAC	0	0	0	1	1	ORF1a	Nonsynonymous
2253	+	CAA	1	0	0	1	2	ORF1a	Nonsynonymous
2254	+	AAA	1	0	0	4	5	ORF1a	Synonymous
2255	+	AAT	0	0	0	2	2	ORF1a	Nonsynonymous
2257	-	CAA	1	0	0	0	1	ORF1a	Synonymous
2261	+	CAC	0	0	0	1	1	ORF1a	Nonsynonymous
2266	-	CAC	1	0	0	0	1	ORF1a	Synonymous
2269	+	CAA	1	0	0	0	1	ORF1a	Synonymous
2270	+	AAA	1	0	0	1	2	ORF1a	Nonsynonymous
2276	+	AAT	1	0	0	0	1	ORF1a	Nonsynonymous
2277	-	AAT	1	0	0	1	2	ORF1a	Nonsynonymous
2278	-	TAA	0	0	0	1	1	ORF1a	Synonymous
2279	+	TAA	0	0	0	2	2	ORF1a	Nonsynonymous
2285	+	GAG	1	0	0	0	1	ORF1a	Nonsynonymous
2287	-	CAC	2	0	0	2	4	ORF1a	Synonymous
2289	-	AAC	2	0	0	1	3	ORF1a	Nonsynonymous
2297	-	AAT	2	0	0	2	4	ORF1a	Nonsynonymous
2300	-	AAG	1	0	0	2	3	ORF1a	Nonsynonymous
2301	-	AAA	1	0	0	1	2	ORF1a	Nonsynonymous
2302	-	TAA	0	0	0	3	3	ORF1a	Synonymous
2303	+	TAA	0	0	0	1	1	ORF1a	Nonsynonymous
2304	+	AAG	0	0	0	2	2	ORF1a	Nonsynonymous
2307	-	AAG	2	0	0	1	3	ORF1a	Nonsynonymous
2308	-	CAA	1	0	0	0	1	ORF1a	Synonymous
2310	-	TAC	0	0	0	1	1	ORF1a	Nonsynonymous
2311	+	TAA	0	0	0	1	1	ORF1a	Synonymous
2312	+	AAA	0	0	0	2	2	ORF1a	Nonsynonymous
2313	+	AAT	0	0	0	1	1	ORF1a	Nonsynonymous
2314	-	TAT	1	0	0	1	2	ORF1a	Synonymous
2315	+	TAA	0	0	0	1	1	ORF1a	Nonsynonymous
2316	+	AAA	0	0	0	1	1	ORF1a	Nonsynonymous
2318	-	AAT	1	0	0	0	1	ORF1a	Nonsynonymous
2319	-	AAA	2	0	0	1	3	ORF1a	Nonsynonymous
2320	-	AAA	1	0	0	0	1	ORF1a	Synonymous
2321	-	AAA	1	0	0	1	2	ORF1a	Synonymous
2326	-	AAG	1	0	0	2	3	ORF1a	Synonymous
2332	-	CAC	1	0	0	0	1	ORF1a	Synonymous
2341	-	TAG	1	0	0	1	2	ORF1a	Synonymous
2343	-	GAT	1	0	0	0	1	ORF1a	Nonsynonymous
2346	-	AAT	1	0	0	1	2	ORF1a	Nonsynonymous
2347	-	TAA	1	0	0	0	1	ORF1a	Synonymous
2348	+	TAT	1	1	0	2	4	ORF1a	Nonsynonymous
2359	-	TAG	2	0	0	1	3	ORF1a	Synonymous
2360	+	TAA	0	0	0	1	1	ORF1a	Nonsynonymous
2361	+	AAA	0	0	0	1	1	ORF1a	Nonsynonymous
2362	+	AAC	0	0	0	1	1	ORF1a	Synonymous
2364	-	AAG	2	0	0	1	3	ORF1a	Nonsynonymous
2365	-	TAA	1	0	0	0	1	ORF1a	Synonymous
2366	+	TAA	0	1	0	3	4	ORF1a	Nonsynonymous
2367	+	AAA	0	1	0	1	2	ORF1a	Nonsynonymous
2368	+	AAG	0	0	0	2	2	ORF1a	Synonymous
2372	-	AAG	1	0	0	0	1	ORF1a	Synonymous
2377	-	AAT	1	0	0	0	1	ORF1a	Synonymous
2380	+	TAG	0	2	0	2	4	ORF1a	Synonymous
2389	+	CAT	1	0	0	0	1	ORF1a	Synonymous
2390	-	AAT	1	0	0	0	1	ORF1a	Nonsynonymous
2391	-	AAA	1	0	0	0	1	ORF1a	Nonsynonymous
2392	-	CAA	1	0	0	0	1	ORF1a	Synonymous
2396	+	CAC	0	1	0	1	2	ORF1a	Nonsynonymous
2404	+	CAA	0	0	0	1	1	ORF1a	Synonymous
2405	+	AAA	1	0	0	0	1	ORF1a	Nonsynonymous
2406	+	AAG	0	1	0	1	2	ORF1a	Nonsynonymous
2415	+	TAC	0	0	0	1	1	ORF1a	Nonsynonymous
2420	+	AAA	0	1	0	3	4	ORF1a	Nonsynonymous
2429	+	TAA	1	1	0	3	5	ORF1a	Nonsynonymous
2430	+	AAA	0	1	0	0	1	ORF1a	Nonsynonymous
2431	+	AAT	0	0	0	1	1	ORF1a	Synonymous
2440	+	AAG	1	0	0	1	2	ORF1a	Synonymous
2443	+	AAA	1	0	0	2	3	ORF1a	Synonymous
2444	+	AAC	0	0	0	2	2	ORF1a	Nonsynonymous
2463	-	TAG	0	0	0	1	1	ORF1a	Nonsynonymous
2465	+	AAA	1	1	0	1	3	ORF1a	Nonsynonymous
2466	+	AAA	0	0	0	1	1	ORF1a	Nonsynonymous
2467	+	AAG	0	1	0	1	2	ORF1a	Synonymous
2473	+	CAA	1	0	0	0	1	ORF1a	Synonymous
2474	+	AAA	0	0	0	1	1	ORF1a	Nonsynonymous
2475	+	AAA	0	1	0	1	2	ORF1a	Nonsynonymous
2476	+	AAG	1	1	0	2	4	ORF1a	Synonymous
2479	+	AAA	0	0	0	2	2	ORF1a	Synonymous
2480	+	AAT	0	0	0	1	1	ORF1a	Nonsynonymous
2482	-	TAA	0	0	0	1	1	ORF1a	Synonymous
2483	+	TAT	1	0	0	4	5	ORF1a	Nonsynonymous
2486	-	AAG	2	0	0	0	2	ORF1a	Nonsynonymous
2491	+	TAG	0	1	0	1	2	ORF1a	Synonymous
2499	+	GAA	0	1	0	0	1	ORF1a	Nonsynonymous
2506	-	GAA	0	0	0	1	1	ORF1a	Synonymous
2512	+	CAG	1	0	0	0	1	ORF1a	Synonymous
2519	-	AAC	1	0	0	1	2	ORF1a	Synonymous
2520	-	TAA	0	0	0	2	2	ORF1a	Nonsynonymous
2521	+	TAA	1	0	0	1	2	ORF1a	Synonymous
2522	+	AAC	0	0	0	1	1	ORF1a	Nonsynonymous
2530	+	AAG	0	0	0	1	1	ORF1a	Synonymous
2532	-	AAC	0	0	0	1	1	ORF1a	Nonsynonymous
2537	-	AAG	1	0	0	1	2	ORF1a	Synonymous
2538	-	CAA	2	0	0	0	2	ORF1a	Nonsynonymous
2542	+	AAA	0	0	0	1	1	ORF1a	Synonymous
2545	-	CAG	1	0	0	1	2	ORF1a	Synonymous
2550	+	GAT	0	0	0	1	1	ORF1a	Nonsynonymous
2561	-	AAT	0	0	0	1	1	ORF1a	Synonymous
2562	-	TAA	0	0	0	1	1	ORF1a	Nonsynonymous
2563	+	TAG	1	0	0	1	2	ORF1a	Synonymous
2568	+	CAA	1	0	0	1	2	ORF1a	Nonsynonymous
2569	+	AAC	1	0	1	0	2	ORF1a	Synonymous
2572	-	TAG	0	0	0	2	2	ORF1a	Synonymous
2576	+	TAG	1	0	1	0	2	ORF1a	Nonsynonymous
2581	+	AAG	2	0	1	0	3	ORF1a	Synonymous
2586	-	AAC	1	0	0	0	1	ORF1a	Nonsynonymous
2587	-	CAA	0	0	0	1	1	ORF1a	Synonymous
2590	+	AAG	2	0	0	1	3	ORF1a	Synonymous
2597	-	AAT	0	0	0	1	1	ORF1a	Synonymous
2601	-	AAC	0	0	0	1	1	ORF1a	Nonsynonymous
2602	-	CAA	0	0	0	1	1	ORF1a	Synonymous
2605	-	TAC	0	0	0	2	2	ORF1a	Synonymous
2611	+	CAG	1	0	0	0	1	ORF1a	Synonymous
2613	-	AAC	1	0	0	0	1	ORF1a	Nonsynonymous
2614	-	AAA	1	0	0	1	2	ORF1a	Synonymous
2619	-	AAT	0	0	0	1	1	ORF1a	Nonsynonymous
2620	-	TAA	0	0	0	2	2	ORF1a	Synonymous
2621	+	TAA	0	0	1	1	2	ORF1a	Nonsynonymous
2622	+	AAC	1	0	1	1	3	ORF1a	Nonsynonymous
2628	-	AAG	0	0	0	1	1	ORF1a	Nonsynonymous
2630	+	TAT	0	0	0	1	1	ORF1a	Nonsynonymous
2633	-	AAC	1	0	0	0	1	ORF1a	Synonymous
2642	+	AAT	0	0	0	1	1	ORF1a	Nonsynonymous
2643	-	GAT	1	0	0	0	1	ORF1a	Nonsynonymous
2645	+	CAA	0	0	1	0	1	ORF1a	Nonsynonymous
2647	+	AAG	0	0	1	2	3	ORF1a	Synonymous
2656	+	AAA	0	0	0	1	1	ORF1a	Synonymous
2658	+	AAG	0	0	0	1	1	ORF1a	Nonsynonymous
2660	-	TAC	1	0	0	2	3	ORF1a	Nonsynonymous
2661	+	TAC	0	0	0	1	1	ORF1a	Nonsynonymous
2665	-	CAC	0	0	0	1	1	ORF1a	Synonymous
2677	-	TAG	0	0	0	1	1	ORF1a	Synonymous
2679	+	AAT	0	0	0	1	1	ORF1a	Nonsynonymous
2681	+	TAT	0	0	0	1	1	ORF1a	Nonsynonymous
2682	-	CAT	1	0	0	0	1	ORF1a	Nonsynonymous
2688	-	TAC	0	0	0	1	1	ORF1a	Nonsynonymous
2689	+	TAA	0	0	0	1	1	ORF1a	Synonymous
2690	+	AAC	0	0	0	1	1	ORF1a	Nonsynonymous
2694	+	AAC	0	0	0	1	1	ORF1a	Nonsynonymous
2697	+	AAT	0	0	0	1	1	ORF1a	Nonsynonymous
2699	+	TAC	0	0	0	1	1	ORF1a	Nonsynonymous
2712	+	AAA	1	0	0	0	1	ORF1a	Nonsynonymous
2725	+	CAA	1	0	0	0	1	ORF1a	Synonymous
2735	+	TAC	0	0	0	1	1	ORF1a	Nonsynonymous
2737	-	AAG	0	0	1	1	2	ORF1a	Synonymous
2738	-	AAA	0	0	0	1	1	ORF1a	Nonsynonymous
2756	+	GAT	0	0	0	1	1	ORF1a	Nonsynonymous
2758	+	TAG	0	0	0	1	1	ORF1a	Nonsynonymous
2760	+	GAA	1	0	0	0	1	ORF1a	Nonsynonymous
2761	+	AAG	0	0	0	1	1	ORF1a	Synonymous
2770	-	AAC	0	0	1	1	2	ORF1a	Synonymous
2771	-	TAA	0	0	1	1	2	ORF1a	Nonsynonymous
2777	+	GAG	1	0	0	0	1	ORF1a	Nonsynonymous
2779	-	CAC	0	0	0	1	1	ORF1a	Synonymous
2785	-	TAT	0	0	1	0	1	ORF1a	Synonymous
2791	-	AAG	0	0	1	0	1	ORF1a	Synonymous
2792	-	AAA	0	0	1	0	1	ORF1a	Nonsynonymous
2796	+	GAA	0	1	0	0	1	ORF1a	Nonsynonymous
2805	+	GAA	0	1	0	0	1	ORF1a	Nonsynonymous
2807	+	AAG	0	1	0	0	1	ORF1a	Nonsynonymous
2814	+	GAT	0	1	0	0	1	ORF1a	Nonsynonymous
2815	-	TAT	0	0	0	1	1	ORF1a	Synonymous
2816	+	TAA	0	1	0	0	1	ORF1a	Nonsynonymous
2820	-	TAC	0	0	0	1	1	ORF1a	Nonsynonymous
2821	+	TAC	0	1	0	0	1	ORF1a	Synonymous
2823	-	AAG	0	0	0	1	1	ORF1a	Nonsynonymous
2824	-	TAA	0	0	0	2	2	ORF1a	Synonymous
2825	+	TAA	0	1	0	0	1	ORF1a	Nonsynonymous
2826	+	AAT	0	1	0	0	1	ORF1a	Nonsynonymous
2827	-	CAT	0	0	0	1	1	ORF1a	Synonymous
2832	+	AAG	0	1	0	0	1	ORF1a	Nonsynonymous
2839	-	CAG	1	0	0	2	3	ORF1a	Synonymous
2843	-	TAG	2	0	0	1	3	ORF1a	Nonsynonymous
2846	+	TAC	0	1	0	1	2	ORF1a	Nonsynonymous
2850	-	AAC	1	0	0	1	2	ORF1a	Nonsynonymous
2851	-	CAA	1	0	0	1	2	ORF1a	Synonymous
2854	+	AAC	1	0	0	1	2	ORF1a	Synonymous
2860	-	TAC	1	0	0	1	2	ORF1a	Synonymous
2861	+	TAC	1	1	0	1	3	ORF1a	Nonsynonymous
2866	+	AAG	0	0	0	2	2	ORF1a	Synonymous
2868	-	TAC	0	0	0	2	2	ORF1a	Nonsynonymous
2869	+	TAA	0	0	0	2	2	ORF1a	Synonymous
2870	+	AAA	0	0	0	1	1	ORF1a	Nonsynonymous
2874	+	GAG	1	0	0	0	1	ORF1a	Nonsynonymous
2876	-	AAC	2	0	0	2	4	ORF1a	Nonsynonymous
2886	-	AAC	1	0	0	1	2	ORF1a	Nonsynonymous
2893	+	CAG	0	0	0	1	1	ORF1a	Synonymous
2896	-	CAT	1	0	0	0	1	ORF1a	Synonymous
2899	-	CAG	1	0	0	1	2	ORF1a	Synonymous
2901	-	GAC	1	0	0	1	2	ORF1a	Nonsynonymous
2903	+	CAT	0	0	0	2	2	ORF1a	Nonsynonymous
2904	-	TAT	1	0	0	2	3	ORF1a	Nonsynonymous
2905	+	TAA	0	0	0	1	1	ORF1a	Nonsynonymous
2908	+	AAA	1	0	0	0	1	ORF1a	Synonymous
2909	+	AAC	1	0	0	1	2	ORF1a	Nonsynonymous
2916	+	CAA	1	0	0	0	1	ORF1a	Nonsynonymous
2917	+	AAC	0	0	0	1	1	ORF1a	Synonymous
2922	-	TAC	0	0	0	1	1	ORF1a	Nonsynonymous
2923	+	TAT	1	0	0	1	2	ORF1a	Synonymous
2926	-	CAG	1	0	0	1	2	ORF1a	Synonymous
2932	+	TAC	1	0	0	2	3	ORF1a	Synonymous
2934	-	AAG	0	0	0	1	1	ORF1a	Nonsynonymous
2935	-	TAA	1	0	1	0	2	ORF1a	Synonymous
2936	+	TAC	0	0	0	1	1	ORF1a	Nonsynonymous
2941	+	CAC	0	0	0	1	1	ORF1a	Synonymous
2948	+	CAT	0	0	0	1	1	ORF1a	Nonsynonymous
2949	-	AAT	0	0	0	1	1	ORF1a	Nonsynonymous
2950	-	CAA	0	0	0	1	1	ORF1a	Synonymous
2953	-	AAT	0	0	1	0	1	ORF1a	Synonymous
2954	-	AAA	1	0	1	1	3	ORF1a	Synonymous
2956	+	TAG	0	0	0	3	3	ORF1a	Synonymous
2961	+	GAG	0	0	0	2	2	ORF1a	Nonsynonymous
2969	+	TAT	0	0	0	2	2	ORF1a	Nonsynonymous
2970	-	CAT	3	0	0	0	3	ORF1a	Nonsynonymous
2974	-	TAG	1	0	0	0	1	ORF1a	Synonymous
2975	+	TAC	0	0	0	3	3	ORF1a	Nonsynonymous
2978	-	TAT	0	0	1	0	1	ORF1a	Nonsynonymous
2979	+	TAC	0	0	0	3	3	ORF1a	Nonsynonymous
2981	-	TAG	15	0	0	1	16	ORF1a	Nonsynonymous
2982	+	TAC	0	0	0	2	2	ORF1a	Nonsynonymous
2984	-	AAG	0	0	1	0	1	ORF1a	Synonymous
2985	-	TAA	14	0	1	1	16	ORF1a	Nonsynonymous
2986	+	TAT	0	0	0	3	3	ORF1a	Synonymous
2987	-	AAT	1	0	0	0	1	ORF1a	Nonsynonymous
2988	-	AAA	14	0	0	0	14	ORF1a	Nonsynonymous
2991	+	GAT	0	0	0	1	1	ORF1a	Nonsynonymous
2994	+	GAG	1	0	0	2	3	ORF1a	Nonsynonymous
2996	-	GAC	1	0	0	0	1	ORF1a	Nonsynonymous
2998	-	CAG	3	0	0	0	3	ORF1a	Synonymous
3003	+	GAG	1	0	0	1	2	ORF1a	Nonsynonymous
3005	-	AAC	2	0	1	1	4	ORF1a	Nonsynonymous
3006	-	AAA	1	0	0	0	1	ORF1a	Nonsynonymous
3007	-	TAA	1	0	1	0	2	ORF1a	Synonymous
3008	+	TAA	1	0	0	4	5	ORF1a	Nonsynonymous
3009	+	AAA	1	0	0	3	4	ORF1a	Nonsynonymous
3010	+	AAT	2	0	0	0	2	ORF1a	Synonymous
3011	-	AAT	2	0	0	0	2	ORF1a	Synonymous
3012	-	CAA	4	0	0	0	4	ORF1a	Nonsynonymous
3016	-	AAG	4	0	0	0	4	ORF1a	Synonymous
3017	-	GAA	1	0	0	0	1	ORF1a	Nonsynonymous
3019	+	CAC	0	0	0	1	1	ORF1a	Synonymous
3022	-	TAT	4	0	0	0	4	ORF1a	Synonymous
3023	+	TAT	0	0	0	2	2	ORF1a	Nonsynonymous
3026	-	TAC	1	0	0	1	2	ORF1a	Nonsynonymous
3027	+	TAT	0	1	0	0	1	ORF1a	Nonsynonymous
3029	-	CAA	2	0	0	0	2	ORF1a	Nonsynonymous
3031	-	AAC	4	0	0	0	4	ORF1a	Synonymous
3034	-	AAG	3	0	0	1	4	ORF1a	Synonymous
3036	-	GAA	1	0	0	0	1	ORF1a	Nonsynonymous
3038	-	TAG	1	0	0	0	1	ORF1a	Nonsynonymous
3039	+	TAC	0	0	0	2	2	ORF1a	Nonsynonymous
3046	+	CAG	2	0	0	0	2	ORF1a	Synonymous
3051	+	GAG	2	0	0	0	2	ORF1a	Nonsynonymous
3055	-	CAT	5	0	0	0	5	ORF1a	Synonymous
3058	+	AAG	1	0	0	0	1	ORF1a	Synonymous
3061	+	AAG	2	1	0	0	3	ORF1a	Synonymous
3063	+	GAA	1	0	0	0	1	ORF1a	Nonsynonymous
3064	+	AAG	3	1	0	1	5	ORF1a	Synonymous
3070	-	AAT	0	0	0	1	1	ORF1a	Synonymous
3075	+	GAA	1	0	0	0	1	ORF1a	Nonsynonymous
3076	+	AAG	1	0	0	0	1	ORF1a	Synonymous
3079	+	AAG	2	0	0	0	2	ORF1a	Synonymous
3082	+	AAG	1	0	0	0	1	ORF1a	Synonymous
3084	+	GAG	0	1	0	1	2	ORF1a	Nonsynonymous
3086	-	AAC	0	0	0	1	1	ORF1a	Nonsynonymous
3094	+	CAT	1	0	0	0	1	ORF1a	Synonymous
3098	+	AAC	1	0	0	0	1	ORF1a	Nonsynonymous
3102	+	CAA	1	0	0	0	1	ORF1a	Nonsynonymous
3104	-	TAT	0	0	0	1	1	ORF1a	Nonsynonymous
3105	+	TAT	0	0	0	1	1	ORF1a	Nonsynonymous
3106	-	CAT	0	0	0	1	1	ORF1a	Synonymous
3111	+	TAT	1	0	0	1	2	ORF1a	Nonsynonymous
3115	-	TAC	0	0	0	2	2	ORF1a	Synonymous
3116	+	TAC	1	0	0	1	2	ORF1a	Nonsynonymous
3121	+	AAG	1	0	0	1	2	ORF1a	Synonymous
3127	-	AAT	0	0	0	1	1	ORF1a	Synonymous
3128	-	TAA	0	0	0	4	4	ORF1a	Nonsynonymous
3136	-	TAC	0	0	0	1	1	ORF1a	Synonymous
3139	+	AAC	0	0	0	1	1	ORF1a	Synonymous
3143	-	AAA	1	0	0	0	1	ORF1a	Synonymous
3148	+	AAT	0	0	0	1	1	ORF1a	Synonymous
3149	-	AAT	1	0	0	2	3	ORF1a	Nonsynonymous
3150	-	AAA	0	0	0	1	1	ORF1a	Nonsynonymous
3160	-	AAG	1	0	0	1	2	ORF1a	Synonymous
3166	-	CAG	1	0	0	0	1	ORF1a	Synonymous
3171	-	AAG	0	0	0	1	1	ORF1a	Nonsynonymous
3174	+	CAA	0	0	0	1	1	ORF1a	Nonsynonymous
3178	-	CAG	2	0	0	1	3	ORF1a	Synonymous
3180	+	GAA	0	0	0	1	1	ORF1a	Nonsynonymous
3181	+	AAG	3	0	0	1	4	ORF1a	Synonymous
3184	+	AAG	3	0	1	1	5	ORF1a	Synonymous
3186	+	GAG	1	0	0	0	1	ORF1a	Nonsynonymous
3189	+	CAA	1	0	0	0	1	ORF1a	Nonsynonymous
3190	+	AAG	1	0	0	1	2	ORF1a	Synonymous
3192	+	GAA	1	0	0	0	1	ORF1a	Nonsynonymous
3193	+	AAG	4	0	0	3	7	ORF1a	Synonymous
3196	+	AAG	2	0	1	2	5	ORF1a	Synonymous
3198	+	GAT	1	0	0	0	1	ORF1a	Nonsynonymous
3203	-	AAC	1	0	0	1	2	ORF1a	Synonymous
3204	-	TAA	1	0	0	0	1	ORF1a	Nonsynonymous
3205	+	TAG	4	0	1	5	10	ORF1a	Synonymous
3213	+	GAT	0	0	0	2	2	ORF1a	Nonsynonymous
3214	-	TAT	1	0	0	0	1	ORF1a	Synonymous
3215	+	TAG	3	0	1	4	8	ORF1a	Nonsynonymous
3220	+	AAC	2	0	0	0	2	ORF1a	Synonymous
3222	+	CAA	1	0	0	2	3	ORF1a	Nonsynonymous
3223	+	AAA	3	0	0	3	6	ORF1a	Synonymous
3224	+	AAC	2	0	0	1	3	ORF1a	Nonsynonymous
3228	-	AAC	1	0	0	0	1	ORF1a	Nonsynonymous
3232	-	GAC	0	0	0	1	1	ORF1a	Synonymous
3234	+	CAA	2	0	0	2	4	ORF1a	Nonsynonymous
3235	+	AAC	5	0	0	1	6	ORF1a	Synonymous
3237	+	CAA	2	0	1	1	4	ORF1a	Nonsynonymous
3238	+	AAG	9	1	1	2	13	ORF1a	Synonymous
3240	+	GAC	1	0	0	0	1	ORF1a	Nonsynonymous
3245	+	CAG	2	0	1	3	6	ORF1a	Nonsynonymous
3247	-	CAC	1	0	0	0	1	ORF1a	Synonymous
3249	+	GAG	4	0	0	0	4	ORF1a	Nonsynonymous
3252	+	GAC	1	0	0	0	1	ORF1a	Nonsynonymous
3254	+	CAA	1	0	0	0	1	ORF1a	Nonsynonymous
3255	+	AAT	3	1	0	1	5	ORF1a	Nonsynonymous
3258	+	CAG	2	0	0	0	2	ORF1a	Nonsynonymous
3260	+	GAC	3	0	0	0	3	ORF1a	Nonsynonymous
3263	+	AAC	2	0	0	0	2	ORF1a	Nonsynonymous
3265	-	TAG	1	0	0	1	2	ORF1a	Synonymous
3266	+	TAC	4	0	0	1	5	ORF1a	Nonsynonymous
3268	-	TAG	2	0	0	1	3	ORF1a	Synonymous
3269	+	TAT	1	0	0	0	1	ORF1a	Nonsynonymous
3270	-	AAT	0	0	0	1	1	ORF1a	Nonsynonymous
3273	+	CAA	1	1	0	1	3	ORF1a	Nonsynonymous
3274	+	AAA	2	1	0	1	4	ORF1a	Synonymous
3275	+	AAC	3	0	0	1	4	ORF1a	Nonsynonymous
3277	+	CAA	1	0	0	0	1	ORF1a	Synonymous
3278	+	AAT	1	1	0	0	2	ORF1a	Nonsynonymous
3279	-	AAT	1	0	0	0	1	ORF1a	Nonsynonymous
3280	-	CAA	2	0	0	0	2	ORF1a	Synonymous
3283	-	CAA	1	0	0	0	1	ORF1a	Synonymous
3285	+	GAG	1	0	0	1	2	ORF1a	Nonsynonymous
3289	-	GAA	2	0	0	0	2	ORF1a	Synonymous
3291	+	CAA	1	0	0	1	2	ORF1a	Nonsynonymous
3292	+	AAC	4	1	0	1	6	ORF1a	Synonymous
3298	+	AAT	1	0	0	0	1	ORF1a	Synonymous
3299	-	AAT	0	0	0	1	1	ORF1a	Synonymous
3300	-	TAA	0	0	0	1	1	ORF1a	Nonsynonymous
3301	+	TAG	1	1	0	2	4	ORF1a	Synonymous
3305	+	GAT	1	0	0	0	1	ORF1a	Nonsynonymous
3306	-	CAT	3	0	0	0	3	ORF1a	Nonsynonymous
3310	+	AAC	0	1	0	2	3	ORF1a	Synonymous
3312	-	AAG	1	0	0	1	2	ORF1a	Nonsynonymous
3313	-	TAA	2	0	0	0	2	ORF1a	Synonymous
3314	+	TAC	2	1	0	3	6	ORF1a	Nonsynonymous
3316	+	CAC	1	0	0	0	1	ORF1a	Synonymous
3319	+	CAG	1	0	0	0	1	ORF1a	Synonymous
3322	-	CAA	0	0	0	1	1	ORF1a	Synonymous
3325	-	GAA	1	0	0	0	1	ORF1a	Synonymous
3327	+	CAG	1	1	0	2	4	ORF1a	Nonsynonymous
3331	-	TAG	1	0	1	1	3	ORF1a	Synonymous
3332	+	TAT	0	0	0	2	2	ORF1a	Nonsynonymous
3337	+	AAG	1	0	0	1	2	ORF1a	Synonymous
3343	-	TAT	0	0	0	1	1	ORF1a	Synonymous
3344	+	TAG	1	0	0	0	1	ORF1a	Nonsynonymous
3349	-	TAA	0	0	1	0	1	ORF1a	Synonymous
3350	+	TAG	3	0	0	2	5	ORF1a	Nonsynonymous
3356	-	TAA	0	0	1	0	1	ORF1a	Nonsynonymous
3357	+	TAT	1	0	0	2	3	ORF1a	Nonsynonymous
3359	-	AAA	0	0	0	1	1	ORF1a	Synonymous
3360	-	TAA	0	0	1	1	2	ORF1a	Nonsynonymous
3361	+	TAA	1	0	0	2	3	ORF1a	Synonymous
3364	+	AAC	1	0	0	0	1	ORF1a	Synonymous
3366	-	AAG	1	0	1	1	3	ORF1a	Nonsynonymous
3367	-	TAA	0	0	1	0	1	ORF1a	Synonymous
3368	+	TAC	1	0	0	1	2	ORF1a	Nonsynonymous
3370	-	CAG	1	0	0	1	2	ORF1a	Synonymous
3376	-	CAT	1	0	0	1	2	ORF1a	Synonymous
3378	-	TAC	0	0	1	0	1	ORF1a	Nonsynonymous
3385	-	TAA	0	0	1	1	2	ORF1a	Synonymous
3386	+	TAA	0	0	0	1	1	ORF1a	Nonsynonymous
3387	+	AAA	0	0	0	1	1	ORF1a	Nonsynonymous
3389	+	AAA	1	0	0	0	1	ORF1a	Nonsynonymous
3390	+	AAT	1	0	0	0	1	ORF1a	Nonsynonymous
3399	-	AAT	0	0	1	0	1	ORF1a	Nonsynonymous
3400	-	CAA	0	0	1	0	1	ORF1a	Synonymous
3402	-	CAC	1	0	0	0	1	ORF1a	Nonsynonymous
3414	+	AAA	0	0	0	1	1	ORF1a	Nonsynonymous
3420	-	TAC	0	0	1	0	1	ORF1a	Nonsynonymous
3432	-	CAC	1	0	0	0	1	ORF1a	Nonsynonymous
3435	-	AAC	2	0	0	0	2	ORF1a	Nonsynonymous
3436	-	CAA	1	0	0	0	1	ORF1a	Synonymous
3439	-	TAA	2	0	0	0	2	ORF1a	Synonymous
3456	+	TAC	0	0	0	1	1	ORF1a	Nonsynonymous
3461	+	TAA	0	0	0	1	1	ORF1a	Nonsynonymous
3462	+	AAA	0	0	0	1	1	ORF1a	Nonsynonymous
3481	+	CAG	1	0	0	0	1	ORF1a	Synonymous
3489	-	TAA	1	0	0	0	1	ORF1a	Nonsynonymous
3490	+	TAA	0	0	1	0	1	ORF1a	Synonymous
3491	+	AAA	1	0	0	0	1	ORF1a	Nonsynonymous
3494	+	TAA	0	0	0	1	1	ORF1a	Nonsynonymous
3495	+	AAG	0	0	1	0	1	ORF1a	Nonsynonymous
3500	+	TAC	0	0	1	0	1	ORF1a	Nonsynonymous
3503	+	TAA	0	0	1	1	2	ORF1a	Nonsynonymous
3504	+	AAC	0	0	1	2	3	ORF1a	Nonsynonymous
3507	+	AAT	0	0	0	1	1	ORF1a	Nonsynonymous
3517	+	AAG	0	0	1	0	1	ORF1a	Synonymous
3531	+	GAT	1	0	0	0	1	ORF1a	Nonsynonymous
3532	-	AAT	1	0	0	0	1	ORF1a	Synonymous
3533	-	TAA	1	0	0	0	1	ORF1a	Nonsynonymous
3534	+	TAC	0	0	1	2	3	ORF1a	Nonsynonymous
3542	+	TAC	0	0	0	1	1	ORF1a	Nonsynonymous
3544	-	TAG	0	0	0	1	1	ORF1a	Synonymous
3545	+	TAA	0	0	1	2	3	ORF1a	Nonsynonymous
3546	+	AAT	0	0	0	2	2	ORF1a	Nonsynonymous
3556	-	TAA	0	0	0	1	1	ORF1a	Synonymous
3557	+	TAA	0	0	0	3	3	ORF1a	Nonsynonymous
3568	-	TAC	1	0	0	0	1	ORF1a	Synonymous
3571	-	AAC	0	0	0	1	1	ORF1a	Synonymous
3577	-	AAA	1	0	0	0	1	ORF1a	Synonymous
3578	-	AAA	1	0	0	0	1	ORF1a	Synonymous
3579	-	TAA	0	0	0	1	1	ORF1a	Nonsynonymous
3580	+	TAA	0	0	0	2	2	ORF1a	Synonymous
3581	+	AAG	0	0	0	1	1	ORF1a	Nonsynonymous
3590	+	CAA	1	0	0	0	1	ORF1a	Nonsynonymous
3591	+	AAT	0	0	0	2	2	ORF1a	Nonsynonymous
3592	-	GAT	1	0	0	0	1	ORF1a	Synonymous
3594	-	AAG	1	0	0	0	1	ORF1a	Nonsynonymous
3598	-	TAG	0	0	0	1	1	ORF1a	Synonymous
3599	+	TAA	0	0	0	2	2	ORF1a	Nonsynonymous
3601	+	AAC	0	0	0	2	2	ORF1a	Synonymous
3609	-	AAG	1	0	0	1	2	ORF1a	Nonsynonymous
3612	+	CAT	1	0	0	0	1	ORF1a	Nonsynonymous
3615	-	AAC	0	0	0	1	1	ORF1a	Nonsynonymous
3618	-	GAC	1	0	0	0	1	ORF1a	Nonsynonymous
3625	+	CAA	1	0	0	0	1	ORF1a	Synonymous
3628	-	CAT	1	0	0	1	2	ORF1a	Synonymous
3630	-	AAC	0	0	0	1	1	ORF1a	Nonsynonymous
3632	+	TAA	0	0	0	2	2	ORF1a	Nonsynonymous
3633	+	AAC	1	0	0	1	2	ORF1a	Nonsynonymous
3637	+	AAG	0	0	0	1	1	ORF1a	Synonymous
3642	+	GAA	1	0	0	0	1	ORF1a	Nonsynonymous
3643	+	AAG	0	0	0	2	2	ORF1a	Synonymous
3648	-	AAT	1	0	0	1	2	ORF1a	Nonsynonymous
3649	-	GAA	2	0	0	0	2	ORF1a	Synonymous
3652	+	AAC	1	0	0	0	1	ORF1a	Synonymous
3655	-	GAA	1	0	0	0	1	ORF1a	Synonymous
3657	-	AAG	1	0	0	1	2	ORF1a	Nonsynonymous
3658	-	TAA	2	0	0	1	3	ORF1a	Synonymous
3660	+	AAG	1	0	0	0	1	ORF1a	Nonsynonymous
3667	-	AAG	0	0	0	1	1	ORF1a	Synonymous
3668	-	TAA	0	0	0	1	1	ORF1a	Nonsynonymous
3673	+	AAA	1	0	0	0	1	ORF1a	Synonymous
3676	-	AAT	1	0	0	0	1	ORF1a	Synonymous
3678	-	AAA	2	0	0	0	2	ORF1a	Nonsynonymous
3679	-	TAA	1	0	0	0	1	ORF1a	Synonymous
3681	+	AAT	1	0	0	0	1	ORF1a	Nonsynonymous
3684	+	CAG	1	0	0	0	1	ORF1a	Nonsynonymous
3687	+	CAC	0	0	0	1	1	ORF1a	Nonsynonymous
3693	-	AAC	1	0	0	0	1	ORF1a	Nonsynonymous
3694	-	GAA	1	0	0	0	1	ORF1a	Synonymous
3700	-	CAA	2	0	0	0	2	ORF1a	Synonymous
3707	-	AAT	1	0	0	0	1	ORF1a	Synonymous
3711	-	TAA	1	0	0	1	2	ORF1a	Nonsynonymous
3718	-	CAG	1	0	0	0	1	ORF1a	Synonymous
3721	-	TAC	1	0	0	1	2	ORF1a	Synonymous
3723	-	AAT	1	0	0	1	2	ORF1a	Nonsynonymous
3725	-	AAA	1	0	0	0	1	ORF1a	Nonsynonymous
3741	-	TAT	1	0	0	0	1	ORF1a	Nonsynonymous
3745	-	AAT	1	0	0	0	1	ORF1a	Synonymous
3748	-	AAG	1	0	0	0	1	ORF1a	Synonymous
3749	-	AAA	0	0	0	1	1	ORF1a	Synonymous
3750	-	TAA	2	0	0	1	3	ORF1a	Nonsynonymous
3752	+	AAG	1	0	0	0	1	ORF1a	Nonsynonymous
3757	-	AAA	1	0	0	0	1	ORF1a	Synonymous
3758	-	CAA	1	0	0	0	1	ORF1a	Nonsynonymous
3762	-	TAC	5	0	0	0	5	ORF1a	Nonsynonymous
3765	+	GAT	1	0	0	0	1	ORF1a	Nonsynonymous
3766	-	TAT	2	0	0	0	2	ORF1a	Synonymous
3767	+	TAC	1	0	0	0	1	ORF1a	Nonsynonymous
3769	-	CAG	1	0	0	0	1	ORF1a	Synonymous
3771	-	AAC	1	0	0	0	1	ORF1a	Nonsynonymous
3772	-	GAA	1	0	0	0	1	ORF1a	Synonymous
3780	+	AAT	1	0	0	0	1	ORF1a	Nonsynonymous
3781	-	CAT	1	0	0	0	1	ORF1a	Synonymous
3785	-	TAG	4	0	0	0	4	ORF1a	Nonsynonymous
3788	-	AAG	3	0	0	1	4	ORF1a	Synonymous
3789	-	TAA	3	0	0	1	4	ORF1a	Nonsynonymous
3790	+	TAG	3	0	0	0	3	ORF1a	Synonymous
3795	-	GAC	3	0	0	0	3	ORF1a	Nonsynonymous
3797	-	AAG	3	0	0	0	3	ORF1a	Nonsynonymous
3798	-	AAA	0	0	0	1	1	ORF1a	Nonsynonymous
3799	-	CAA	1	0	0	0	1	ORF1a	Synonymous
3802	-	TAT	4	0	0	0	4	ORF1a	Synonymous
3803	+	TAA	1	0	0	1	2	ORF1a	Nonsynonymous
3804	+	AAA	1	0	0	0	1	ORF1a	Nonsynonymous
3805	+	AAA	1	0	0	1	2	ORF1a	Synonymous
3806	+	AAA	0	0	0	1	1	ORF1a	Nonsynonymous
3807	+	AAT	2	0	0	1	3	ORF1a	Nonsynonymous
3808	-	GAT	0	0	0	1	1	ORF1a	Synonymous
3812	-	TAG	3	0	0	0	3	ORF1a	Nonsynonymous
3813	+	TAT	1	0	0	0	1	ORF1a	Nonsynonymous
3816	+	GAC	1	0	0	2	3	ORF1a	Nonsynonymous
3818	+	CAA	0	0	0	1	1	ORF1a	Nonsynonymous
3819	+	AAA	1	0	0	0	1	ORF1a	Nonsynonymous
3820	+	AAC	0	0	0	1	1	ORF1a	Synonymous
3822	-	AAG	4	0	0	0	4	ORF1a	Nonsynonymous
3823	-	CAA	1	0	0	0	1	ORF1a	Synonymous
3830	+	AAG	1	0	0	1	2	ORF1a	Nonsynonymous
3833	-	AAG	1	0	0	0	1	ORF1a	Nonsynonymous
3835	-	AAA	1	0	0	0	1	ORF1a	Synonymous
3837	-	CAA	1	0	0	0	1	ORF1a	Nonsynonymous
3840	+	GAA	0	0	0	1	1	ORF1a	Nonsynonymous
3841	+	AAA	1	0	0	1	2	ORF1a	Synonymous
3842	+	AAT	1	0	0	3	4	ORF1a	Nonsynonymous
3845	+	GAA	1	0	0	0	1	ORF1a	Nonsynonymous
3846	+	AAG	1	0	0	1	2	ORF1a	Nonsynonymous
3848	+	GAG	2	0	0	0	2	ORF1a	Nonsynonymous
3853	+	AAA	0	0	0	1	1	ORF1a	Synonymous
3854	+	AAA	1	0	0	1	2	ORF1a	Nonsynonymous
3855	+	AAG	0	0	0	1	1	ORF1a	Nonsynonymous
3859	+	AAG	0	0	0	1	1	ORF1a	Synonymous
3864	+	GAA	1	0	0	0	1	ORF1a	Nonsynonymous
3865	+	AAC	1	0	0	0	1	ORF1a	Synonymous
3868	+	AAA	0	0	0	3	3	ORF1a	Synonymous
3870	+	AAG	1	0	0	2	3	ORF1a	Nonsynonymous
3887	+	TAA	0	0	0	1	1	ORF1a	Nonsynonymous
3888	+	AAA	1	0	0	2	3	ORF1a	Nonsynonymous
3889	+	AAG	1	0	0	0	1	ORF1a	Synonymous
3895	+	AAG	2	0	0	0	2	ORF1a	Synonymous
3899	+	TAA	2	0	0	1	3	ORF1a	Nonsynonymous
3900	+	AAG	1	0	0	1	2	ORF1a	Nonsynonymous
3904	+	CAT	1	0	0	0	1	ORF1a	Synonymous
3905	-	AAT	1	0	0	0	1	ORF1a	Nonsynonymous
3908	+	TAT	1	0	0	1	2	ORF1a	Nonsynonymous
3910	+	TAA	1	0	0	0	1	ORF1a	Nonsynonymous
3915	+	GAA	1	0	0	1	2	ORF1a	Nonsynonymous
3916	+	AAA	1	0	0	1	2	ORF1a	Synonymous
3917	+	AAG	2	0	0	0	2	ORF1a	Nonsynonymous
3920	+	TAA	1	0	0	0	1	ORF1a	Nonsynonymous
3921	+	AAA	1	0	0	1	2	ORF1a	Nonsynonymous
3922	+	AAC	0	0	0	1	1	ORF1a	Synonymous
3925	-	AAG	0	0	0	1	1	ORF1a	Synonymous
3926	-	GAA	1	0	0	0	1	ORF1a	Nonsynonymous
3928	+	CAG	0	0	0	1	1	ORF1a	Synonymous
3930	-	AAC	1	0	0	0	1	ORF1a	Nonsynonymous
3931	-	CAA	1	0	0	0	1	ORF1a	Synonymous
3934	+	AAC	1	0	0	0	1	ORF1a	Synonymous
3936	+	CAG	1	0	0	0	1	ORF1a	Nonsynonymous
3941	+	AAA	1	1	0	1	3	ORF1a	Nonsynonymous
3942	+	AAA	2	0	0	0	2	ORF1a	Nonsynonymous
3943	+	AAC	2	0	0	0	2	ORF1a	Synonymous
3946	+	AAG	3	0	0	0	3	ORF1a	Synonymous
3948	+	GAT	2	0	0	0	2	ORF1a	Nonsynonymous
3949	-	CAT	1	0	0	0	1	ORF1a	Synonymous
3954	+	AAG	1	0	0	1	2	ORF1a	Nonsynonymous
3957	+	AAA	2	0	0	0	2	ORF1a	Nonsynonymous
3958	+	AAA	0	1	0	0	1	ORF1a	Synonymous
3962	+	CAA	1	0	0	0	1	ORF1a	Nonsynonymous
3963	+	AAA	3	0	0	0	3	ORF1a	Nonsynonymous
3964	+	AAG	2	0	0	0	2	ORF1a	Synonymous
3967	-	AAG	4	0	0	1	5	ORF1a	Synonymous
3968	-	CAA	2	0	0	0	2	ORF1a	Nonsynonymous
3970	-	CAC	1	0	0	0	1	ORF1a	Synonymous
3972	-	AAC	3	0	0	0	3	ORF1a	Nonsynonymous
3973	-	CAA	2	0	0	0	2	ORF1a	Synonymous
3976	+	AAG	2	1	0	0	3	ORF1a	Synonymous
3978	+	GAA	1	0	0	0	1	ORF1a	Nonsynonymous
3979	+	AAG	0	1	0	1	2	ORF1a	Synonymous
3982	-	TAA	0	0	0	1	1	ORF1a	Synonymous
3983	+	TAC	0	0	0	1	1	ORF1a	Nonsynonymous
3986	+	AAC	0	1	0	0	1	ORF1a	Nonsynonymous
3989	+	AAC	1	0	0	0	1	ORF1a	Nonsynonymous
3991	-	GAG	0	0	0	1	1	ORF1a	Synonymous
3997	+	AAG	0	1	0	1	2	ORF1a	Synonymous
4000	+	AAA	0	0	0	1	1	ORF1a	Synonymous
4001	+	AAC	1	0	0	1	2	ORF1a	Nonsynonymous
4003	-	TAG	0	0	0	2	2	ORF1a	Synonymous
4004	+	TAA	0	0	0	1	1	ORF1a	Nonsynonymous
4007	-	AAC	1	0	0	1	2	ORF1a	Nonsynonymous
4013	+	CAC	0	0	0	1	1	ORF1a	Nonsynonymous
4015	+	CAG	0	0	0	1	1	ORF1a	Synonymous
4017	+	GAA	1	0	0	0	1	ORF1a	Nonsynonymous
4018	+	AAA	1	0	0	0	1	ORF1a	Synonymous
4019	+	AAA	1	0	0	0	1	ORF1a	Nonsynonymous
4022	-	AAG	2	0	0	0	2	ORF1a	Synonymous
4025	-	AAC	0	0	0	1	1	ORF1a	Synonymous
4027	+	TAC	0	0	0	1	1	ORF1a	Synonymous
4031	-	TAA	0	0	0	1	1	ORF1a	Nonsynonymous
4032	+	TAT	0	0	0	1	1	ORF1a	Nonsynonymous
4033	-	TAT	0	0	0	1	1	ORF1a	Synonymous
4034	+	TAT	0	0	0	1	1	ORF1a	Nonsynonymous
4035	-	AAT	0	0	0	1	1	ORF1a	Nonsynonymous
4036	-	CAA	1	0	0	0	1	ORF1a	Synonymous
4042	-	TAA	1	0	0	2	3	ORF1a	Synonymous
4043	+	TAA	1	0	0	0	1	ORF1a	Nonsynonymous
4044	+	AAT	0	0	0	1	1	ORF1a	Nonsynonymous
4049	+	CAA	0	0	0	1	1	ORF1a	Nonsynonymous
4050	+	AAT	0	0	0	1	1	ORF1a	Nonsynonymous
4051	-	GAT	1	0	0	0	1	ORF1a	Synonymous
4053	-	AAG	1	0	0	1	2	ORF1a	Nonsynonymous
4056	+	CAT	0	0	0	1	1	ORF1a	Nonsynonymous
4060	+	CAG	0	0	0	1	1	ORF1a	Synonymous
4063	-	AAT	0	0	0	1	1	ORF1a	Synonymous
4066	-	CAG	1	0	0	0	1	ORF1a	Synonymous
4070	+	CAC	1	0	0	0	1	ORF1a	Nonsynonymous
4074	-	AAG	1	0	0	0	1	ORF1a	Nonsynonymous
4077	-	AAC	1	0	0	0	1	ORF1a	Nonsynonymous
4079	+	TAG	0	0	0	1	1	ORF1a	Nonsynonymous
4119	+	TAT	0	0	0	1	1	ORF1a	Nonsynonymous
4123	+	TAG	0	0	0	1	1	ORF1a	Nonsynonymous
4125	-	CAC	1	0	0	0	1	ORF1a	Nonsynonymous
4134	-	AAC	1	0	0	0	1	ORF1a	Nonsynonymous
4137	-	AAC	1	0	0	0	1	ORF1a	Nonsynonymous
4141	+	AAG	0	0	2	1	3	ORF1a	Synonymous
4149	-	AAC	0	0	0	1	1	ORF1a	Nonsynonymous
4151	-	AAA	1	0	0	0	1	ORF1a	Synonymous
4152	-	TAA	0	0	0	1	1	ORF1a	Nonsynonymous
4153	+	TAA	1	0	2	3	6	ORF1a	Synonymous
4154	+	AAC	0	0	0	2	2	ORF1a	Nonsynonymous
4159	-	CAG	1	0	0	0	1	ORF1a	Synonymous
4164	-	AAC	1	0	0	1	2	ORF1a	Nonsynonymous
4165	-	TAA	1	0	0	1	2	ORF1a	Synonymous
4166	+	TAT	1	0	1	0	2	ORF1a	Nonsynonymous
4167	-	TAT	0	0	0	1	1	ORF1a	Nonsynonymous
4168	+	TAC	0	0	0	1	1	ORF1a	Nonsynonymous
4171	-	TAG	1	0	0	1	2	ORF1a	Synonymous
4172	+	TAC	1	0	0	0	1	ORF1a	Nonsynonymous
4174	-	TAG	2	0	0	2	4	ORF1a	Synonymous
4175	+	TAA	0	0	2	1	3	ORF1a	Nonsynonymous
4176	+	AAA	0	0	1	0	1	ORF1a	Nonsynonymous
4178	+	AAA	0	0	0	1	1	ORF1a	Nonsynonymous
4179	+	AAG	0	0	1	0	1	ORF1a	Nonsynonymous
4183	-	CAG	2	0	0	1	3	ORF1a	Synonymous
4190	+	CAC	1	0	0	1	2	ORF1a	Nonsynonymous
4192	-	TAG	3	0	0	1	4	ORF1a	Synonymous
4193	+	TAC	0	0	1	1	2	ORF1a	Nonsynonymous
4195	-	CAG	1	0	0	0	1	ORF1a	Synonymous
4198	+	AAA	1	0	0	1	2	ORF1a	Synonymous
4200	-	CAT	1	0	0	0	1	ORF1a	Nonsynonymous
4203	-	TAG	2	0	0	0	2	ORF1a	Nonsynonymous
4209	+	AAA	2	0	1	0	3	ORF1a	Nonsynonymous
4213	-	AAG	3	0	0	1	4	ORF1a	Synonymous
4214	-	AAA	2	0	0	0	2	ORF1a	Synonymous
4215	-	CAA	2	0	0	0	2	ORF1a	Nonsynonymous
4220	+	AAA	1	0	1	1	3	ORF1a	Nonsynonymous
4221	+	AAA	2	0	0	0	2	ORF1a	Nonsynonymous
4222	+	AAG	2	0	0	1	3	ORF1a	Synonymous
4224	-	CAC	1	0	0	0	1	ORF1a	Nonsynonymous
4229	+	AAC	2	0	0	0	2	ORF1a	Nonsynonymous
4231	+	CAG	2	0	0	0	2	ORF1a	Synonymous
4237	-	AAT	3	0	0	1	4	ORF1a	Synonymous
4238	-	TAA	1	0	0	2	3	ORF1a	Nonsynonymous
4239	+	TAT	1	1	0	2	4	ORF1a	Nonsynonymous
4241	+	TAT	1	0	1	0	2	ORF1a	Nonsynonymous
4242	-	TAT	1	0	0	2	3	ORF1a	Nonsynonymous
4243	+	TAA	0	1	0	2	3	ORF1a	Nonsynonymous
4244	+	AAC	3	1	1	2	7	ORF1a	Nonsynonymous
4247	+	CAC	1	0	0	0	1	ORF1a	Nonsynonymous
4249	-	AAG	2	0	0	2	4	ORF1a	Synonymous
4251	+	TAC	0	0	1	2	3	ORF1a	Nonsynonymous
4258	-	GAC	1	0	0	0	1	ORF1a	Synonymous
4260	+	CAG	2	0	0	1	3	ORF1a	Nonsynonymous
4264	-	AAC	5	0	0	0	5	ORF1a	Synonymous
4265	-	AAA	1	0	0	2	3	ORF1a	Synonymous
4266	-	TAA	7	0	0	2	9	ORF1a	Nonsynonymous
4267	+	TAA	2	2	0	3	7	ORF1a	Synonymous
4268	+	AAA	1	1	2	0	4	ORF1a	Nonsynonymous
4269	+	AAT	0	1	0	0	1	ORF1a	Nonsynonymous
4270	-	CAT	6	0	0	0	6	ORF1a	Synonymous
4273	-	AAC	0	0	0	2	2	ORF1a	Synonymous
4274	-	TAA	0	0	0	2	2	ORF1a	Nonsynonymous
4275	+	TAC	4	0	2	4	10	ORF1a	Nonsynonymous
4281	-	TAC	0	0	0	1	1	ORF1a	Nonsynonymous
4282	+	TAG	3	1	1	4	9	ORF1a	Synonymous
4284	+	GAG	2	0	0	0	2	ORF1a	Nonsynonymous
4292	+	AAA	0	0	1	1	2	ORF1a	Nonsynonymous
4293	+	AAG	3	0	1	3	7	ORF1a	Nonsynonymous
4302	-	AAG	0	0	0	1	1	ORF1a	Nonsynonymous
4303	-	TAA	0	0	0	1	1	ORF1a	Synonymous
4304	+	TAA	0	0	1	4	5	ORF1a	Nonsynonymous
4305	+	AAA	0	1	0	1	2	ORF1a	Nonsynonymous
4306	+	AAA	0	1	0	0	1	ORF1a	Synonymous
4307	+	AAA	1	0	0	1	2	ORF1a	Nonsynonymous
4308	+	AAG	2	0	0	1	3	ORF1a	Nonsynonymous
4312	-	TAC	1	0	0	0	1	ORF1a	Synonymous
4314	+	AAA	0	0	0	2	2	ORF1a	Nonsynonymous
4315	+	AAA	0	0	0	2	2	ORF1a	Synonymous
4316	+	AAG	0	0	0	3	3	ORF1a	Nonsynonymous
4322	-	AAG	1	0	0	0	1	ORF1a	Nonsynonymous
4323	-	AAA	1	0	0	0	1	ORF1a	Nonsynonymous
4324	-	AAA	1	0	0	0	1	ORF1a	Synonymous
4326	+	TAC	1	0	0	2	3	ORF1a	Nonsynonymous
4339	-	TAG	1	0	0	0	1	ORF1a	Synonymous
4340	+	TAT	0	0	0	1	1	ORF1a	Nonsynonymous
4343	+	TAT	0	1	0	5	6	ORF1a	Nonsynonymous
4344	-	GAT	1	0	0	0	1	ORF1a	Nonsynonymous
4348	-	TAG	1	0	0	1	2	ORF1a	Synonymous
4349	+	TAA	0	1	0	2	3	ORF1a	Nonsynonymous
4350	+	AAT	0	0	0	2	2	ORF1a	Nonsynonymous
4353	+	GAG	0	0	1	0	1	ORF1a	Nonsynonymous
4356	+	AAG	0	0	1	1	2	ORF1a	Nonsynonymous
4359	+	CAA	0	0	1	3	4	ORF1a	Nonsynonymous
4360	+	AAG	0	1	1	4	6	ORF1a	Synonymous
4363	+	AAA	0	2	0	0	2	ORF1a	Synonymous
4365	-	AAT	0	0	0	1	1	ORF1a	Nonsynonymous
4368	-	AAG	0	0	0	1	1	ORF1a	Nonsynonymous
4373	+	AAC	0	0	0	1	1	ORF1a	Nonsynonymous
4377	-	AAC	0	0	0	1	1	ORF1a	Nonsynonymous
4378	-	AAA	1	0	0	1	2	ORF1a	Synonymous
4381	-	AAG	1	0	0	0	1	ORF1a	Synonymous
4386	+	AAT	0	0	1	0	1	ORF1a	Nonsynonymous
4387	-	AAT	0	0	0	1	1	ORF1a	Synonymous
4388	-	AAA	0	0	0	1	1	ORF1a	Synonymous
4393	+	GAG	0	0	0	2	2	ORF1a	Synonymous
4395	+	GAA	0	2	1	1	4	ORF1a	Nonsynonymous
4396	+	AAA	0	2	2	4	8	ORF1a	Synonymous
4401	-	AAG	1	0	0	1	2	ORF1a	Nonsynonymous
4402	-	CAA	1	0	0	0	1	ORF1a	Synonymous
4407	+	CAT	0	0	0	1	1	ORF1a	Nonsynonymous
4414	+	AAG	0	2	2	3	7	ORF1a	Synonymous
4418	+	AAC	0	0	1	1	2	ORF1a	Nonsynonymous
4420	+	CAC	1	0	0	1	2	ORF1a	Synonymous
4425	+	AAA	0	2	1	0	3	ORF1a	Nonsynonymous
4426	+	AAT	0	0	2	1	3	ORF1a	Synonymous
4428	-	TAA	0	0	0	1	1	ORF1a	Nonsynonymous
4429	+	TAA	0	2	2	1	5	ORF1a	Synonymous
4430	+	AAT	0	2	1	1	4	ORF1a	Nonsynonymous
4437	-	GAC	1	0	0	0	1	ORF1a	Nonsynonymous
4446	+	GAA	1	0	0	0	1	ORF1a	Nonsynonymous
4448	+	AAC	0	0	0	1	1	ORF1a	Nonsynonymous
4450	-	TAG	0	0	0	2	2	ORF1a	Synonymous
4451	+	TAA	0	1	0	0	1	ORF1a	Nonsynonymous
4452	+	AAA	0	1	1	0	2	ORF1a	Nonsynonymous
4457	+	CAT	0	0	0	1	1	ORF1a	Nonsynonymous
4458	-	TAT	0	0	0	1	1	ORF1a	Nonsynonymous
4459	+	TAG	0	1	1	2	4	ORF1a	Nonsynonymous
4465	+	CAA	1	0	0	0	1	ORF1a	Synonymous
4466	+	AAC	1	0	0	0	1	ORF1a	Nonsynonymous
4468	-	TAG	0	0	0	1	1	ORF1a	Synonymous
4477	-	TAC	0	0	0	2	2	ORF1a	Synonymous
4485	+	AAG	2	0	0	1	3	ORF1a	Nonsynonymous
4489	-	TAC	1	0	0	2	3	ORF1a	Synonymous
4490	+	TAT	0	0	0	1	1	ORF1a	Nonsynonymous
4492	-	TAA	1	0	0	0	1	ORF1a	Synonymous
4493	+	TAA	0	0	0	1	1	ORF1a	Nonsynonymous
4494	+	AAA	0	0	0	1	1	ORF1a	Nonsynonymous
4497	-	TAT	0	0	0	1	1	ORF1a	Nonsynonymous
4526	+	TAG	0	0	0	2	2	ORF1a	Nonsynonymous
4535	-	AAG	0	0	0	1	1	ORF1a	Nonsynonymous
4539	+	TAC	0	0	0	1	1	ORF1a	Nonsynonymous
4548	+	AAA	0	0	1	0	1	ORF1a	Nonsynonymous
4549	+	AAA	0	0	0	1	1	ORF1a	Synonymous
4550	+	AAC	0	0	1	1	2	ORF1a	Nonsynonymous
4553	+	AAC	0	0	0	1	1	ORF1a	Nonsynonymous
4558	+	TAG	0	0	1	0	1	ORF1a	Synonymous
4566	-	AAG	0	0	0	1	1	ORF1a	Nonsynonymous
4568	+	TAT	0	0	1	1	2	ORF1a	Nonsynonymous
4578	-	AAG	0	0	0	1	1	ORF1a	Nonsynonymous
4579	-	TAA	0	0	0	1	1	ORF1a	Synonymous
4580	+	TAA	0	0	0	1	1	ORF1a	Nonsynonymous
4581	+	AAC	0	0	1	1	2	ORF1a	Nonsynonymous
4587	-	TAG	0	0	0	1	1	ORF1a	Nonsynonymous
4589	+	AAA	0	0	0	2	2	ORF1a	Nonsynonymous
4590	+	AAT	0	0	0	1	1	ORF1a	Nonsynonymous
4595	+	AAC	0	0	1	1	2	ORF1a	Nonsynonymous
4603	-	TAA	0	0	0	1	1	ORF1a	Synonymous
4604	+	TAC	0	0	3	3	6	ORF1a	Nonsynonymous
4607	+	AAT	0	0	0	1	1	ORF1a	Nonsynonymous
4612	+	CAC	0	0	1	0	1	ORF1a	Synonymous
4624	+	TAA	0	0	2	1	3	ORF1a	Synonymous
4625	+	AAC	0	0	2	1	3	ORF1a	Nonsynonymous
4629	+	CAT	0	0	0	1	1	ORF1a	Nonsynonymous
4636	+	TAA	0	0	3	1	4	ORF1a	Synonymous
4638	+	AAT	0	0	1	1	2	ORF1a	Nonsynonymous
4645	+	AAG	0	0	3	1	4	ORF1a	Synonymous
4648	+	AAG	0	0	1	1	2	ORF1a	Synonymous
4659	+	TAT	0	0	3	1	4	ORF1a	Nonsynonymous
4661	+	TAT	0	0	0	1	1	ORF1a	Nonsynonymous
4664	+	GAG	0	0	1	0	1	ORF1a	Nonsynonymous
4674	+	AAA	0	0	1	0	1	ORF1a	Nonsynonymous
4685	+	TAC	0	0	1	1	2	ORF1a	Nonsynonymous
4695	-	AAC	1	0	0	0	1	ORF1a	Nonsynonymous
4699	-	AAG	0	0	0	1	1	ORF1a	Synonymous
4702	+	CAC	0	0	0	1	1	ORF1a	Synonymous
4711	-	CAG	0	0	0	1	1	ORF1a	Synonymous
4713	-	AAC	1	1	0	1	3	ORF1a	Nonsynonymous
4714	-	TAA	0	1	0	0	1	ORF1a	Synonymous
4715	+	TAC	0	0	1	1	2	ORF1a	Nonsynonymous
4723	-	TAT	0	1	0	0	1	ORF1a	Synonymous
4724	+	TAA	0	0	1	0	1	ORF1a	Nonsynonymous
4725	+	AAT	0	0	1	1	2	ORF1a	Nonsynonymous
4729	-	AAC	0	0	0	1	1	ORF1a	Synonymous
4730	-	TAA	0	1	0	0	1	ORF1a	Nonsynonymous
4731	+	TAT	0	0	2	0	2	ORF1a	Nonsynonymous
4734	-	AAG	0	1	0	1	2	ORF1a	Nonsynonymous
4735	-	TAA	0	1	0	0	1	ORF1a	Synonymous
4736	+	TAC	0	0	2	0	2	ORF1a	Nonsynonymous
4738	-	AAG	0	0	0	1	1	ORF1a	Synonymous
4739	-	GAA	2	0	0	0	2	ORF1a	Nonsynonymous
4741	-	AAG	1	0	0	1	2	ORF1a	Synonymous
4742	-	GAA	1	0	0	0	1	ORF1a	Nonsynonymous
4744	-	AAG	2	0	0	0	2	ORF1a	Synonymous
4747	-	TAG	0	0	0	1	1	ORF1a	Synonymous
4748	+	TAA	0	0	1	0	1	ORF1a	Nonsynonymous
4749	+	AAA	0	0	1	0	1	ORF1a	Nonsynonymous
4767	-	AAA	0	0	0	1	1	ORF1a	Nonsynonymous
4768	-	TAA	0	0	0	1	1	ORF1a	Synonymous
4769	+	TAT	0	0	2	1	3	ORF1a	Nonsynonymous
4774	+	AAA	0	0	2	1	3	ORF1a	Synonymous
4775	+	AAC	0	0	1	0	1	ORF1a	Nonsynonymous
4797	+	TAT	0	0	1	1	2	ORF1a	Nonsynonymous
4798	-	TAT	0	0	0	1	1	ORF1a	Synonymous
4799	+	TAA	0	0	3	0	3	ORF1a	Nonsynonymous
4800	+	AAA	0	1	1	1	3	ORF1a	Nonsynonymous
4801	+	AAG	1	0	0	0	1	ORF1a	Synonymous
4803	+	GAT	1	0	1	0	2	ORF1a	Nonsynonymous
4812	+	TAT	0	1	1	2	4	ORF1a	Nonsynonymous
4819	+	GAC	1	0	1	0	2	ORF1a	Synonymous
4822	+	AAT	0	0	0	1	1	ORF1a	Synonymous
4826	+	TAC	0	0	1	1	2	ORF1a	Nonsynonymous
4834	+	TAG	0	0	2	0	2	ORF1a	Synonymous
4838	+	TAT	0	0	2	0	2	ORF1a	Nonsynonymous
4840	+	TAG	0	0	1	0	1	ORF1a	Nonsynonymous
4842	+	GAA	0	0	1	0	1	ORF1a	Nonsynonymous
4843	+	AAT	0	0	1	0	1	ORF1a	Synonymous
4850	+	TAA	0	1	1	0	2	ORF1a	Nonsynonymous
4851	+	AAG	0	1	0	0	1	ORF1a	Nonsynonymous
4863	+	AAA	1	0	0	0	1	ORF1a	Nonsynonymous
4864	+	AAA	0	0	1	0	1	ORF1a	Synonymous
4880	+	TAG	0	0	1	0	1	ORF1a	Nonsynonymous
4883	+	TAA	0	0	1	0	1	ORF1a	Nonsynonymous
4884	+	AAT	0	0	1	0	1	ORF1a	Nonsynonymous
4889	+	TAC	0	0	2	0	2	ORF1a	Nonsynonymous
4899	+	CAC	1	0	0	0	1	ORF1a	Nonsynonymous
4902	-	TAG	1	0	0	0	1	ORF1a	Nonsynonymous
4903	+	TAG	1	0	1	0	2	ORF1a	Synonymous
4912	+	AAG	0	0	1	0	1	ORF1a	Synonymous
4916	+	TAT	2	0	0	0	2	ORF1a	Nonsynonymous
4917	-	GAT	1	0	0	0	1	ORF1a	Nonsynonymous
4919	+	CAC	0	0	1	0	1	ORF1a	Nonsynonymous
4922	-	AAG	0	0	0	1	1	ORF1a	Nonsynonymous
4929	+	AAT	1	0	0	1	2	ORF1a	Nonsynonymous
4933	-	TAA	0	0	0	1	1	ORF1a	Synonymous
4934	+	TAA	1	0	0	3	4	ORF1a	Nonsynonymous
4935	+	AAG	0	0	0	2	2	ORF1a	Nonsynonymous
4937	+	GAC	1	0	0	0	1	ORF1a	Nonsynonymous
4939	+	CAC	0	0	0	2	2	ORF1a	Synonymous
4945	-	AAA	1	0	0	0	1	ORF1a	Synonymous
4956	+	GAA	1	0	0	0	1	ORF1a	Nonsynonymous
4959	-	CAC	0	0	0	1	1	ORF1a	Nonsynonymous
4966	-	TAG	0	0	0	1	1	ORF1a	Synonymous
4967	+	TAT	0	0	0	2	2	ORF1a	Nonsynonymous
4969	-	TAA	0	0	0	1	1	ORF1a	Synonymous
4970	+	TAA	0	0	0	1	1	ORF1a	Nonsynonymous
4978	-	TAA	0	0	1	1	2	ORF1a	Synonymous
4979	+	TAC	1	0	1	2	4	ORF1a	Nonsynonymous
4982	+	AAC	0	0	0	1	1	ORF1a	Nonsynonymous
4986	-	TAC	0	0	1	0	1	ORF1a	Nonsynonymous
4987	+	TAG	0	0	1	3	4	ORF1a	Synonymous
4992	+	AAC	0	0	2	4	6	ORF1a	Nonsynonymous
4994	+	CAT	1	0	0	0	1	ORF1a	Nonsynonymous
4996	-	TAA	1	0	1	0	2	ORF1a	Synonymous
4997	+	TAA	0	0	2	3	5	ORF1a	Nonsynonymous
4998	+	AAC	0	0	2	1	3	ORF1a	Nonsynonymous
5004	+	CAC	0	0	0	1	1	ORF1a	Nonsynonymous
5006	+	CAC	1	0	1	1	3	ORF1a	Nonsynonymous
5010	+	CAA	0	0	0	1	1	ORF1a	Nonsynonymous
5011	+	AAG	0	0	1	1	2	ORF1a	Synonymous
5019	+	GAC	1	0	0	0	1	ORF1a	Nonsynonymous
5021	+	CAT	1	0	0	1	2	ORF1a	Nonsynonymous
5024	-	GAC	0	0	1	0	1	ORF1a	Nonsynonymous
5026	+	CAA	0	0	1	2	3	ORF1a	Synonymous
5027	+	AAT	1	0	0	0	1	ORF1a	Nonsynonymous
5028	-	CAT	0	0	1	0	1	ORF1a	Nonsynonymous
5030	+	GAC	0	0	1	1	2	ORF1a	Nonsynonymous
5033	-	TAT	1	0	1	0	2	ORF1a	Nonsynonymous
5034	+	TAT	0	0	2	3	5	ORF1a	Nonsynonymous
5041	+	AAC	0	0	1	2	3	ORF1a	Synonymous
5045	-	AAC	0	0	1	0	1	ORF1a	Nonsynonymous
5046	-	AAA	0	0	1	0	1	ORF1a	Nonsynonymous
5053	+	CAA	0	0	1	0	1	ORF1a	Synonymous
5054	+	AAC	0	0	1	1	2	ORF1a	Nonsynonymous
5056	-	AAG	0	0	0	1	1	ORF1a	Synonymous
5058	+	TAT	0	0	2	1	3	ORF1a	Nonsynonymous
5064	+	GAT	1	0	0	0	1	ORF1a	Nonsynonymous
5076	-	AAC	0	0	0	1	1	ORF1a	Nonsynonymous
5078	+	TAC	0	0	1	1	2	ORF1a	Nonsynonymous
5080	-	TAG	0	0	0	1	1	ORF1a	Synonymous
5085	-	TAT	0	0	0	1	1	ORF1a	Nonsynonymous
5086	+	TAA	0	0	1	0	1	ORF1a	Nonsynonymous
5087	+	AAA	0	0	1	0	1	ORF1a	Nonsynonymous
5094	+	CAT	0	0	1	0	1	ORF1a	Nonsynonymous
5095	-	TAT	0	0	0	1	1	ORF1a	Synonymous
5096	+	TAA	0	0	1	0	1	ORF1a	Nonsynonymous
5107	+	AAG	0	0	1	0	1	ORF1a	Synonymous
5112	+	AAA	0	0	1	1	2	ORF1a	Nonsynonymous
5114	+	AAC	0	0	1	0	1	ORF1a	Nonsynonymous
5119	-	AAA	1	0	0	0	1	ORF1a	Synonymous
5121	+	TAT	0	0	1	1	2	ORF1a	Nonsynonymous
5128	+	TAC	0	0	1	1	2	ORF1a	Synonymous
5132	+	TAA	0	0	1	2	3	ORF1a	Nonsynonymous
5133	+	AAT	0	0	0	1	1	ORF1a	Nonsynonymous
5134	-	CAT	1	0	0	0	1	ORF1a	Synonymous
5136	+	GAT	0	0	1	1	2	ORF1a	Nonsynonymous
5141	+	CAC	1	0	0	0	1	ORF1a	Nonsynonymous
5154	+	GAG	0	1	1	0	2	ORF1a	Nonsynonymous
5161	-	CAA	1	0	0	0	1	ORF1a	Synonymous
5163	+	GAG	1	1	0	0	2	ORF1a	Nonsynonymous
5165	-	TAC	1	0	0	0	1	ORF1a	Nonsynonymous
5166	+	TAC	1	1	1	0	3	ORF1a	Nonsynonymous
5169	+	TAC	1	0	1	1	3	ORF1a	Nonsynonymous
5172	+	CAC	1	0	0	0	1	ORF1a	Nonsynonymous
5176	+	CAA	0	0	0	1	1	ORF1a	Synonymous
5177	+	AAC	0	0	1	2	3	ORF1a	Nonsynonymous
5186	+	TAG	0	0	1	1	2	ORF1a	Nonsynonymous
5198	+	TAG	1	1	1	0	3	ORF1a	Nonsynonymous
5202	+	TAC	0	0	1	0	1	ORF1a	Nonsynonymous
5204	+	CAT	3	1	0	0	4	ORF1a	Nonsynonymous
5205	-	CAT	1	0	0	0	1	ORF1a	Nonsynonymous
5215	+	TAA	1	0	2	0	3	ORF1a	Synonymous
5216	+	AAA	3	0	1	0	4	ORF1a	Nonsynonymous
5217	+	AAT	3	0	0	0	3	ORF1a	Nonsynonymous
5222	+	CAC	0	0	1	0	1	ORF1a	Nonsynonymous
5224	-	TAG	0	0	0	1	1	ORF1a	Synonymous
5225	+	TAA	1	0	1	0	2	ORF1a	Nonsynonymous
5226	+	AAA	0	0	1	0	1	ORF1a	Nonsynonymous
5228	+	AAA	0	0	1	0	1	ORF1a	Nonsynonymous
5229	+	AAG	1	0	2	0	3	ORF1a	Nonsynonymous
5234	+	GAA	2	0	0	0	2	ORF1a	Nonsynonymous
5235	+	AAA	2	0	0	0	2	ORF1a	Nonsynonymous
5236	+	AAT	1	0	1	0	2	ORF1a	Synonymous
5238	+	TAC	0	0	2	0	2	ORF1a	Nonsynonymous
5245	+	AAG	0	0	2	0	2	ORF1a	Synonymous
5248	-	TAA	0	1	0	1	2	ORF1a	Synonymous
5250	+	AAT	0	0	2	0	2	ORF1a	Nonsynonymous
5255	-	AAA	0	0	0	1	1	ORF1a	Synonymous
5256	-	TAA	0	1	0	1	2	ORF1a	Nonsynonymous
5257	+	TAA	0	0	3	0	3	ORF1a	Synonymous
5260	-	AAG	0	0	0	1	1	ORF1a	Synonymous
5263	-	TAG	0	1	0	0	1	ORF1a	Synonymous
5264	+	TAT	1	0	2	0	3	ORF1a	Nonsynonymous
5265	-	AAT	0	0	0	1	1	ORF1a	Nonsynonymous
5266	-	TAA	0	0	0	1	1	ORF1a	Synonymous
5267	+	TAA	0	0	4	0	4	ORF1a	Nonsynonymous
5268	+	AAA	0	0	1	0	1	ORF1a	Nonsynonymous
5275	+	CAG	0	0	1	0	1	ORF1a	Synonymous
5278	-	TAT	0	1	0	0	1	ORF1a	Synonymous
5279	+	TAA	0	0	1	0	1	ORF1a	Nonsynonymous
5280	+	AAC	0	0	2	0	2	ORF1a	Nonsynonymous
5282	+	CAA	1	0	0	0	1	ORF1a	Nonsynonymous
5288	-	TAA	0	0	0	1	1	ORF1a	Nonsynonymous
5289	+	TAT	0	0	1	1	2	ORF1a	Nonsynonymous
5303	-	AAT	0	0	0	1	1	ORF1a	Synonymous
5306	-	AAC	0	0	0	1	1	ORF1a	Synonymous
5307	-	TAA	0	0	0	1	1	ORF1a	Nonsynonymous
5308	+	TAA	0	0	1	1	2	ORF1a	Synonymous
5320	+	AAA	0	0	0	1	1	ORF1a	Synonymous
5321	+	AAT	0	0	0	2	2	ORF1a	Nonsynonymous
5323	+	TAG	0	0	0	2	2	ORF1a	Nonsynonymous
5331	+	AAG	0	0	0	2	2	ORF1a	Nonsynonymous
5334	-	AAA	0	1	0	0	1	ORF1a	Nonsynonymous
5335	-	TAA	0	1	0	0	1	ORF1a	Synonymous
5336	+	TAA	0	0	0	3	3	ORF1a	Nonsynonymous
5337	+	AAT	0	0	1	1	2	ORF1a	Nonsynonymous
5352	+	CAA	0	0	0	1	1	ORF1a	Nonsynonymous
5353	+	AAG	0	0	0	2	2	ORF1a	Synonymous
5360	-	TAA	0	1	0	0	1	ORF1a	Nonsynonymous
5361	+	TAT	0	0	1	2	3	ORF1a	Nonsynonymous
5362	-	AAT	0	1	0	1	2	ORF1a	Synonymous
5364	+	TAC	0	0	1	3	4	ORF1a	Nonsynonymous
5372	+	AAG	1	0	0	1	2	ORF1a	Nonsynonymous
5380	-	CAC	0	0	0	1	1	ORF1a	Synonymous
5383	+	AAG	0	0	0	1	1	ORF1a	Synonymous
5386	-	CAG	0	0	0	1	1	ORF1a	Synonymous
5389	-	TAG	1	0	0	2	3	ORF1a	Synonymous
5390	+	TAA	0	0	0	2	2	ORF1a	Nonsynonymous
5391	+	AAC	0	0	1	0	1	ORF1a	Nonsynonymous
5393	-	AAG	1	0	0	1	2	ORF1a	Nonsynonymous
5394	-	AAA	0	0	0	1	1	ORF1a	Nonsynonymous
5404	-	TAA	0	0	0	1	1	ORF1a	Synonymous
5405	+	TAT	1	0	1	0	2	ORF1a	Nonsynonymous
5410	+	TAG	0	0	1	0	1	ORF1a	Synonymous
5414	-	TAG	0	0	0	1	1	ORF1a	Nonsynonymous
5423	+	TAA	1	0	1	1	3	ORF1a	Nonsynonymous
5424	+	AAG	1	0	0	2	3	ORF1a	Nonsynonymous
5428	+	CAG	2	0	0	0	2	ORF1a	Synonymous
5431	+	TAG	1	0	0	2	3	ORF1a	Synonymous
5438	-	AAC	1	0	0	0	1	ORF1a	Synonymous
5440	+	TAG	0	0	0	2	2	ORF1a	Synonymous
5448	-	AAC	1	0	0	0	1	ORF1a	Nonsynonymous
5450	+	TAG	0	0	1	2	3	ORF1a	Nonsynonymous
5455	+	AAA	0	0	0	2	2	ORF1a	Synonymous
5456	+	AAC	0	0	0	1	1	ORF1a	Nonsynonymous
5459	+	AAT	0	0	0	1	1	ORF1a	Nonsynonymous
5464	-	AAC	1	0	0	0	1	ORF1a	Synonymous
5465	-	TAA	1	0	0	0	1	ORF1a	Nonsynonymous
5466	+	TAC	0	0	0	1	1	ORF1a	Nonsynonymous
5473	-	GAA	1	0	0	0	1	ORF1a	Synonymous
5476	+	AAC	0	0	1	0	1	ORF1a	Synonymous
5478	+	CAT	1	0	0	0	1	ORF1a	Nonsynonymous
5486	-	AAA	1	0	0	0	1	ORF1a	Synonymous
5488	+	TAG	0	0	1	0	1	ORF1a	Synonymous
5492	-	GAA	1	0	0	0	1	ORF1a	Nonsynonymous
5500	+	AAA	0	0	1	1	2	ORF1a	Synonymous
5501	+	AAG	0	0	1	0	1	ORF1a	Nonsynonymous
5510	+	GAA	0	0	0	1	1	ORF1a	Nonsynonymous
5511	+	AAC	0	0	1	0	1	ORF1a	Nonsynonymous
5519	-	CAC	1	0	0	0	1	ORF1a	Nonsynonymous
5521	-	TAC	1	0	0	0	1	ORF1a	Synonymous
5524	+	AAA	0	0	0	1	1	ORF1a	Synonymous
5535	+	CAA	1	0	0	0	1	ORF1a	Nonsynonymous
5536	+	AAC	0	0	0	1	1	ORF1a	Synonymous
5538	+	CAG	1	0	0	0	1	ORF1a	Nonsynonymous
5543	+	GAC	1	0	0	0	1	ORF1a	Nonsynonymous
5545	+	CAA	1	0	0	0	1	ORF1a	Synonymous
5546	+	AAC	1	0	0	0	1	ORF1a	Nonsynonymous
5552	+	TAA	0	0	0	1	1	ORF1a	Nonsynonymous
5557	-	CAC	1	0	0	0	1	ORF1a	Synonymous
5560	+	TAG	1	0	1	0	2	ORF1a	Synonymous
5562	+	GAA	1	0	0	0	1	ORF1a	Nonsynonymous
5563	+	AAG	2	0	0	1	3	ORF1a	Synonymous
5570	+	TAT	1	0	1	1	3	ORF1a	Nonsynonymous
5576	+	CAT	1	0	0	0	1	ORF1a	Nonsynonymous
5582	+	CAC	2	0	0	0	2	ORF1a	Nonsynonymous
5592	+	TAT	2	0	0	0	2	ORF1a	Nonsynonymous
5596	+	AAC	1	0	0	0	1	ORF1a	Synonymous
5598	+	CAA	1	0	0	0	1	ORF1a	Nonsynonymous
5599	+	AAT	1	0	0	0	1	ORF1a	Synonymous
5602	-	TAA	1	0	0	0	1	ORF1a	Synonymous
5603	+	TAA	1	0	1	2	4	ORF1a	Nonsynonymous
5604	+	AAG	1	0	1	1	3	ORF1a	Nonsynonymous
5608	+	AAG	2	0	1	0	3	ORF1a	Synonymous
5616	+	CAG	1	0	1	0	2	ORF1a	Nonsynonymous
5619	-	TAT	1	0	0	0	1	ORF1a	Nonsynonymous
5620	+	TAC	1	0	0	2	3	ORF1a	Nonsynonymous
5623	-	AAG	1	0	0	0	1	ORF1a	Synonymous
5627	+	TAC	2	0	0	1	3	ORF1a	Nonsynonymous
5635	-	TAC	1	0	0	0	1	ORF1a	Synonymous
5636	+	TAA	2	0	0	0	2	ORF1a	Nonsynonymous
5637	+	AAA	2	0	0	1	3	ORF1a	Nonsynonymous
5638	+	AAC	0	0	0	1	1	ORF1a	Synonymous
5640	+	CAA	2	0	0	0	2	ORF1a	Nonsynonymous
5641	+	AAG	3	0	0	1	4	ORF1a	Synonymous
5644	-	TAG	1	0	0	0	1	ORF1a	Synonymous
5645	+	TAC	1	0	0	1	2	ORF1a	Nonsynonymous
5647	+	CAA	1	0	0	1	2	ORF1a	Synonymous
5648	+	AAA	1	0	0	2	3	ORF1a	Nonsynonymous
5649	+	AAA	29	0	0	0	29	ORF1a	Nonsynonymous
5650	+	AAT	31	0	0	1	32	ORF1a	Synonymous
5652	+	TAT	2	0	0	0	2	ORF1a	Nonsynonymous
5656	+	TAG	27	0	0	0	27	ORF1a	Synonymous
5658	-	TAC	2	0	0	0	2	ORF1a	Nonsynonymous
5659	+	TAC	1	0	0	0	1	ORF1a	Synonymous
5661	+	CAA	1	0	0	0	1	ORF1a	Nonsynonymous
5664	+	CAG	0	0	0	1	1	ORF1a	Nonsynonymous
5667	+	GAG	1	0	0	0	1	ORF1a	Nonsynonymous
5669	-	GAC	1	0	0	0	1	ORF1a	Nonsynonymous
5671	+	CAC	0	0	0	1	1	ORF1a	Synonymous
5674	-	AAG	2	0	0	0	2	ORF1a	Synonymous
5675	-	AAA	1	0	0	0	1	ORF1a	Nonsynonymous
5676	-	AAA	2	0	0	0	2	ORF1a	Nonsynonymous
5677	-	CAA	1	0	0	0	1	ORF1a	Synonymous
5679	-	AAC	1	0	0	0	1	ORF1a	Nonsynonymous
5680	-	TAA	1	0	0	0	1	ORF1a	Synonymous
5681	+	TAT	9	0	0	1	10	ORF1a	Nonsynonymous
5684	+	GAT	4	0	0	0	4	ORF1a	Nonsynonymous
5685	-	CAT	2	0	0	0	2	ORF1a	Nonsynonymous
5687	-	GAC	2	0	0	0	2	ORF1a	Nonsynonymous
5692	+	CAC	4	0	0	0	4	ORF1a	Synonymous
5695	+	CAC	5	0	0	0	5	ORF1a	Synonymous
5698	-	CAG	2	0	0	0	2	ORF1a	Synonymous
5701	-	GAG	1	0	0	0	1	ORF1a	Synonymous
5703	+	CAG	8	0	0	0	8	ORF1a	Nonsynonymous
5705	-	TAC	1	0	0	0	1	ORF1a	Nonsynonymous
5706	+	TAT	6	0	0	1	7	ORF1a	Nonsynonymous
5707	-	CAT	8	0	0	0	8	ORF1a	Synonymous
5710	+	AAC	2	0	0	1	3	ORF1a	Synonymous
5712	-	AAG	2	0	0	0	2	ORF1a	Nonsynonymous
5713	-	TAA	7	0	0	0	7	ORF1a	Synonymous
5714	+	TAA	1	0	0	2	3	ORF1a	Nonsynonymous
5715	+	AAG	2	0	0	1	3	ORF1a	Nonsynonymous
5718	+	CAT	1	0	0	0	1	ORF1a	Nonsynonymous
5719	-	CAT	9	0	0	0	9	ORF1a	Synonymous
5723	+	TAC	2	0	0	2	4	ORF1a	Nonsynonymous
5727	-	AAA	1	0	0	0	1	ORF1a	Nonsynonymous
5729	+	TAC	1	0	0	2	3	ORF1a	Nonsynonymous
5734	-	CAC	2	0	0	0	2	ORF1a	Synonymous
5737	-	TAG	1	1	0	0	2	ORF1a	Synonymous
5738	+	TAG	1	0	0	3	4	ORF1a	Nonsynonymous
5740	-	CAC	1	0	0	0	1	ORF1a	Synonymous
5744	-	TAC	1	1	0	0	2	ORF1a	Nonsynonymous
5745	+	TAC	1	0	0	2	3	ORF1a	Nonsynonymous
5753	+	TAA	1	0	0	2	3	ORF1a	Nonsynonymous
5754	+	AAT	0	0	0	1	1	ORF1a	Nonsynonymous
5755	-	AAT	0	1	0	0	1	ORF1a	Synonymous
5756	-	TAA	0	1	0	0	1	ORF1a	Nonsynonymous
5757	+	TAC	0	0	0	1	1	ORF1a	Nonsynonymous
5762	-	CAC	1	0	0	0	1	ORF1a	Nonsynonymous
5769	+	CAC	1	0	0	0	1	ORF1a	Nonsynonymous
5771	-	TAG	0	1	0	0	1	ORF1a	Nonsynonymous
5772	+	TAT	1	0	0	1	2	ORF1a	Nonsynonymous
5775	+	AAA	0	0	0	1	1	ORF1a	Nonsynonymous
5776	+	AAC	1	0	0	0	1	ORF1a	Synonymous
5778	+	CAT	1	0	0	0	1	ORF1a	Nonsynonymous
5780	+	TAT	1	0	0	1	2	ORF1a	Nonsynonymous
5782	+	TAA	1	0	0	1	2	ORF1a	Nonsynonymous
5783	+	AAC	1	0	0	0	1	ORF1a	Nonsynonymous
5786	-	GAA	1	0	0	0	1	ORF1a	Nonsynonymous
5788	-	TAG	0	1	0	0	1	ORF1a	Synonymous
5789	+	TAA	1	0	0	0	1	ORF1a	Nonsynonymous
5790	+	AAA	0	0	0	1	1	ORF1a	Nonsynonymous
5794	+	AAA	0	0	0	1	1	ORF1a	Synonymous
5795	+	AAC	1	0	0	1	2	ORF1a	Nonsynonymous
5801	-	TAC	2	0	0	0	2	ORF1a	Nonsynonymous
5802	+	TAT	0	0	0	1	1	ORF1a	Nonsynonymous
5803	-	AAT	1	0	0	0	1	ORF1a	Synonymous
5815	-	CAC	2	0	0	0	2	ORF1a	Synonymous
5818	-	AAG	1	0	0	0	1	ORF1a	Synonymous
5821	+	TAC	0	0	0	1	1	ORF1a	Synonymous
5824	-	TAA	1	0	0	0	1	ORF1a	Synonymous
5825	+	TAC	0	0	1	1	2	ORF1a	Nonsynonymous
5828	+	AAA	1	0	1	0	2	ORF1a	Nonsynonymous
5829	+	AAG	1	0	0	0	1	ORF1a	Nonsynonymous
5838	+	GAA	1	0	0	0	1	ORF1a	Nonsynonymous
5839	+	AAT	2	0	0	2	4	ORF1a	Synonymous
5841	+	TAC	1	0	1	2	4	ORF1a	Nonsynonymous
5843	+	CAA	1	0	0	0	1	ORF1a	Nonsynonymous
5845	+	AAG	0	0	0	2	2	ORF1a	Synonymous
5851	-	TAG	1	0	0	0	1	ORF1a	Synonymous
5854	-	TAA	1	0	0	0	1	ORF1a	Synonymous
5855	+	TAC	1	0	1	1	3	ORF1a	Nonsynonymous
5862	-	AAC	1	0	0	0	1	ORF1a	Nonsynonymous
5865	-	GAA	1	0	0	0	1	ORF1a	Nonsynonymous
5868	+	TAC	0	0	0	1	1	ORF1a	Nonsynonymous
5870	+	CAA	1	0	0	0	1	ORF1a	Nonsynonymous
5871	+	AAA	0	0	1	1	2	ORF1a	Nonsynonymous
5872	+	AAG	0	0	1	0	1	ORF1a	Synonymous
5875	+	AAA	0	0	0	1	1	ORF1a	Synonymous
5876	+	AAA	0	0	0	1	1	ORF1a	Nonsynonymous
5877	+	AAC	1	0	1	0	2	ORF1a	Nonsynonymous
5879	+	CAG	1	0	1	0	2	ORF1a	Nonsynonymous
5883	+	TAC	0	0	1	0	1	ORF1a	Nonsynonymous
5888	+	AAC	1	0	0	0	1	ORF1a	Nonsynonymous
5890	+	CAA	1	0	0	0	1	ORF1a	Synonymous
5891	+	AAC	0	0	0	1	1	ORF1a	Nonsynonymous
5894	+	CAT	2	0	0	0	2	ORF1a	Nonsynonymous
5895	-	TAT	0	0	0	1	1	ORF1a	Nonsynonymous
5897	+	AAA	0	0	0	1	1	ORF1a	Nonsynonymous
5902	+	CAG	0	0	0	1	1	ORF1a	Synonymous
5904	-	AAC	1	0	0	0	1	ORF1a	Nonsynonymous
5905	-	TAA	0	0	0	1	1	ORF1a	Synonymous
5906	+	TAC	0	0	1	0	1	ORF1a	Nonsynonymous
5908	-	AAG	0	0	0	1	1	ORF1a	Synonymous
5909	-	TAA	0	0	0	1	1	ORF1a	Nonsynonymous
5910	+	TAT	1	1	1	0	3	ORF1a	Nonsynonymous
5911	-	TAT	1	0	0	0	1	ORF1a	Synonymous
5913	+	AAA	1	0	0	0	1	ORF1a	Nonsynonymous
5914	+	AAT	0	1	0	0	1	ORF1a	Synonymous
5919	+	GAT	1	0	0	0	1	ORF1a	Nonsynonymous
5923	-	CAC	1	0	0	0	1	ORF1a	Synonymous
5929	-	AAA	0	0	0	1	1	ORF1a	Synonymous
5930	-	CAA	1	0	0	0	1	ORF1a	Nonsynonymous
5932	-	TAC	0	0	0	1	1	ORF1a	Synonymous
5933	+	TAC	1	0	1	0	2	ORF1a	Nonsynonymous
5935	+	CAG	3	0	0	0	3	ORF1a	Synonymous
5938	+	AAA	1	0	0	0	1	ORF1a	Synonymous
5939	+	AAT	0	1	1	0	2	ORF1a	Nonsynonymous
5941	-	CAA	1	0	0	0	1	ORF1a	Synonymous
5947	-	TAG	0	0	0	1	1	ORF1a	Synonymous
5948	+	TAA	0	1	1	0	2	ORF1a	Nonsynonymous
5949	+	AAG	0	1	1	0	2	ORF1a	Nonsynonymous
5958	+	AAT	0	0	1	0	1	ORF1a	Nonsynonymous
5960	-	TAA	0	0	0	1	1	ORF1a	Nonsynonymous
5961	+	TAT	0	0	1	0	1	ORF1a	Nonsynonymous
5964	+	TAT	0	1	0	0	1	ORF1a	Nonsynonymous
5966	+	TAA	0	0	1	0	1	ORF1a	Nonsynonymous
5967	+	AAG	0	0	1	1	2	ORF1a	Nonsynonymous
5971	+	AAG	0	0	1	1	2	ORF1a	Synonymous
5976	+	AAT	1	0	1	1	3	ORF1a	Nonsynonymous
5987	+	CAC	1	0	0	0	1	ORF1a	Nonsynonymous
5989	+	CAG	2	0	0	0	2	ORF1a	Synonymous
5999	+	AAT	0	0	0	1	1	ORF1a	Nonsynonymous
6010	+	TAC	0	0	1	0	1	ORF1a	Synonymous
6014	+	AAA	0	0	1	0	1	ORF1a	Nonsynonymous
6015	+	AAC	1	0	1	0	2	ORF1a	Nonsynonymous
6019	+	AAC	0	0	1	0	1	ORF1a	Synonymous
6022	+	CAT	1	0	0	0	1	ORF1a	Synonymous
6024	+	TAT	0	0	1	0	1	ORF1a	Nonsynonymous
6029	+	AAA	1	0	1	0	2	ORF1a	Nonsynonymous
6030	+	AAC	0	0	1	0	1	ORF1a	Nonsynonymous
6035	+	AAG	1	0	0	0	1	ORF1a	Nonsynonymous
6038	-	AAG	1	0	0	0	1	ORF1a	Nonsynonymous
6043	-	TAT	0	0	0	2	2	ORF1a	Synonymous
6044	+	TAA	0	0	1	0	1	ORF1a	Nonsynonymous
6046	-	AAT	0	0	0	2	2	ORF1a	Synonymous
6047	-	AAA	0	0	0	2	2	ORF1a	Nonsynonymous
6050	+	TAA	1	0	1	0	2	ORF1a	Nonsynonymous
6051	+	AAG	1	0	0	0	1	ORF1a	Nonsynonymous
6054	-	AAA	1	0	0	0	1	ORF1a	Nonsynonymous
6055	-	CAA	0	0	0	1	1	ORF1a	Synonymous
6057	-	TAC	0	0	0	1	1	ORF1a	Nonsynonymous
6058	+	TAT	0	0	1	0	1	ORF1a	Synonymous
6061	-	CAC	1	0	0	0	1	ORF1a	Synonymous
6063	+	GAT	1	0	0	0	1	ORF1a	Nonsynonymous
6064	-	TAT	0	0	0	1	1	ORF1a	Synonymous
6067	-	TAT	0	0	0	1	1	ORF1a	Synonymous
6068	+	TAT	0	0	0	1	1	ORF1a	Nonsynonymous
6073	+	AAT	0	0	1	0	1	ORF1a	Synonymous
6075	-	AAA	0	0	0	1	1	ORF1a	Nonsynonymous
6076	-	CAA	0	0	0	1	1	ORF1a	Synonymous
6082	-	CAT	2	0	0	0	2	ORF1a	Synonymous
6085	-	AAT	1	0	0	0	1	ORF1a	Synonymous
6086	-	AAA	0	0	0	1	1	ORF1a	Synonymous
6087	-	TAA	2	0	0	2	4	ORF1a	Nonsynonymous
6088	+	TAA	0	0	0	1	1	ORF1a	Synonymous
6095	-	AAC	0	0	0	3	3	ORF1a	Synonymous
6096	-	TAA	0	0	0	3	3	ORF1a	Nonsynonymous
6097	+	TAA	0	0	0	1	1	ORF1a	Synonymous
6103	-	AAC	0	0	0	1	1	ORF1a	Synonymous
6104	-	TAA	0	0	0	1	1	ORF1a	Nonsynonymous
6105	+	TAT	0	0	1	1	2	ORF1a	Nonsynonymous
6106	-	TAT	0	0	0	1	1	ORF1a	Synonymous
6108	+	AAG	0	0	0	1	1	ORF1a	Nonsynonymous
6111	+	AAA	0	0	1	1	2	ORF1a	Nonsynonymous
6115	-	CAG	0	0	0	1	1	ORF1a	Synonymous
6118	-	AAG	1	0	0	0	1	ORF1a	Synonymous
6119	-	GAA	0	0	0	1	1	ORF1a	Nonsynonymous
6122	+	AAG	0	0	0	2	2	ORF1a	Nonsynonymous
6130	-	TAA	0	0	0	3	3	ORF1a	Synonymous
6131	+	TAA	0	0	0	1	1	ORF1a	Nonsynonymous
6133	+	AAG	0	0	0	1	1	ORF1a	Synonymous
6135	-	AAC	0	0	0	2	2	ORF1a	Nonsynonymous
6136	-	TAA	0	0	0	2	2	ORF1a	Synonymous
6137	+	TAC	0	0	0	1	1	ORF1a	Nonsynonymous
6140	-	AAT	0	0	0	1	1	ORF1a	Nonsynonymous
6141	-	AAA	0	0	0	1	1	ORF1a	Nonsynonymous
6148	-	CAG	1	0	0	0	1	ORF1a	Synonymous
6150	+	GAC	0	0	0	1	1	ORF1a	Nonsynonymous
6152	-	AAG	0	0	0	1	1	ORF1a	Synonymous
6153	-	TAA	1	0	0	1	2	ORF1a	Nonsynonymous
6154	+	TAA	0	0	0	2	2	ORF1a	Synonymous
6155	+	AAA	0	0	0	2	2	ORF1a	Nonsynonymous
6157	-	CAT	1	0	0	0	1	ORF1a	Synonymous
6172	-	TAG	0	0	0	2	2	ORF1a	Synonymous
6173	+	TAT	0	0	0	1	1	ORF1a	Nonsynonymous
6174	-	AAT	0	0	0	1	1	ORF1a	Nonsynonymous
6179	-	TAA	0	0	0	2	2	ORF1a	Nonsynonymous
6180	+	TAT	0	0	0	2	2	ORF1a	Nonsynonymous
6181	-	TAT	0	0	0	1	1	ORF1a	Synonymous
6182	+	TAA	0	0	0	2	2	ORF1a	Nonsynonymous
6189	+	TAC	0	0	0	2	2	ORF1a	Nonsynonymous
6199	-	AAG	0	0	0	1	1	ORF1a	Synonymous
6201	-	AAA	0	0	0	3	3	ORF1a	Nonsynonymous
6202	-	TAA	0	0	0	2	2	ORF1a	Synonymous
6204	+	AAG	0	0	0	2	2	ORF1a	Nonsynonymous
6214	-	TAG	0	0	0	3	3	ORF1a	Synonymous
6215	+	TAA	0	0	0	1	1	ORF1a	Nonsynonymous
6216	+	AAA	0	0	0	1	1	ORF1a	Nonsynonymous
6218	-	AAT	0	0	0	4	4	ORF1a	Synonymous
6221	-	AAC	0	0	0	2	2	ORF1a	Synonymous
6222	-	TAA	0	0	0	1	1	ORF1a	Nonsynonymous
6226	-	TAT	0	0	0	3	3	ORF1a	Synonymous
6227	+	TAA	0	0	0	1	1	ORF1a	Nonsynonymous
6232	-	TAG	0	0	0	3	3	ORF1a	Synonymous
6233	+	TAT	0	0	0	2	2	ORF1a	Nonsynonymous
6234	-	AAT	0	0	0	3	3	ORF1a	Nonsynonymous
6237	-	AAC	0	0	0	1	1	ORF1a	Nonsynonymous
6238	-	AAA	0	0	0	1	1	ORF1a	Synonymous
6247	-	TAA	0	0	0	2	2	ORF1a	Synonymous
6248	+	TAA	0	0	0	3	3	ORF1a	Nonsynonymous
6249	+	AAC	0	0	0	1	1	ORF1a	Nonsynonymous
6252	+	AAT	0	0	0	1	1	ORF1a	Nonsynonymous
6253	-	CAT	0	0	0	1	1	ORF1a	Synonymous
6257	+	AAC	0	0	0	1	1	ORF1a	Nonsynonymous
6259	-	TAG	0	0	0	2	2	ORF1a	Synonymous
6260	+	TAA	0	0	0	1	1	ORF1a	Nonsynonymous
6261	+	AAT	0	0	0	1	1	ORF1a	Nonsynonymous
6262	-	TAT	0	0	0	2	2	ORF1a	Synonymous
6263	+	TAA	0	0	0	1	1	ORF1a	Nonsynonymous
6264	+	AAA	0	0	0	2	2	ORF1a	Nonsynonymous
6265	+	AAG	0	0	0	1	1	ORF1a	Synonymous
6273	+	TAT	0	0	0	3	3	ORF1a	Nonsynonymous
6275	+	TAA	0	0	0	3	3	ORF1a	Nonsynonymous
6276	+	AAA	0	0	0	2	2	ORF1a	Nonsynonymous
6282	+	AAT	0	0	0	1	1	ORF1a	Nonsynonymous
6284	+	TAC	0	0	0	2	2	ORF1a	Nonsynonymous
6293	+	TAT	0	0	0	2	2	ORF1a	Nonsynonymous
6295	+	TAC	0	0	0	3	3	ORF1a	Nonsynonymous
6316	+	AAC	0	1	0	1	2	ORF1a	Synonymous
6333	+	AAT	0	0	0	1	1	ORF1a	Nonsynonymous
6342	+	GAT	0	0	0	1	1	ORF1a	Nonsynonymous
6346	+	TAC	0	1	0	0	1	ORF1a	Synonymous
6351	+	AAG	1	1	0	1	3	ORF1a	Nonsynonymous
6355	+	CAG	0	1	0	0	1	ORF1a	Synonymous
6366	+	CAG	0	0	0	1	1	ORF1a	Nonsynonymous
6371	+	AAT	1	0	0	1	2	ORF1a	Nonsynonymous
6377	+	TAA	1	0	0	2	3	ORF1a	Nonsynonymous
6378	+	AAT	0	0	0	2	2	ORF1a	Nonsynonymous
6391	+	AAG	0	0	0	1	1	ORF1a	Synonymous
6397	+	TAA	1	0	0	0	1	ORF1a	Synonymous
6398	+	AAA	2	0	0	1	3	ORF1a	Nonsynonymous
6399	+	AAA	0	0	0	1	1	ORF1a	Nonsynonymous
6403	+	CAG	2	0	0	1	3	ORF1a	Synonymous
6412	+	AAG	0	0	0	1	1	ORF1a	Synonymous
6418	+	TAG	1	0	0	1	2	ORF1a	Synonymous
6424	+	AAA	1	0	0	0	1	ORF1a	Synonymous
6425	+	AAA	0	0	0	1	1	ORF1a	Nonsynonymous
6431	+	TAC	0	0	0	1	1	ORF1a	Nonsynonymous
6436	+	TAC	1	0	0	1	2	ORF1a	Nonsynonymous
6441	+	AAA	1	0	0	0	1	ORF1a	Nonsynonymous
6442	+	AAG	1	0	0	1	2	ORF1a	Synonymous
6448	-	GAA	1	0	0	0	1	ORF1a	Synonymous
6459	+	AAT	0	0	0	1	1	ORF1a	Nonsynonymous
6464	+	GAA	1	0	0	0	1	ORF1a	Nonsynonymous
6466	+	AAA	0	0	0	1	1	ORF1a	Synonymous
6467	+	AAC	1	0	0	2	3	ORF1a	Nonsynonymous
6470	+	TAC	1	0	0	0	1	ORF1a	Nonsynonymous
6475	+	AAG	0	0	0	1	1	ORF1a	Synonymous
6481	+	TAG	1	0	0	1	2	ORF1a	Synonymous
6489	-	AAT	1	0	0	0	1	ORF1a	Nonsynonymous
6491	+	TAT	1	0	0	0	1	ORF1a	Nonsynonymous
6492	-	TAT	1	0	0	0	1	ORF1a	Nonsynonymous
6496	-	TAA	1	0	0	0	1	ORF1a	Synonymous
6510	+	AAT	0	0	0	1	1	ORF1a	Nonsynonymous
6512	+	TAG	1	0	0	1	2	ORF1a	Nonsynonymous
6519	+	AAA	1	0	0	1	2	ORF1a	Nonsynonymous
6520	+	AAA	1	0	0	0	1	ORF1a	Synonymous
6524	+	TAC	0	1	0	1	2	ORF1a	Nonsynonymous
6529	+	AAG	0	1	0	1	2	ORF1a	Synonymous
6544	+	CAG	0	0	0	1	1	ORF1a	Synonymous
6550	+	TAA	0	0	0	1	1	ORF1a	Synonymous
6561	+	TAT	0	0	0	1	1	ORF1a	Nonsynonymous
6565	+	TAG	0	1	0	0	1	ORF1a	Synonymous
6569	+	CAA	1	0	0	0	1	ORF1a	Nonsynonymous
6570	+	AAT	0	0	0	1	1	ORF1a	Nonsynonymous
6575	+	TAG	0	1	0	0	1	ORF1a	Nonsynonymous
6581	+	TAC	0	0	0	1	1	ORF1a	Nonsynonymous
6587	+	TAA	0	2	0	0	2	ORF1a	Nonsynonymous
6588	+	AAG	0	1	0	0	1	ORF1a	Nonsynonymous
6591	+	AAA	0	1	0	0	1	ORF1a	Nonsynonymous
6592	+	AAC	0	1	0	0	1	ORF1a	Synonymous
6595	-	TAG	0	0	0	1	1	ORF1a	Synonymous
6596	+	TAA	0	1	0	0	1	ORF1a	Nonsynonymous
6597	+	AAT	0	2	0	1	3	ORF1a	Nonsynonymous
6600	+	GAA	0	1	0	0	1	ORF1a	Nonsynonymous
6601	+	AAT	0	0	0	1	1	ORF1a	Synonymous
6602	-	AAT	0	0	0	1	1	ORF1a	Synonymous
6603	-	TAA	0	0	0	1	1	ORF1a	Nonsynonymous
6604	+	TAT	0	1	0	0	1	ORF1a	Synonymous
6607	-	TAG	0	0	0	1	1	ORF1a	Synonymous
6608	+	TAG	0	2	0	0	2	ORF1a	Nonsynonymous
6612	-	TAC	0	0	0	1	1	ORF1a	Nonsynonymous
6614	-	AAT	0	0	0	1	1	ORF1a	Synonymous
6616	+	TAG	1	2	0	0	3	ORF1a	Synonymous
6623	+	GAA	0	1	0	0	1	ORF1a	Nonsynonymous
6624	+	AAA	0	2	0	0	2	ORF1a	Nonsynonymous
6625	+	AAA	0	0	0	1	1	ORF1a	Synonymous
6626	+	AAC	1	1	0	0	2	ORF1a	Nonsynonymous
6631	-	CAA	0	0	0	1	1	ORF1a	Synonymous
6634	-	TAG	0	0	0	2	2	ORF1a	Synonymous
6635	+	TAC	0	1	0	0	1	ORF1a	Nonsynonymous
6645	-	TAA	0	0	0	1	1	ORF1a	Nonsynonymous
6646	+	TAG	2	2	0	1	5	ORF1a	Synonymous
6654	-	AAC	0	0	0	1	1	ORF1a	Nonsynonymous
6655	-	TAA	0	0	0	1	1	ORF1a	Synonymous
6656	+	TAA	0	0	0	1	1	ORF1a	Nonsynonymous
6658	-	TAT	0	0	0	1	1	ORF1a	Synonymous
6659	+	TAG	2	0	0	1	3	ORF1a	Nonsynonymous
6667	-	AAG	0	0	0	1	1	ORF1a	Synonymous
6668	-	CAA	0	0	0	1	1	ORF1a	Nonsynonymous
6673	-	TAT	0	0	0	1	1	ORF1a	Synonymous
6674	+	TAC	1	0	0	0	1	ORF1a	Nonsynonymous
6676	-	TAG	0	0	0	1	1	ORF1a	Synonymous
6678	-	TAT	0	0	0	1	1	ORF1a	Nonsynonymous
6679	+	TAG	2	0	0	1	3	ORF1a	Nonsynonymous
6682	-	TAG	0	0	0	1	1	ORF1a	Synonymous
6683	+	TAA	0	0	0	1	1	ORF1a	Nonsynonymous
6685	-	AAT	0	0	0	2	2	ORF1a	Synonymous
6686	-	TAA	0	0	0	1	1	ORF1a	Nonsynonymous
6687	+	TAT	1	0	0	1	2	ORF1a	Nonsynonymous
6691	-	TAG	1	0	0	1	2	ORF1a	Synonymous
6697	-	AAG	1	0	0	0	1	ORF1a	Synonymous
6698	-	AAA	0	0	0	1	1	ORF1a	Nonsynonymous
6699	-	AAA	0	0	0	1	1	ORF1a	Nonsynonymous
6700	-	GAA	1	0	0	0	1	ORF1a	Synonymous
6702	-	AAG	0	0	0	1	1	ORF1a	Nonsynonymous
6703	-	TAA	0	0	0	1	1	ORF1a	Synonymous
6705	+	AAC	0	0	0	1	1	ORF1a	Nonsynonymous
6708	+	AAA	0	0	0	1	1	ORF1a	Nonsynonymous
6709	+	AAG	0	0	0	1	1	ORF1a	Synonymous
6716	+	TAG	0	0	0	1	1	ORF1a	Nonsynonymous
6724	-	TAG	2	0	0	0	2	ORF1a	Synonymous
6728	+	TAA	0	0	0	1	1	ORF1a	Nonsynonymous
6729	+	AAC	0	0	0	2	2	ORF1a	Nonsynonymous
6733	+	TAG	0	0	0	1	1	ORF1a	Nonsynonymous
6746	-	AAA	1	0	0	0	1	ORF1a	Synonymous
6748	+	TAA	0	0	0	1	1	ORF1a	Synonymous
6763	-	TAG	1	0	0	1	2	ORF1a	Synonymous
6764	+	TAA	0	0	0	1	1	ORF1a	Nonsynonymous
6766	-	AAT	1	0	0	1	2	ORF1a	Synonymous
6768	+	TAT	0	0	0	1	1	ORF1a	Nonsynonymous
6776	-	TAA	0	0	0	1	1	ORF1a	Nonsynonymous
6778	-	AAT	1	0	0	0	1	ORF1a	Synonymous
6783	-	AAA	1	0	0	0	1	ORF1a	Nonsynonymous
6784	-	TAA	2	0	0	0	2	ORF1a	Synonymous
6785	+	TAC	0	0	0	1	1	ORF1a	Nonsynonymous
6789	-	TAA	0	0	0	1	1	ORF1a	Nonsynonymous
6790	+	TAT	0	0	0	1	1	ORF1a	Synonymous
6795	-	TAG	1	0	0	0	1	ORF1a	Nonsynonymous
6805	-	TAC	0	0	0	1	1	ORF1a	Synonymous
6808	-	AAG	0	0	0	1	1	ORF1a	Synonymous
6815	+	TAG	0	0	0	1	1	ORF1a	Nonsynonymous
6818	+	AAG	0	0	0	1	1	ORF1a	Nonsynonymous
6821	+	TAC	0	0	0	2	2	ORF1a	Nonsynonymous
6824	+	AAA	0	0	0	1	1	ORF1a	Nonsynonymous
6825	+	AAT	0	0	0	2	2	ORF1a	Nonsynonymous
6833	+	AAT	0	0	0	1	1	ORF1a	Nonsynonymous
6854	+	TAC	1	0	0	1	2	ORF1a	Nonsynonymous
6859	+	TAG	1	0	0	0	1	ORF1a	Nonsynonymous
6864	+	AAG	1	0	0	0	1	ORF1a	Nonsynonymous
6868	-	TAT	1	0	0	0	1	ORF1a	Synonymous
6873	-	AAC	1	0	0	0	1	ORF1a	Nonsynonymous
6875	+	TAA	0	0	0	1	1	ORF1a	Nonsynonymous
6876	+	AAG	1	0	0	0	1	ORF1a	Nonsynonymous
6878	+	GAG	1	0	0	0	1	ORF1a	Nonsynonymous
6880	-	CAC	1	0	0	0	1	ORF1a	Synonymous
6888	+	AAA	1	0	0	0	1	ORF1a	Nonsynonymous
6889	+	AAT	1	0	0	0	1	ORF1a	Synonymous
6890	-	AAT	1	0	0	0	1	ORF1a	Nonsynonymous
6891	-	AAA	2	0	0	0	2	ORF1a	Nonsynonymous
6908	-	AAT	1	0	0	0	1	ORF1a	Nonsynonymous
6909	-	AAA	1	0	0	0	1	ORF1a	Nonsynonymous
6913	-	AAT	1	0	0	0	1	ORF1a	Synonymous
6917	-	AAA	2	0	0	0	2	ORF1a	Synonymous
6918	-	CAA	2	0	0	0	2	ORF1a	Nonsynonymous
6920	+	GAA	1	0	0	0	1	ORF1a	Nonsynonymous
6923	-	GAC	1	0	0	0	1	ORF1a	Nonsynonymous
6928	-	TAG	4	0	0	1	5	ORF1a	Synonymous
6930	+	AAT	1	0	0	0	1	ORF1a	Nonsynonymous
6931	-	AAT	4	0	0	1	5	ORF1a	Synonymous
6932	-	AAA	1	0	0	1	2	ORF1a	Nonsynonymous
6933	-	AAA	3	0	0	0	3	ORF1a	Nonsynonymous
6945	-	TAT	2	0	0	1	3	ORF1a	Nonsynonymous
6951	-	AAT	0	0	0	1	1	ORF1a	Nonsynonymous
6954	-	TAT	1	0	0	1	2	ORF1a	Nonsynonymous
6957	-	AAT	2	0	0	0	2	ORF1a	Nonsynonymous
6958	-	AAA	3	0	0	1	4	ORF1a	Synonymous
6959	-	CAA	2	0	0	0	2	ORF1a	Nonsynonymous
6962	-	AAC	3	0	0	0	3	ORF1a	Nonsynonymous
6964	-	AAA	1	0	0	0	1	ORF1a	Synonymous
6965	-	AAA	3	0	0	1	4	ORF1a	Synonymous
6966	-	TAA	3	0	0	2	5	ORF1a	Nonsynonymous
6976	-	CAC	1	0	0	0	1	ORF1a	Synonymous
6978	-	AAC	1	0	0	0	1	ORF1a	Nonsynonymous
6991	-	AAG	1	0	0	0	1	ORF1a	Synonymous
6998	-	TAG	2	0	0	1	3	ORF1a	Nonsynonymous
7009	-	CAG	0	0	0	1	1	ORF1a	Synonymous
7012	-	AAG	1	0	0	0	1	ORF1a	Synonymous
7013	-	AAA	3	0	0	0	3	ORF1a	Synonymous
7014	-	TAA	1	0	0	1	2	ORF1a	Nonsynonymous
7015	+	TAG	0	0	0	2	2	ORF1a	Synonymous
7018	-	CAC	1	0	0	0	1	ORF1a	Synonymous
7020	-	AAC	2	0	0	0	2	ORF1a	Nonsynonymous
7022	-	AAA	2	0	0	2	4	ORF1a	Synonymous
7023	-	TAA	4	0	0	3	7	ORF1a	Nonsynonymous
7024	+	TAA	0	0	0	1	1	ORF1a	Synonymous
7026	-	CAT	1	0	0	0	1	ORF1a	Nonsynonymous
7030	-	TAG	4	0	0	1	5	ORF1a	Synonymous
7031	+	TAA	0	0	0	1	1	ORF1a	Nonsynonymous
7032	+	AAT	0	0	0	1	1	ORF1a	Nonsynonymous
7033	-	AAT	2	0	0	1	3	ORF1a	Synonymous
7034	-	AAA	2	0	0	1	3	ORF1a	Synonymous
7036	+	TAG	0	0	0	3	3	ORF1a	Synonymous
7045	-	AAG	6	0	0	2	8	ORF1a	Synonymous
7048	-	AAG	8	0	0	1	9	ORF1a	Synonymous
7049	-	TAA	8	0	0	0	8	ORF1a	Nonsynonymous
7050	+	TAC	0	0	0	2	2	ORF1a	Nonsynonymous
7052	-	CAG	1	0	0	0	1	ORF1a	Nonsynonymous
7054	-	TAC	7	0	0	2	9	ORF1a	Synonymous
7055	+	TAC	0	0	0	1	1	ORF1a	Nonsynonymous
7060	-	AAC	2	0	0	1	3	ORF1a	Synonymous
7061	-	TAA	1	0	0	0	1	ORF1a	Nonsynonymous
7062	+	TAC	0	0	0	1	1	ORF1a	Nonsynonymous
7064	+	CAG	1	0	0	0	1	ORF1a	Nonsynonymous
7069	+	AAG	0	0	0	2	2	ORF1a	Synonymous
7073	-	TAG	13	0	0	1	14	ORF1a	Nonsynonymous
7074	+	TAT	0	0	0	2	2	ORF1a	Nonsynonymous
7075	-	AAT	1	0	0	2	3	ORF1a	Synonymous
7076	-	AAA	3	0	0	1	4	ORF1a	Synonymous
7077	-	CAA	2	0	0	0	2	ORF1a	Nonsynonymous
7080	+	AAC	1	0	0	0	1	ORF1a	Nonsynonymous
7082	-	GAG	1	0	0	1	2	ORF1a	Nonsynonymous
7084	-	TAG	9	0	0	1	10	ORF1a	Synonymous
7087	-	TAG	11	0	0	2	13	ORF1a	Synonymous
7088	+	TAA	1	0	0	0	1	ORF1a	Nonsynonymous
7089	+	AAT	1	0	0	1	2	ORF1a	Nonsynonymous
7096	-	TAG	3	0	0	0	3	ORF1a	Synonymous
7098	-	AAT	1	0	0	1	2	ORF1a	Nonsynonymous
7102	+	CAA	0	0	0	1	1	ORF1a	Synonymous
7103	+	AAC	0	0	0	3	3	ORF1a	Nonsynonymous
7106	-	TAG	10	0	0	2	12	ORF1a	Nonsynonymous
7111	-	TAC	10	0	0	1	11	ORF1a	Synonymous
7112	+	TAC	0	0	0	2	2	ORF1a	Nonsynonymous
7114	-	CAG	2	0	0	1	3	ORF1a	Synonymous
7117	-	AAC	4	0	0	0	4	ORF1a	Synonymous
7118	-	GAA	1	0	0	0	1	ORF1a	Nonsynonymous
7120	-	TAG	4	0	0	0	4	ORF1a	Synonymous
7122	-	TAT	7	0	0	1	8	ORF1a	Nonsynonymous
7123	+	TAC	0	0	0	1	1	ORF1a	Nonsynonymous
7126	-	AAG	2	0	0	1	3	ORF1a	Synonymous
7129	-	TAC	2	0	0	0	2	ORF1a	Synonymous
7130	+	TAG	2	0	0	2	4	ORF1a	Nonsynonymous
7132	-	CAC	1	0	0	0	1	ORF1a	Synonymous
7134	-	AAC	6	0	0	1	7	ORF1a	Nonsynonymous
7135	-	AAA	4	0	0	0	4	ORF1a	Synonymous
7136	-	CAA	1	0	0	0	1	ORF1a	Nonsynonymous
7140	-	AAG	4	0	0	0	4	ORF1a	Nonsynonymous
7141	-	TAA	2	0	0	0	2	ORF1a	Synonymous
7142	+	TAG	2	0	0	1	3	ORF1a	Nonsynonymous
7148	-	AAA	2	0	0	0	2	ORF1a	Synonymous
7149	-	TAA	2	0	0	0	2	ORF1a	Nonsynonymous
7150	+	TAG	3	0	0	1	4	ORF1a	Synonymous
7153	-	AAT	3	0	0	1	4	ORF1a	Synonymous
7156	-	AAG	3	0	0	1	4	ORF1a	Synonymous
7157	-	AAA	1	0	0	0	1	ORF1a	Synonymous
7158	-	TAA	5	0	0	0	5	ORF1a	Nonsynonymous
7159	+	TAG	1	0	0	1	2	ORF1a	Synonymous
7163	+	CAC	1	0	0	0	1	ORF1a	Nonsynonymous
7166	-	TAG	3	0	0	0	3	ORF1a	Nonsynonymous
7171	-	AAG	5	0	0	0	5	ORF1a	Synonymous
7174	-	AAG	1	0	0	0	1	ORF1a	Synonymous
7176	-	TAA	2	0	0	0	2	ORF1a	Nonsynonymous
7177	+	TAG	1	0	0	1	2	ORF1a	Synonymous
7180	+	AAA	1	0	0	0	1	ORF1a	Synonymous
7181	+	AAC	1	0	0	0	1	ORF1a	Nonsynonymous
7183	-	TAG	3	0	0	0	3	ORF1a	Synonymous
7184	+	TAT	1	0	0	0	1	ORF1a	Nonsynonymous
7185	-	TAT	1	0	0	0	1	ORF1a	Nonsynonymous
7189	+	AAA	1	0	0	1	2	ORF1a	Synonymous
7191	-	AAT	2	0	0	0	2	ORF1a	Nonsynonymous
7193	+	TAC	0	0	0	1	1	ORF1a	Nonsynonymous
7198	-	AAA	2	0	0	0	2	ORF1a	Synonymous
7199	-	GAA	1	0	0	1	2	ORF1a	Nonsynonymous
7202	-	GAT	1	0	0	0	1	ORF1a	Nonsynonymous
7204	-	AAG	4	0	0	2	6	ORF1a	Synonymous
7207	-	TAA	0	0	0	1	1	ORF1a	Synonymous
7209	+	AAA	0	0	0	1	1	ORF1a	Nonsynonymous
7211	-	CAT	1	0	0	0	1	ORF1a	Nonsynonymous
7218	-	TAA	7	0	0	1	8	ORF1a	Nonsynonymous
7219	+	TAA	1	0	0	1	2	ORF1a	Synonymous
7220	+	AAC	0	0	0	1	1	ORF1a	Nonsynonymous
7222	-	CAG	1	0	0	0	1	ORF1a	Synonymous
7225	-	AAG	3	0	0	0	3	ORF1a	Synonymous
7226	-	AAA	4	0	0	0	4	ORF1a	Nonsynonymous
7227	-	AAA	0	0	0	1	1	ORF1a	Nonsynonymous
7232	-	AAG	5	0	0	2	7	ORF1a	Synonymous
7233	-	TAA	1	0	0	0	1	ORF1a	Nonsynonymous
7247	-	AAC	1	0	0	1	2	ORF1a	Nonsynonymous
7248	-	AAA	0	0	0	1	1	ORF1a	Nonsynonymous
7249	-	AAA	2	0	0	2	4	ORF1a	Synonymous
7250	-	AAA	2	0	0	0	2	ORF1a	Synonymous
7251	-	CAA	1	0	0	0	1	ORF1a	Nonsynonymous
7256	-	TAT	1	0	0	0	1	ORF1a	Nonsynonymous
7258	-	TAT	2	0	0	1	3	ORF1a	Synonymous
7260	-	AAT	0	0	0	2	2	ORF1a	Nonsynonymous
7263	-	AAG	6	0	0	2	8	ORF1a	Nonsynonymous
7264	-	AAA	6	0	0	0	6	ORF1a	Synonymous
7265	-	AAA	0	0	0	1	1	ORF1a	Nonsynonymous
7271	+	TAG	0	0	0	1	1	ORF1a	Nonsynonymous
7274	-	AAC	5	0	0	1	6	ORF1a	Nonsynonymous
7275	-	AAA	2	0	0	1	3	ORF1a	Nonsynonymous
7276	-	AAA	1	0	0	0	1	ORF1a	Synonymous
7277	-	AAA	2	0	0	0	2	ORF1a	Nonsynonymous
7280	-	TAG	3	0	0	0	3	ORF1a	Nonsynonymous
7284	-	TAC	3	0	0	1	4	ORF1a	Nonsynonymous
7287	-	AAG	1	0	0	0	1	ORF1a	Nonsynonymous
7288	-	CAA	1	0	0	0	1	ORF1a	Synonymous
7292	-	AAT	1	0	0	0	1	ORF1a	Synonymous
7297	-	CAG	3	0	0	0	3	ORF1a	Synonymous
7308	+	CAA	0	0	0	1	1	ORF1a	Nonsynonymous
7309	+	AAT	0	0	0	2	2	ORF1a	Synonymous
7310	-	AAT	2	0	0	0	2	ORF1a	Synonymous
7313	-	AAC	1	0	0	0	1	ORF1a	Nonsynonymous
7314	-	AAA	1	0	0	0	1	ORF1a	Nonsynonymous
7315	-	AAA	1	0	0	0	1	ORF1a	Synonymous
7319	+	CAG	1	0	0	1	2	ORF1a	Nonsynonymous
7322	-	TAG	5	0	0	0	5	ORF1a	Nonsynonymous
7324	-	AAT	2	0	0	0	2	ORF1a	Synonymous
7332	-	TAC	2	0	0	0	2	ORF1a	Nonsynonymous
7333	+	TAC	0	0	0	1	1	ORF1a	Synonymous
7337	-	AAA	1	0	0	0	1	ORF1a	Nonsynonymous
7338	-	AAA	1	0	0	0	1	ORF1a	Nonsynonymous
7339	-	TAA	2	0	0	0	2	ORF1a	Synonymous
7340	+	TAT	1	0	0	1	2	ORF1a	Nonsynonymous
7343	+	TAG	0	0	0	1	1	ORF1a	Nonsynonymous
7346	+	TAA	0	0	0	1	1	ORF1a	Nonsynonymous
7351	-	AAG	3	0	0	0	3	ORF1a	Synonymous
7357	-	TAA	1	0	0	0	1	ORF1a	Synonymous
7364	-	AAC	2	0	0	0	2	ORF1a	Synonymous
7365	-	TAA	2	0	0	0	2	ORF1a	Nonsynonymous
7372	-	TAA	2	0	0	0	2	ORF1a	Synonymous
7373	+	TAA	2	0	0	0	2	ORF1a	Nonsynonymous
7374	+	AAT	2	0	0	0	2	ORF1a	Nonsynonymous
7377	-	AAG	2	0	0	0	2	ORF1a	Nonsynonymous
7378	-	CAA	1	0	0	0	1	ORF1a	Synonymous
7380	-	TAC	1	0	0	0	1	ORF1a	Nonsynonymous
7381	+	TAC	1	0	0	1	2	ORF1a	Synonymous
7384	+	AAA	0	0	0	2	2	ORF1a	Synonymous
7385	+	AAT	1	0	0	0	1	ORF1a	Nonsynonymous
7395	-	AAT	1	0	0	0	1	ORF1a	Nonsynonymous
7396	-	AAA	1	0	0	0	1	ORF1a	Synonymous
7402	-	TAG	1	0	0	1	2	ORF1a	Synonymous
7404	-	CAT	0	0	0	1	1	ORF1a	Nonsynonymous
7408	-	TAA	2	0	0	1	3	ORF1a	Synonymous
7409	+	TAG	1	0	0	3	4	ORF1a	Nonsynonymous
7416	+	TAC	0	0	0	2	2	ORF1a	Nonsynonymous
7419	-	GAT	2	0	0	0	2	ORF1a	Nonsynonymous
7421	-	AAG	1	0	0	2	3	ORF1a	Nonsynonymous
7424	-	AAG	2	0	0	1	3	ORF1a	Nonsynonymous
7425	-	AAA	1	0	0	1	2	ORF1a	Nonsynonymous
7435	-	AAA	1	0	0	1	2	ORF1a	Synonymous
7436	-	TAA	1	0	0	2	3	ORF1a	Nonsynonymous
7437	+	TAT	0	0	0	1	1	ORF1a	Nonsynonymous
7438	-	AAT	1	0	0	0	1	ORF1a	Synonymous
7440	+	TAT	0	0	0	2	2	ORF1a	Nonsynonymous
7443	-	TAC	0	0	0	1	1	ORF1a	Nonsynonymous
7444	+	TAT	0	0	0	1	1	ORF1a	Synonymous
7449	+	AAA	0	0	0	3	3	ORF1a	Nonsynonymous
7450	+	AAA	0	0	0	3	3	ORF1a	Synonymous
7451	+	AAG	0	0	0	2	2	ORF1a	Nonsynonymous
7453	-	AAC	1	0	0	1	2	ORF1a	Synonymous
7454	-	TAA	0	0	0	1	1	ORF1a	Nonsynonymous
7455	+	TAT	1	0	0	3	4	ORF1a	Nonsynonymous
7464	-	AAC	0	0	0	2	2	ORF1a	Nonsynonymous
7467	-	TAC	2	0	0	1	3	ORF1a	Nonsynonymous
7468	+	TAG	0	0	0	4	4	ORF1a	Synonymous
7474	-	AAC	1	0	0	3	4	ORF1a	Synonymous
7477	-	TAC	3	0	0	2	5	ORF1a	Synonymous
7478	+	TAA	0	0	0	2	2	ORF1a	Nonsynonymous
7479	+	AAT	0	0	0	2	2	ORF1a	Nonsynonymous
7480	-	AAT	1	0	0	0	1	ORF1a	Synonymous
7481	-	GAA	1	0	0	0	1	ORF1a	Nonsynonymous
7486	+	CAA	0	0	0	1	1	ORF1a	Synonymous
7489	-	AAG	1	0	0	1	2	ORF1a	Synonymous
7492	-	TAC	0	0	0	2	2	ORF1a	Synonymous
7493	+	TAT	0	0	0	2	2	ORF1a	Nonsynonymous
7494	-	CAT	0	0	0	1	1	ORF1a	Nonsynonymous
7496	+	GAT	0	0	0	1	1	ORF1a	Nonsynonymous
7501	-	AAC	1	0	0	1	2	ORF1a	Synonymous
7502	-	TAA	3	0	0	1	4	ORF1a	Nonsynonymous
7503	+	TAC	0	0	0	3	3	ORF1a	Nonsynonymous
7506	+	AAA	1	0	0	2	3	ORF1a	Nonsynonymous
7507	+	AAC	1	0	0	2	3	ORF1a	Synonymous
7510	-	TAC	3	0	0	1	4	ORF1a	Synonymous
7511	+	TAA	0	0	0	1	1	ORF1a	Nonsynonymous
7512	+	AAT	0	0	0	3	3	ORF1a	Nonsynonymous
7514	+	TAG	0	0	0	1	1	ORF1a	Nonsynonymous
[truncated: 6,980 more rows]

## Sheet: Editing level
Position	Strand	Level	Sample ID	Species	Tissue/cell type	Sample name
4215	-	0.00209428	SRR11059947	Homo sapiens	tissue	BALF
4264	-	0.00475479	SRR11059947	Homo sapiens	tissue	BALF
4266	-	0.00756065	SRR11059947	Homo sapiens	tissue	BALF
4270	-	0.00193927	SRR11059947	Homo sapiens	tissue	BALF
11107	-	0.00145826	SRR11059947	Homo sapiens	tissue	BALF
11147	-	0.0649985	SRR11059947	Homo sapiens	tissue	BALF
11148	-	0.0436137	SRR11059947	Homo sapiens	tissue	BALF
11158	-	0.0970551	SRR11059947	Homo sapiens	tissue	BALF
17476	+	0.00186502	SRR11059947	Homo sapiens	tissue	BALF
17489	+	0.00234805	SRR11059947	Homo sapiens	tissue	BALF
17496	+	0.00136104	SRR11059947	Homo sapiens	tissue	BALF
17527	+	0.00218673	SRR11059947	Homo sapiens	tissue	BALF
17863	-	0.00114499	SRR11059947	Homo sapiens	tissue	BALF
17865	-	0.00195518	SRR11059947	Homo sapiens	tissue	BALF
17867	-	0.00239912	SRR11059947	Homo sapiens	tissue	BALF
17873	-	0.00240615	SRR11059947	Homo sapiens	tissue	BALF
18669	-	0.00167003	SRR11059947	Homo sapiens	tissue	BALF
18688	-	0.00344254	SRR11059947	Homo sapiens	tissue	BALF
18696	-	0.0673529	SRR11059947	Homo sapiens	tissue	BALF
18699	-	0.0463096	SRR11059947	Homo sapiens	tissue	BALF
19617	-	0.00922447	SRR11059947	Homo sapiens	tissue	BALF
19623	-	0.00196907	SRR11059947	Homo sapiens	tissue	BALF
19647	-	0.00206694	SRR11059947	Homo sapiens	tissue	BALF
19680	-	0.00185111	SRR11059947	Homo sapiens	tissue	BALF
22229	-	0.00159236	SRR11059947	Homo sapiens	tissue	BALF
22248	-	0.00197632	SRR11059947	Homo sapiens	tissue	BALF
22258	-	0.00124007	SRR11059947	Homo sapiens	tissue	BALF
22275	-	0.00749691	SRR11059947	Homo sapiens	tissue	BALF
25536	-	0.00194755	SRR11059947	Homo sapiens	tissue	BALF
25548	-	0.00242004	SRR11059947	Homo sapiens	tissue	BALF
25560	-	0.00201401	SRR11059947	Homo sapiens	tissue	BALF
25569	-	0.00287965	SRR11059947	Homo sapiens	tissue	BALF
27244	-	0.0016192	SRR11059947	Homo sapiens	tissue	BALF
27265	-	0.00198079	SRR11059947	Homo sapiens	tissue	BALF
27272	-	0.00204756	SRR11059947	Homo sapiens	tissue	BALF
27273	-	0.00257248	SRR11059947	Homo sapiens	tissue	BALF
28990	+	0.00181253	SRR11059947	Homo sapiens	tissue	BALF
28993	+	0.00236988	SRR11059947	Homo sapiens	tissue	BALF
28996	+	0.00265593	SRR11059947	Homo sapiens	tissue	BALF
29042	+	0.00207575	SRR11059947	Homo sapiens	tissue	BALF
29043	+	0.00251592	SRR11059947	Homo sapiens	tissue	BALF
13878	-	0.0127551	SRR11549994	Homo sapiens	cell	Calu-3
13893	-	0.0136364	SRR11549994	Homo sapiens	cell	Calu-3
13917	+	0.0128535	SRR11549994	Homo sapiens	cell	Calu-3
13932	-	0.0145773	SRR11549994	Homo sapiens	cell	Calu-3
13935	-	0.0125628	SRR11549994	Homo sapiens	cell	Calu-3
13941	+	0.00837989	SRR11549994	Homo sapiens	cell	Calu-3
15159	+	0.0369515	SRR11549994	Homo sapiens	cell	Calu-3
15171	+	0.033195	SRR11549994	Homo sapiens	cell	Calu-3
15201	+	0.0190736	SRR11549994	Homo sapiens	cell	Calu-3
15219	+	0.013369	SRR11549994	Homo sapiens	cell	Calu-3
15225	-	0.00536193	SRR11549994	Homo sapiens	cell	Calu-3
17003	-	0.00189036	SRR11549994	Homo sapiens	cell	Calu-3
17007	-	0.0235294	SRR11549994	Homo sapiens	cell	Calu-3
17052	-	0.0213904	SRR11549994	Homo sapiens	cell	Calu-3
17055	-	0.0197802	SRR11549994	Homo sapiens	cell	Calu-3
17067	-	0.0138249	SRR11549994	Homo sapiens	cell	Calu-3
17112	-	0.00387597	SRR11549994	Homo sapiens	cell	Calu-3
17115	-	0.00198807	SRR11549994	Homo sapiens	cell	Calu-3
20847	-	0.00609756	SRR11549994	Homo sapiens	cell	Calu-3
20850	-	0.00215517	SRR11549994	Homo sapiens	cell	Calu-3
20865	-	0.0078125	SRR11549994	Homo sapiens	cell	Calu-3
20877	-	0.0233645	SRR11549994	Homo sapiens	cell	Calu-3
20907	-	0.00265252	SRR11549994	Homo sapiens	cell	Calu-3
26734	+	0.000143906	SRR11549994	Homo sapiens	cell	Calu-3
26741	+	0.000351803	SRR11549994	Homo sapiens	cell	Calu-3
26742	+	0.000352113	SRR11549994	Homo sapiens	cell	Calu-3
26751	+	0.00103327	SRR11549994	Homo sapiens	cell	Calu-3
26760	+	0.00146092	SRR11549994	Homo sapiens	cell	Calu-3
26766	+	0.000877193	SRR11549994	Homo sapiens	cell	Calu-3
6316	+	0.00840336	SRR11549998	Homo sapiens	cell	Calu-3
6346	+	0.0163934	SRR11549998	Homo sapiens	cell	Calu-3
6351	+	0.0149254	SRR11549998	Homo sapiens	cell	Calu-3
6355	+	0.00884956	SRR11549998	Homo sapiens	cell	Calu-3
6524	+	0.0028169	SRR11549998	Homo sapiens	cell	Calu-3
6529	+	0.00293255	SRR11549998	Homo sapiens	cell	Calu-3
6565	+	0.0103806	SRR11549998	Homo sapiens	cell	Calu-3
6575	+	0.00983607	SRR11549998	Homo sapiens	cell	Calu-3
6587	+	0.0117302	SRR11549998	Homo sapiens	cell	Calu-3
6588	+	0.0114943	SRR11549998	Homo sapiens	cell	Calu-3
6597	+	0.00940439	SRR11549998	Homo sapiens	cell	Calu-3
6608	+	0.00323625	SRR11549998	Homo sapiens	cell	Calu-3
6616	+	0.00328947	SRR11549998	Homo sapiens	cell	Calu-3
6623	+	0.00347222	SRR11549998	Homo sapiens	cell	Calu-3
6624	+	0.00694444	SRR11549998	Homo sapiens	cell	Calu-3
6635	+	0.0078125	SRR11549998	Homo sapiens	cell	Calu-3
6646	+	0.00769231	SRR11549998	Homo sapiens	cell	Calu-3
20847	-	0.00413223	SRR11549998	Homo sapiens	cell	Calu-3
20850	-	0.00442478	SRR11549998	Homo sapiens	cell	Calu-3
20865	-	0.00595238	SRR11549998	Homo sapiens	cell	Calu-3
20877	-	0.0283019	SRR11549998	Homo sapiens	cell	Calu-3
28692	+	0.00400802	SRR11549998	Homo sapiens	cell	Calu-3
28701	+	0.00455581	SRR11549998	Homo sapiens	cell	Calu-3
28722	+	0.00776053	SRR11549998	Homo sapiens	cell	Calu-3
28742	+	0.000747198	SRR11549998	Homo sapiens	cell	Calu-3
28750	+	0.000464253	SRR11549998	Homo sapiens	cell	Calu-3
28753	+	0.000468933	SRR11549998	Homo sapiens	cell	Calu-3
12145	-	0.000204569	SRR11550043	Homo sapiens	cell	Calu-3
12154	-	5.80552e-05	SRR11550043	Homo sapiens	cell	Calu-3
12190	-	4.41092e-05	SRR11550043	Homo sapiens	cell	Calu-3
12196	-	0.000129054	SRR11550043	Homo sapiens	cell	Calu-3
17007	-	0.00283121	SRR11550043	Homo sapiens	cell	Calu-3
17052	-	0.00397417	SRR11550043	Homo sapiens	cell	Calu-3
17055	-	0.00272188	SRR11550043	Homo sapiens	cell	Calu-3
17067	-	0.000935016	SRR11550043	Homo sapiens	cell	Calu-3
17112	-	0.00021398	SRR11550043	Homo sapiens	cell	Calu-3
17253	-	0.000780553	SRR11550043	Homo sapiens	cell	Calu-3
17290	-	6.87285e-05	SRR11550043	Homo sapiens	cell	Calu-3
17307	-	0.000157762	SRR11550043	Homo sapiens	cell	Calu-3
17310	-	0.000215668	SRR11550043	Homo sapiens	cell	Calu-3
18077	+	0.000194871	SRR11550043	Homo sapiens	cell	Calu-3
18085	+	3.95648e-05	SRR11550043	Homo sapiens	cell	Calu-3
18093	+	0.000131804	SRR11550043	Homo sapiens	cell	Calu-3
18100	+	7.75464e-05	SRR11550043	Homo sapiens	cell	Calu-3
18104	+	0.000812942	SRR11550043	Homo sapiens	cell	Calu-3
18196	+	0.000153053	SRR11550043	Homo sapiens	cell	Calu-3
18221	+	0.000131677	SRR11550043	Homo sapiens	cell	Calu-3
18222	+	8.91583e-05	SRR11550043	Homo sapiens	cell	Calu-3
18230	+	4.49863e-05	SRR11550043	Homo sapiens	cell	Calu-3
18238	+	0.000190422	SRR11550043	Homo sapiens	cell	Calu-3
18239	+	4.81255e-05	SRR11550043	Homo sapiens	cell	Calu-3
18245	+	0.000549094	SRR11550043	Homo sapiens	cell	Calu-3
18251	+	0.000270183	SRR11550043	Homo sapiens	cell	Calu-3
20847	-	0.000806181	SRR11550043	Homo sapiens	cell	Calu-3
20850	-	0.000483325	SRR11550043	Homo sapiens	cell	Calu-3
20865	-	0.000450897	SRR11550043	Homo sapiens	cell	Calu-3
20877	-	0.00081591	SRR11550043	Homo sapiens	cell	Calu-3
20907	-	0.00106331	SRR11550043	Homo sapiens	cell	Calu-3
22137	-	0.000188964	SRR11550043	Homo sapiens	cell	Calu-3
22143	-	0.000188076	SRR11550043	Homo sapiens	cell	Calu-3
22153	-	0.000188911	SRR11550043	Homo sapiens	cell	Calu-3
22159	-	0.00135107	SRR11550043	Homo sapiens	cell	Calu-3
22164	-	9.993e-05	SRR11550043	Homo sapiens	cell	Calu-3
22174	-	0.00034274	SRR11550043	Homo sapiens	cell	Calu-3
22177	-	0.000230894	SRR11550043	Homo sapiens	cell	Calu-3
22189	-	0.000359195	SRR11550043	Homo sapiens	cell	Calu-3
27220	-	0.000680061	SRR11550043	Homo sapiens	cell	Calu-3
27221	-	0.000174781	SRR11550043	Homo sapiens	cell	Calu-3
27227	-	0.00027083	SRR11550043	Homo sapiens	cell	Calu-3
27228	-	0.00011528	SRR11550043	Homo sapiens	cell	Calu-3
27233	-	0.000663764	SRR11550043	Homo sapiens	cell	Calu-3
27242	-	0.000137773	SRR11550043	Homo sapiens	cell	Calu-3
27244	-	0.000115993	SRR11550043	Homo sapiens	cell	Calu-3
27248	-	7.01574e-05	SRR11550043	Homo sapiens	cell	Calu-3
27254	-	0.000141831	SRR11550043	Homo sapiens	cell	Calu-3
27255	-	0.000310426	SRR11550043	Homo sapiens	cell	Calu-3
27449	+	0.000140487	SRR11550043	Homo sapiens	cell	Calu-3
27456	+	0.000112032	SRR11550043	Homo sapiens	cell	Calu-3
27472	+	0.00100059	SRR11550043	Homo sapiens	cell	Calu-3
27475	+	6.4213e-05	SRR11550043	Homo sapiens	cell	Calu-3
27486	+	7.30014e-05	SRR11550043	Homo sapiens	cell	Calu-3
27492	+	0.000130585	SRR11550043	Homo sapiens	cell	Calu-3
27512	+	0.000146333	SRR11550043	Homo sapiens	cell	Calu-3
28267	+	4.22018e-05	SRR11550043	Homo sapiens	cell	Calu-3
28268	+	7.69026e-05	SRR11550043	Homo sapiens	cell	Calu-3
28272	+	8.94305e-05	SRR11550043	Homo sapiens	cell	Calu-3
28283	+	0.000114027	SRR11550043	Homo sapiens	cell	Calu-3
28447	+	0.000428711	SRR11550043	Homo sapiens	cell	Calu-3
28459	+	0.00157817	SRR11550043	Homo sapiens	cell	Calu-3
28467	+	0.000208821	SRR11550043	Homo sapiens	cell	Calu-3
28483	+	0.000368662	SRR11550043	Homo sapiens	cell	Calu-3
29403	+	0.000645378	SRR11550043	Homo sapiens	cell	Calu-3
29408	+	0.00014002	SRR11550043	Homo sapiens	cell	Calu-3
29413	+	0.000217756	SRR11550043	Homo sapiens	cell	Calu-3
29430	+	0.00322671	SRR11550043	Homo sapiens	cell	Calu-3
29433	+	0.00139155	SRR11550043	Homo sapiens	cell	Calu-3
29439	+	0.000575369	SRR11550043	Homo sapiens	cell	Calu-3
6587	+	0.000619963	SRR11550044	Homo sapiens	cell	Calu-3
6591	+	0.00101215	SRR11550044	Homo sapiens	cell	Calu-3
6592	+	0.000712307	SRR11550044	Homo sapiens	cell	Calu-3
6596	+	0.00127622	SRR11550044	Homo sapiens	cell	Calu-3
6597	+	0.000804699	SRR11550044	Homo sapiens	cell	Calu-3
6600	+	0.000813603	SRR11550044	Homo sapiens	cell	Calu-3
6604	+	0.000893582	SRR11550044	Homo sapiens	cell	Calu-3
6608	+	0.000721385	SRR11550044	Homo sapiens	cell	Calu-3
6616	+	0.000940171	SRR11550044	Homo sapiens	cell	Calu-3
6624	+	0.000728332	SRR11550044	Homo sapiens	cell	Calu-3
6626	+	0.000955475	SRR11550044	Homo sapiens	cell	Calu-3
6646	+	0.00153935	SRR11550044	Homo sapiens	cell	Calu-3
7773	-	0.0011108	SRR11550044	Homo sapiens	cell	Calu-3
7775	-	0.000220119	SRR11550044	Homo sapiens	cell	Calu-3
7778	-	0.00107066	SRR11550044	Homo sapiens	cell	Calu-3
7783	-	0.000225378	SRR11550044	Homo sapiens	cell	Calu-3
7802	-	0.000180408	SRR11550044	Homo sapiens	cell	Calu-3
16730	-	0.000522261	SRR11550044	Homo sapiens	cell	Calu-3
16742	-	0.000217407	SRR11550044	Homo sapiens	cell	Calu-3
16752	-	0.000123327	SRR11550044	Homo sapiens	cell	Calu-3
16763	-	0.000134264	SRR11550044	Homo sapiens	cell	Calu-3
16764	-	0.000134789	SRR11550044	Homo sapiens	cell	Calu-3
23553	-	0.00017207	SRR11550044	Homo sapiens	cell	Calu-3
23560	-	0.000476353	SRR11550044	Homo sapiens	cell	Calu-3
23569	-	0.000799917	SRR11550044	Homo sapiens	cell	Calu-3
23571	-	0.000179295	SRR11550044	Homo sapiens	cell	Calu-3
23581	-	7.97703e-05	SRR11550044	Homo sapiens	cell	Calu-3
23582	-	0.00020016	SRR11550044	Homo sapiens	cell	Calu-3
7855	-	0.000320924	SRR11550045	Homo sapiens	cell	Calu-3
7871	-	0.000561587	SRR11550045	Homo sapiens	cell	Calu-3
7885	-	0.000395804	SRR11550045	Homo sapiens	cell	Calu-3
7900	-	0.000796813	SRR11550045	Homo sapiens	cell	Calu-3
7903	+	0.000378692	SRR11550045	Homo sapiens	cell	Calu-3
7912	-	0.000240356	SRR11550045	Homo sapiens	cell	Calu-3
8724	-	0.000138971	SRR11550045	Homo sapiens	cell	Calu-3
8740	-	0.000126239	SRR11550045	Homo sapiens	cell	Calu-3
8744	-	0.000145539	SRR11550045	Homo sapiens	cell	Calu-3
8749	-	9.24385e-05	SRR11550045	Homo sapiens	cell	Calu-3
8766	-	0.000185411	SRR11550045	Homo sapiens	cell	Calu-3
8774	-	0.000273688	SRR11550045	Homo sapiens	cell	Calu-3
10117	-	7.09572e-05	SRR11550045	Homo sapiens	cell	Calu-3
10118	-	7.09497e-05	SRR11550045	Homo sapiens	cell	Calu-3
10134	-	5.37143e-05	SRR11550045	Homo sapiens	cell	Calu-3
10135	-	0.000134246	SRR11550045	Homo sapiens	cell	Calu-3
10143	-	0.000566868	SRR11550045	Homo sapiens	cell	Calu-3
10150	-	0.000208526	SRR11550045	Homo sapiens	cell	Calu-3
10161	-	0.000289164	SRR11550045	Homo sapiens	cell	Calu-3
10162	-	0.000119783	SRR11550045	Homo sapiens	cell	Calu-3
13878	-	0.00114586	SRR11550045	Homo sapiens	cell	Calu-3
13893	-	0.00079037	SRR11550045	Homo sapiens	cell	Calu-3
13917	+	0.0003972	SRR11550045	Homo sapiens	cell	Calu-3
13932	-	0.00100079	SRR11550045	Homo sapiens	cell	Calu-3
13935	-	0.000498306	SRR11550045	Homo sapiens	cell	Calu-3
13941	+	0.000246585	SRR11550045	Homo sapiens	cell	Calu-3
15124	+	6.5783e-05	SRR11550045	Homo sapiens	cell	Calu-3
15136	+	3.12081e-05	SRR11550045	Homo sapiens	cell	Calu-3
15159	+	0.0032264	SRR11550045	Homo sapiens	cell	Calu-3
15170	+	9.6043e-05	SRR11550045	Homo sapiens	cell	Calu-3
15171	+	0.0031677	SRR11550045	Homo sapiens	cell	Calu-3
15177	+	0.000127808	SRR11550045	Homo sapiens	cell	Calu-3
15187	+	0.000401754	SRR11550045	Homo sapiens	cell	Calu-3
15201	+	0.0018767	SRR11550045	Homo sapiens	cell	Calu-3
15219	+	0.00129567	SRR11550045	Homo sapiens	cell	Calu-3
15225	-	0.000473537	SRR11550045	Homo sapiens	cell	Calu-3
17007	-	0.00363325	SRR11550045	Homo sapiens	cell	Calu-3
17052	-	0.00320904	SRR11550045	Homo sapiens	cell	Calu-3
17055	-	0.00239194	SRR11550045	Homo sapiens	cell	Calu-3
17067	-	0.0010411	SRR11550045	Homo sapiens	cell	Calu-3
17112	-	0.000380358	SRR11550045	Homo sapiens	cell	Calu-3
17115	-	0.000195488	SRR11550045	Homo sapiens	cell	Calu-3
17235	-	0.000299581	SRR11550045	Homo sapiens	cell	Calu-3
17244	+	0.000891762	SRR11550045	Homo sapiens	cell	Calu-3
17253	-	0.000658472	SRR11550045	Homo sapiens	cell	Calu-3
17290	-	0.000622665	SRR11550045	Homo sapiens	cell	Calu-3
17307	-	0.000304538	SRR11550045	Homo sapiens	cell	Calu-3
17310	-	0.00020776	SRR11550045	Homo sapiens	cell	Calu-3
18528	-	0.000366015	SRR11550045	Homo sapiens	cell	Calu-3
18537	-	0.000233842	SRR11550045	Homo sapiens	cell	Calu-3
18539	-	0.000328592	SRR11550045	Homo sapiens	cell	Calu-3
18560	-	0.000580484	SRR11550045	Homo sapiens	cell	Calu-3
18561	-	0.000230362	SRR11550045	Homo sapiens	cell	Calu-3
18567	-	0.000243591	SRR11550045	Homo sapiens	cell	Calu-3
18587	-	0.000255836	SRR11550045	Homo sapiens	cell	Calu-3
18588	-	6.37592e-05	SRR11550045	Homo sapiens	cell	Calu-3
18592	-	0.000130124	SRR11550045	Homo sapiens	cell	Calu-3
18593	-	6.52273e-05	SRR11550045	Homo sapiens	cell	Calu-3
20847	-	0.00115248	SRR11550045	Homo sapiens	cell	Calu-3
20850	-	0.00101956	SRR11550045	Homo sapiens	cell	Calu-3
20865	-	0.00110309	SRR11550045	Homo sapiens	cell	Calu-3
20877	-	0.00195228	SRR11550045	Homo sapiens	cell	Calu-3
24775	+	0.000130726	SRR11550045	Homo sapiens	cell	Calu-3
24780	+	0.000104742	SRR11550045	Homo sapiens	cell	Calu-3
24783	+	0.000107695	SRR11550045	Homo sapiens	cell	Calu-3
24791	+	0.000352695	SRR11550045	Homo sapiens	cell	Calu-3
24810	+	0.000221151	SRR11550045	Homo sapiens	cell	Calu-3
24818	+	0.000722195	SRR11550045	Homo sapiens	cell	Calu-3
24864	+	9.15583e-05	SRR11550045	Homo sapiens	cell	Calu-3
24875	+	0.000216554	SRR11550045	Homo sapiens	cell	Calu-3
24881	+	0.00026728	SRR11550045	Homo sapiens	cell	Calu-3
27502	-	0.000440474	SRR11550045	Homo sapiens	cell	Calu-3
27522	-	9.5057e-05	SRR11550045	Homo sapiens	cell	Calu-3
27529	-	0.000214882	SRR11550045	Homo sapiens	cell	Calu-3
27530	-	0.000157384	SRR11550045	Homo sapiens	cell	Calu-3
27539	-	0.000804853	SRR11550045	Homo sapiens	cell	Calu-3
27546	-	0.0025872	SRR11550045	Homo sapiens	cell	Calu-3
27568	-	0.000977167	SRR11550045	Homo sapiens	cell	Calu-3
27580	-	0.000404531	SRR11550045	Homo sapiens	cell	Calu-3
27581	-	0.000301619	SRR11550045	Homo sapiens	cell	Calu-3
27585	-	0.000620006	SRR11550045	Homo sapiens	cell	Calu-3
27760	-	0.000950169	SRR11550045	Homo sapiens	cell	Calu-3
27766	-	0.000912721	SRR11550045	Homo sapiens	cell	Calu-3
27771	-	0.00022865	SRR11550045	Homo sapiens	cell	Calu-3
27772	-	0.000231481	SRR11550045	Homo sapiens	cell	Calu-3
27780	-	0.00121131	SRR11550045	Homo sapiens	cell	Calu-3
2796	+	0.000132336	SRR11550046	Homo sapiens	cell	Calu-3
2805	+	0.000461774	SRR11550046	Homo sapiens	cell	Calu-3
2807	+	0.0004657	SRR11550046	Homo sapiens	cell	Calu-3
2814	+	8.01239e-05	SRR11550046	Homo sapiens	cell	Calu-3
2816	+	0.00021575	SRR11550046	Homo sapiens	cell	Calu-3
2821	+	0.000277062	SRR11550046	Homo sapiens	cell	Calu-3
2825	+	0.000126259	SRR11550046	Homo sapiens	cell	Calu-3
2826	+	0.000190706	SRR11550046	Homo sapiens	cell	Calu-3
2832	+	0.00102235	SRR11550046	Homo sapiens	cell	Calu-3
2846	+	0.000672333	SRR11550046	Homo sapiens	cell	Calu-3
2861	+	0.00578376	SRR11550046	Homo sapiens	cell	Calu-3
3238	+	0.000465073	SRR11550046	Homo sapiens	cell	Calu-3
3255	+	0.000210299	SRR11550046	Homo sapiens	cell	Calu-3
3273	+	0.000162382	SRR11550046	Homo sapiens	cell	Calu-3
3274	+	0.000189179	SRR11550046	Homo sapiens	cell	Calu-3
3278	+	0.000106219	SRR11550046	Homo sapiens	cell	Calu-3
3292	+	0.000222041	SRR11550046	Homo sapiens	cell	Calu-3
3301	+	6.54179e-05	SRR11550046	Homo sapiens	cell	Calu-3
3310	+	0.00190092	SRR11550046	Homo sapiens	cell	Calu-3
3314	+	2.33536e-05	SRR11550046	Homo sapiens	cell	Calu-3
3327	+	5.95256e-05	SRR11550046	Homo sapiens	cell	Calu-3
5910	+	0.000970344	SRR11550046	Homo sapiens	cell	Calu-3
5914	+	0.000478469	SRR11550046	Homo sapiens	cell	Calu-3
5939	+	0.000792351	SRR11550046	Homo sapiens	cell	Calu-3
5948	+	0.000235051	SRR11550046	Homo sapiens	cell	Calu-3
5949	+	0.0002936	SRR11550046	Homo sapiens	cell	Calu-3
5964	+	0.00012284	SRR11550046	Homo sapiens	cell	Calu-3
7855	-	0.00158676	SRR11550046	Homo sapiens	cell	Calu-3
7871	-	0.00190788	SRR11550046	Homo sapiens	cell	Calu-3
7885	-	0.00223808	SRR11550046	Homo sapiens	cell	Calu-3
7900	-	0.00183955	SRR11550046	Homo sapiens	cell	Calu-3
7903	+	0.00146	SRR11550046	Homo sapiens	cell	Calu-3
7912	-	0.00155464	SRR11550046	Homo sapiens	cell	Calu-3
8682	-	8.93855e-05	SRR11550046	Homo sapiens	cell	Calu-3
8685	-	0.000299081	SRR11550046	Homo sapiens	cell	Calu-3
8690	-	0.000365898	SRR11550046	Homo sapiens	cell	Calu-3
8698	-	0.000511509	SRR11550046	Homo sapiens	cell	Calu-3
8701	-	0.000175605	SRR11550046	Homo sapiens	cell	Calu-3
8719	-	0.000112469	SRR11550046	Homo sapiens	cell	Calu-3
8724	-	0.000211469	SRR11550046	Homo sapiens	cell	Calu-3
8731	-	0.000108311	SRR11550046	Homo sapiens	cell	Calu-3
13878	-	0.00211292	SRR11550046	Homo sapiens	cell	Calu-3
13893	-	0.00203008	SRR11550046	Homo sapiens	cell	Calu-3
13917	+	0.00130724	SRR11550046	Homo sapiens	cell	Calu-3
13932	-	0.00159808	SRR11550046	Homo sapiens	cell	Calu-3
13935	-	0.00118569	SRR11550046	Homo sapiens	cell	Calu-3
13941	+	0.000823384	SRR11550046	Homo sapiens	cell	Calu-3
15159	+	0.00677223	SRR11550046	Homo sapiens	cell	Calu-3
15171	+	0.00624325	SRR11550046	Homo sapiens	cell	Calu-3
15201	+	0.00475534	SRR11550046	Homo sapiens	cell	Calu-3
15219	+	0.00259939	SRR11550046	Homo sapiens	cell	Calu-3
15225	-	0.00126114	SRR11550046	Homo sapiens	cell	Calu-3
15232	-	0.00191044	SRR11550046	Homo sapiens	cell	Calu-3
15266	-	0.00043223	SRR11550046	Homo sapiens	cell	Calu-3
15294	-	0.000261126	SRR11550046	Homo sapiens	cell	Calu-3
15295	-	0.000184754	SRR11550046	Homo sapiens	cell	Calu-3
15300	-	0.000309629	SRR11550046	Homo sapiens	cell	Calu-3
15306	-	0.000213675	SRR11550046	Homo sapiens	cell	Calu-3
17007	-	0.00697776	SRR11550046	Homo sapiens	cell	Calu-3
17029	+	0.00195584	SRR11550046	Homo sapiens	cell	Calu-3
17052	-	0.00658648	SRR11550046	Homo sapiens	cell	Calu-3
17055	-	0.00449316	SRR11550046	Homo sapiens	cell	Calu-3
17067	-	0.00300693	SRR11550046	Homo sapiens	cell	Calu-3
17112	-	0.000291276	SRR11550046	Homo sapiens	cell	Calu-3
17115	-	9.98203e-05	SRR11550046	Homo sapiens	cell	Calu-3
17244	+	0.00180471	SRR11550046	Homo sapiens	cell	Calu-3
17253	-	0.00285215	SRR11550046	Homo sapiens	cell	Calu-3
17290	-	0.00144484	SRR11550046	Homo sapiens	cell	Calu-3
17307	-	0.0013474	SRR11550046	Homo sapiens	cell	Calu-3
17310	-	0.00132676	SRR11550046	Homo sapiens	cell	Calu-3
20847	-	0.0024539	SRR11550046	Homo sapiens	cell	Calu-3
20850	-	0.00222393	SRR11550046	Homo sapiens	cell	Calu-3
20865	-	0.00266153	SRR11550046	Homo sapiens	cell	Calu-3
20877	-	0.00351865	SRR11550046	Homo sapiens	cell	Calu-3
23717	+	0.000127162	SRR11550046	Homo sapiens	cell	Calu-3
23723	+	0.000503271	SRR11550046	Homo sapiens	cell	Calu-3
23729	+	0.00104085	SRR11550046	Homo sapiens	cell	Calu-3
23734	+	0.00449539	SRR11550046	Homo sapiens	cell	Calu-3
23737	+	0.00345799	SRR11550046	Homo sapiens	cell	Calu-3
23743	+	0.000257533	SRR11550046	Homo sapiens	cell	Calu-3
23753	+	8.9222e-05	SRR11550046	Homo sapiens	cell	Calu-3
23756	+	0.000528588	SRR11550046	Homo sapiens	cell	Calu-3
23759	+	0.000169794	SRR11550046	Homo sapiens	cell	Calu-3
23760	+	0.000168223	SRR11550046	Homo sapiens	cell	Calu-3
23770	+	7.02395e-05	SRR11550046	Homo sapiens	cell	Calu-3
24685	-	0.00305475	SRR11550046	Homo sapiens	cell	Calu-3
24703	-	6.71592e-05	SRR11550046	Homo sapiens	cell	Calu-3
24706	-	3.18532e-05	SRR11550046	Homo sapiens	cell	Calu-3
24711	-	0.000145692	SRR11550046	Homo sapiens	cell	Calu-3
28124	-	0.00127391	SRR11550046	Homo sapiens	cell	Calu-3
28143	-	0.000107502	SRR11550046	Homo sapiens	cell	Calu-3
28148	-	0.000847883	SRR11550046	Homo sapiens	cell	Calu-3
28156	-	6.83352e-05	SRR11550046	Homo sapiens	cell	Calu-3
28157	-	0.000200978	SRR11550046	Homo sapiens	cell	Calu-3
28172	-	0.000508469	SRR11550046	Homo sapiens	cell	Calu-3
28186	-	0.000364088	SRR11550046	Homo sapiens	cell	Calu-3
28466	+	0.000229458	SRR11550046	Homo sapiens	cell	Calu-3
28467	+	0.000133474	SRR11550046	Homo sapiens	cell	Calu-3
28493	+	0.000130467	SRR11550046	Homo sapiens	cell	Calu-3
28496	+	0.0001569	SRR11550046	Homo sapiens	cell	Calu-3
28505	+	0.000126755	SRR11550046	Homo sapiens	cell	Calu-3
28523	+	0.00024904	SRR11550046	Homo sapiens	cell	Calu-3
28530	+	0.000328644	SRR11550046	Homo sapiens	cell	Calu-3
28533	+	9.36739e-05	SRR11550046	Homo sapiens	cell	Calu-3
28538	+	8.37647e-05	SRR11550046	Homo sapiens	cell	Calu-3
28544	+	0.000127202	SRR11550046	Homo sapiens	cell	Calu-3
28553	+	0.00489992	SRR11550046	Homo sapiens	cell	Calu-3
28572	+	4.91175e-05	SRR11550046	Homo sapiens	cell	Calu-3
28578	+	0.000133202	SRR11550046	Homo sapiens	cell	Calu-3
28579	+	0.000191654	SRR11550046	Homo sapiens	cell	Calu-3
28592	+	0.000503666	SRR11550046	Homo sapiens	cell	Calu-3
29056	+	5.55146e-05	SRR11550046	Homo sapiens	cell	Calu-3
29060	+	0.000112103	SRR11550046	Homo sapiens	cell	Calu-3
29071	+	0.000367698	SRR11550046	Homo sapiens	cell	Calu-3
29084	+	0.000198477	SRR11550046	Homo sapiens	cell	Calu-3
29089	+	0.000189436	SRR11550046	Homo sapiens	cell	Calu-3
29099	+	0.000221754	SRR11550046	Homo sapiens	cell	Calu-3
29352	+	0.000134755	SRR11550046	Homo sapiens	cell	Calu-3
29381	+	0.000835133	SRR11550046	Homo sapiens	cell	Calu-3
29407	+	0.000167192	SRR11550046	Homo sapiens	cell	Calu-3
29408	+	0.0015354	SRR11550046	Homo sapiens	cell	Calu-3
29412	+	0.000120284	SRR11550046	Homo sapiens	cell	Calu-3
29413	+	0.000194265	SRR11550046	Homo sapiens	cell	Calu-3
29419	+	9.02744e-05	SRR11550046	Homo sapiens	cell	Calu-3
29424	+	0.00141871	SRR11550046	Homo sapiens	cell	Calu-3
15159	+	0.0115321	SRR11550048	Homo sapiens	cell	Calu-3
15171	+	0.0133556	SRR11550048	Homo sapiens	cell	Calu-3
15201	+	0.00838926	SRR11550048	Homo sapiens	cell	Calu-3
15219	+	0.00621118	SRR11550048	Homo sapiens	cell	Calu-3
17052	-	0.0178571	SRR11550048	Homo sapiens	cell	Calu-3
17055	-	0.0151057	SRR11550048	Homo sapiens	cell	Calu-3
17067	-	0.0121581	SRR11550048	Homo sapiens	cell	Calu-3
17112	-	0.00241546	SRR11550048	Homo sapiens	cell	Calu-3
20847	-	0.00182815	SRR11550048	Homo sapiens	cell	Calu-3
20850	-	0.00189036	SRR11550048	Homo sapiens	cell	Calu-3
20865	-	0.00239234	SRR11550048	Homo sapiens	cell	Calu-3
20877	-	0.00266667	SRR11550048	Homo sapiens	cell	Calu-3
28125	+	0.000497347	SRR11573918	Homo sapiens	cell	A549-ACE2
28129	+	0.000204583	SRR11573918	Homo sapiens	cell	A549-ACE2
28152	+	9.64488e-05	SRR11573918	Homo sapiens	cell	A549-ACE2
28155	+	9.38808e-05	SRR11573918	Homo sapiens	cell	A549-ACE2
28158	+	7.39782e-05	SRR11573918	Homo sapiens	cell	A549-ACE2
28159	+	3.77394e-05	SRR11573918	Homo sapiens	cell	A549-ACE2
28165	+	0.000210784	SRR11573918	Homo sapiens	cell	A549-ACE2
28174	+	9.68078e-05	SRR11573918	Homo sapiens	cell	A549-ACE2
28182	+	0.000179429	SRR11573918	Homo sapiens	cell	A549-ACE2
28190	+	0.000149127	SRR11573918	Homo sapiens	cell	A549-ACE2
28734	+	0.000219549	SRR11573918	Homo sapiens	cell	A549-ACE2
28742	+	0.00137706	SRR11573918	Homo sapiens	cell	A549-ACE2
28750	+	0.00034823	SRR11573918	Homo sapiens	cell	A549-ACE2
28769	+	0.000116393	SRR11573918	Homo sapiens	cell	A549-ACE2
28778	+	0.000233476	SRR11573918	Homo sapiens	cell	A549-ACE2
28779	+	0.000239837	SRR11573918	Homo sapiens	cell	A549-ACE2
28795	+	0.00320031	SRR11573918	Homo sapiens	cell	A549-ACE2
29314	+	0.000536016	SRR11573918	Homo sapiens	cell	A549-ACE2
29355	+	8.0447e-05	SRR11573918	Homo sapiens	cell	A549-ACE2
29356	+	0.000107687	SRR11573918	Homo sapiens	cell	A549-ACE2
29388	+	0.000188164	SRR11573918	Homo sapiens	cell	A549-ACE2
29391	+	0.000921795	SRR11573918	Homo sapiens	cell	A549-ACE2
4713	-	0.000829187	SRR11573919	Homo sapiens	cell	A549-ACE2
4714	-	0.00164474	SRR11573919	Homo sapiens	cell	A549-ACE2
4723	-	0.000883392	SRR11573919	Homo sapiens	cell	A549-ACE2
4730	-	0.000811688	SRR11573919	Homo sapiens	cell	A549-ACE2
4734	-	0.000813008	SRR11573919	Homo sapiens	cell	A549-ACE2
4735	-	0.000810373	SRR11573919	Homo sapiens	cell	A549-ACE2
10286	+	0.00653595	SRR11573919	Homo sapiens	cell	A549-ACE2
10298	+	0.00666667	SRR11573919	Homo sapiens	cell	A549-ACE2
10317	+	0.0049505	SRR11573919	Homo sapiens	cell	A549-ACE2
10322	+	0.00505051	SRR11573919	Homo sapiens	cell	A549-ACE2
10344	+	0.0046729	SRR11573919	Homo sapiens	cell	A549-ACE2
28734	+	0.000219844	SRR11573919	Homo sapiens	cell	A549-ACE2
28742	+	0.00121543	SRR11573919	Homo sapiens	cell	A549-ACE2
28750	+	0.000141663	SRR11573919	Homo sapiens	cell	A549-ACE2
28769	+	0.000165586	SRR11573919	Homo sapiens	cell	A549-ACE2
28778	+	4.748e-05	SRR11573919	Homo sapiens	cell	A549-ACE2
28779	+	7.31261e-05	SRR11573919	Homo sapiens	cell	A549-ACE2
28795	+	0.00328636	SRR11573919	Homo sapiens	cell	A549-ACE2
29069	+	0.000128517	SRR11573919	Homo sapiens	cell	A549-ACE2
29070	+	0.000116002	SRR11573919	Homo sapiens	cell	A549-ACE2
29084	+	6.02182e-05	SRR11573919	Homo sapiens	cell	A549-ACE2
29086	+	0.00015903	SRR11573919	Homo sapiens	cell	A549-ACE2
29089	+	0.000124673	SRR11573919	Homo sapiens	cell	A549-ACE2
29110	+	0.000521329	SRR11573919	Homo sapiens	cell	A549-ACE2
29314	+	0.000424466	SRR11573919	Homo sapiens	cell	A549-ACE2
29355	+	0.00012129	SRR11573919	Homo sapiens	cell	A549-ACE2
29356	+	7.45343e-05	SRR11573919	Homo sapiens	cell	A549-ACE2
29388	+	0.00019284	SRR11573919	Homo sapiens	cell	A549-ACE2
29391	+	0.000858435	SRR11573919	Homo sapiens	cell	A549-ACE2
29407	+	0.000138587	SRR11573919	Homo sapiens	cell	A549-ACE2
29413	+	0.00010012	SRR11573919	Homo sapiens	cell	A549-ACE2
29436	+	0.000167108	SRR11573919	Homo sapiens	cell	A549-ACE2
29437	+	8.66367e-05	SRR11573919	Homo sapiens	cell	A549-ACE2
28694	+	8.40923e-05	SRR11573920	Homo sapiens	cell	A549-ACE2
28702	+	0.000247759	SRR11573920	Homo sapiens	cell	A549-ACE2
28731	+	0.000142801	SRR11573920	Homo sapiens	cell	A549-ACE2
28742	+	0.0013656	SRR11573920	Homo sapiens	cell	A549-ACE2
29222	+	0.000144059	SRR11573920	Homo sapiens	cell	A549-ACE2
29242	+	0.000226291	SRR11573920	Homo sapiens	cell	A549-ACE2
29246	+	0.000145761	SRR11573920	Homo sapiens	cell	A549-ACE2
29248	+	0.00155402	SRR11573920	Homo sapiens	cell	A549-ACE2
29258	+	0.00619827	SRR11573920	Homo sapiens	cell	A549-ACE2
29763	+	0.000110568	SRR11573920	Homo sapiens	cell	A549-ACE2
29797	+	0.000178735	SRR11573920	Homo sapiens	cell	A549-ACE2
29824	+	0.000165889	SRR11573920	Homo sapiens	cell	A549-ACE2
29827	+	0.000191282	SRR11573920	Homo sapiens	cell	A549-ACE2
29833	+	0.00163215	SRR11573920	Homo sapiens	cell	A549-ACE2
26867	+	0.000117107	SRR11573923	Homo sapiens	cell	A549-ACE2
26868	+	6.97804e-05	SRR11573923	Homo sapiens	cell	A549-ACE2
26871	+	8.90095e-05	SRR11573923	Homo sapiens	cell	A549-ACE2
26872	+	0.000135845	SRR11573923	Homo sapiens	cell	A549-ACE2
26904	+	0.000160794	SRR11573923	Homo sapiens	cell	A549-ACE2
28258	+	8.71266e-05	SRR11573923	Homo sapiens	cell	A549-ACE2
28267	+	0.00012893	SRR11573923	Homo sapiens	cell	A549-ACE2
28268	+	8.53299e-05	SRR11573923	Homo sapiens	cell	A549-ACE2
28271	+	5.76264e-05	SRR11573923	Homo sapiens	cell	A549-ACE2
28273	+	5.53776e-05	SRR11573923	Homo sapiens	cell	A549-ACE2
28283	+	0.000199365	SRR11573923	Homo sapiens	cell	A549-ACE2
28295	+	8.96724e-05	SRR11573923	Homo sapiens	cell	A549-ACE2
28296	+	0.000179388	SRR11573923	Homo sapiens	cell	A549-ACE2
28305	+	6.60209e-05	SRR11573923	Homo sapiens	cell	A549-ACE2
28579	+	0.000343945	SRR11573923	Homo sapiens	cell	A549-ACE2
28586	+	0.00502255	SRR11573923	Homo sapiens	cell	A549-ACE2
28608	+	0.000311948	SRR11573923	Homo sapiens	cell	A549-ACE2
28612	+	0.0002145	SRR11573923	Homo sapiens	cell	A549-ACE2
28616	+	0.000382974	SRR11573923	Homo sapiens	cell	A549-ACE2
28692	+	0.000214131	SRR11573923	Homo sapiens	cell	A549-ACE2
28694	+	0.000125127	SRR11573923	Homo sapiens	cell	A549-ACE2
28701	+	0.000121929	SRR11573923	Homo sapiens	cell	A549-ACE2
28702	+	0.00014821	SRR11573923	Homo sapiens	cell	A549-ACE2
28715	+	0.000259229	SRR11573923	Homo sapiens	cell	A549-ACE2
28864	+	0.000193234	SRR11573923	Homo sapiens	cell	A549-ACE2
28865	+	0.000120957	SRR11573923	Homo sapiens	cell	A549-ACE2
28870	+	0.000178621	SRR11573923	Homo sapiens	cell	A549-ACE2
28898	+	0.000164333	SRR11573923	Homo sapiens	cell	A549-ACE2
28901	+	0.000172333	SRR11573923	Homo sapiens	cell	A549-ACE2
28910	+	0.000954139	SRR11573923	Homo sapiens	cell	A549-ACE2
28911	+	0.00021432	SRR11573923	Homo sapiens	cell	A549-ACE2
29631	+	0.000109577	SRR11573923	Homo sapiens	cell	A549-ACE2
29634	+	0.000129361	SRR11573923	Homo sapiens	cell	A549-ACE2
29644	+	0.000104649	SRR11573923	Homo sapiens	cell	A549-ACE2
29653	+	0.000217236	SRR11573923	Homo sapiens	cell	A549-ACE2
29658	+	0.000136214	SRR11573923	Homo sapiens	cell	A549-ACE2
29663	+	8.87742e-06	SRR11573923	Homo sapiens	cell	A549-ACE2
29671	+	0.00011794	SRR11573923	Homo sapiens	cell	A549-ACE2
29673	+	0.000135522	SRR11573923	Homo sapiens	cell	A549-ACE2
29683	+	0.000111318	SRR11573923	Homo sapiens	cell	A549-ACE2
29684	+	0.000132434	SRR11573923	Homo sapiens	cell	A549-ACE2
29687	+	9.42294e-05	SRR11573923	Homo sapiens	cell	A549-ACE2
29694	+	0.000127579	SRR11573923	Homo sapiens	cell	A549-ACE2
29695	+	0.000105609	SRR11573923	Homo sapiens	cell	A549-ACE2
29700	+	0.000835017	SRR11573923	Homo sapiens	cell	A549-ACE2
29707	+	0.000365243	SRR11573923	Homo sapiens	cell	A549-ACE2
29713	+	0.000295762	SRR11573923	Homo sapiens	cell	A549-ACE2
29714	+	0.000237989	SRR11573923	Homo sapiens	cell	A549-ACE2
29723	+	0.000273585	SRR11573923	Homo sapiens	cell	A549-ACE2
29725	+	0.000177936	SRR11573923	Homo sapiens	cell	A549-ACE2
29731	+	0.000230256	SRR11573923	Homo sapiens	cell	A549-ACE2
29749	+	0.00107681	SRR11573923	Homo sapiens	cell	A549-ACE2
29752	+	0.0113293	SRR11573923	Homo sapiens	cell	A549-ACE2
29797	+	0.000180963	SRR11573923	Homo sapiens	cell	A549-ACE2
29824	+	8.88021e-05	SRR11573923	Homo sapiens	cell	A549-ACE2
29827	+	0.000164063	SRR11573923	Homo sapiens	cell	A549-ACE2
29833	+	0.00163521	SRR11573923	Homo sapiens	cell	A549-ACE2
29852	+	0.000362319	SRR11573923	Homo sapiens	cell	A549-ACE2
4239	+	0.00076864	SRR11573924	Homo sapiens	cell	A549-ACE2
4243	+	0.00163265	SRR11573924	Homo sapiens	cell	A549-ACE2
4244	+	0.00166528	SRR11573924	Homo sapiens	cell	A549-ACE2
4267	+	0.00154321	SRR11573924	Homo sapiens	cell	A549-ACE2
4268	+	0.00151745	SRR11573924	Homo sapiens	cell	A549-ACE2
4343	+	0.00141044	SRR11573924	Homo sapiens	cell	A549-ACE2
4349	+	0.00251572	SRR11573924	Homo sapiens	cell	A549-ACE2
4360	+	0.00264317	SRR11573924	Homo sapiens	cell	A549-ACE2
4363	+	0.00257732	SRR11573924	Homo sapiens	cell	A549-ACE2
4395	+	0.00291886	SRR11573924	Homo sapiens	cell	A549-ACE2
4396	+	0.00233508	SRR11573924	Homo sapiens	cell	A549-ACE2
4414	+	0.0026001	SRR11573924	Homo sapiens	cell	A549-ACE2
4425	+	0.00213371	SRR11573924	Homo sapiens	cell	A549-ACE2
4429	+	0.00203666	SRR11573924	Homo sapiens	cell	A549-ACE2
4430	+	0.00150716	SRR11573924	Homo sapiens	cell	A549-ACE2
4451	+	0.000994036	SRR11573924	Homo sapiens	cell	A549-ACE2
4452	+	0.00103306	SRR11573924	Homo sapiens	cell	A549-ACE2
4459	+	0.00113766	SRR11573924	Homo sapiens	cell	A549-ACE2
4363	+	0.000761615	SRR11573926	Homo sapiens	cell	A549-ACE2
4395	+	0.000510204	SRR11573926	Homo sapiens	cell	A549-ACE2
4396	+	0.00050813	SRR11573926	Homo sapiens	cell	A549-ACE2
4414	+	0.00179614	SRR11573926	Homo sapiens	cell	A549-ACE2
4425	+	0.000622665	SRR11573926	Homo sapiens	cell	A549-ACE2
4429	+	0.000922509	SRR11573926	Homo sapiens	cell	A549-ACE2
4430	+	0.000667557	SRR11573926	Homo sapiens	cell	A549-ACE2
17737	+	0.00222717	SRR11573926	Homo sapiens	cell	A549-ACE2
17743	+	0.0019802	SRR11573926	Homo sapiens	cell	A549-ACE2
17758	+	0.00157978	SRR11573926	Homo sapiens	cell	A549-ACE2
17780	+	0.00125	SRR11573926	Homo sapiens	cell	A549-ACE2
17799	+	0.00112994	SRR11573926	Homo sapiens	cell	A549-ACE2
26561	-	0.00014771	SRR11573926	Homo sapiens	cell	A549-ACE2
26590	-	0.000204234	SRR11573926	Homo sapiens	cell	A549-ACE2
26602	-	0.000185322	SRR11573926	Homo sapiens	cell	A549-ACE2
26608	-	0.000451118	SRR11573926	Homo sapiens	cell	A549-ACE2
26623	-	0.000268745	SRR11573926	Homo sapiens	cell	A549-ACE2
26626	-	0.000615827	SRR11573926	Homo sapiens	cell	A549-ACE2
27169	+	0.000162628	SRR11573926	Homo sapiens	cell	A549-ACE2
27171	+	0.000163372	SRR11573926	Homo sapiens	cell	A549-ACE2
27190	+	0.000251395	SRR11573926	Homo sapiens	cell	A549-ACE2
27198	+	0.000202235	SRR11573926	Homo sapiens	cell	A549-ACE2
27200	+	4.89213e-05	SRR11573926	Homo sapiens	cell	A549-ACE2
28022	-	0.000232427	SRR11573926	Homo sapiens	cell	A549-ACE2
28046	-	0.000189888	SRR11573926	Homo sapiens	cell	A549-ACE2
28053	-	0.000379283	SRR11573926	Homo sapiens	cell	A549-ACE2
28062	-	0.000165223	SRR11573926	Homo sapiens	cell	A549-ACE2
28063	-	0.000158516	SRR11573926	Homo sapiens	cell	A549-ACE2
28071	-	0.000161985	SRR11573926	Homo sapiens	cell	A549-ACE2
28094	-	0.000153175	SRR11573926	Homo sapiens	cell	A549-ACE2
28118	-	2.66859e-05	SRR11573926	Homo sapiens	cell	A549-ACE2
28124	-	0.000207992	SRR11573926	Homo sapiens	cell	A549-ACE2
29039	+	0.000145551	SRR11573926	Homo sapiens	cell	A549-ACE2
29040	+	0.000156754	SRR11573926	Homo sapiens	cell	A549-ACE2
29053	+	0.000124975	SRR11573926	Homo sapiens	cell	A549-ACE2
29060	+	0.000161589	SRR11573926	Homo sapiens	cell	A549-ACE2
29070	+	0.000172625	SRR11573926	Homo sapiens	cell	A549-ACE2
29071	+	0.000187211	SRR11573926	Homo sapiens	cell	A549-ACE2
29079	+	0.000218773	SRR11573926	Homo sapiens	cell	A549-ACE2
29084	+	0.000115221	SRR11573926	Homo sapiens	cell	A549-ACE2
29089	+	0.000116836	SRR11573926	Homo sapiens	cell	A549-ACE2
8978	-	0.00108342	SRR11777734	Homo sapiens	organoids	02iCTR
8983	-	0.00111111	SRR11777734	Homo sapiens	organoids	02iCTR
8988	-	0.0010582	SRR11777734	Homo sapiens	organoids	02iCTR
8996	-	0.00094162	SRR11777734	Homo sapiens	organoids	02iCTR
9001	-	0.000930233	SRR11777734	Homo sapiens	organoids	02iCTR
9031	-	0.000904159	SRR11777734	Homo sapiens	organoids	02iCTR
17088	-	0.000563698	SRR11777734	Homo sapiens	organoids	02iCTR
17091	-	0.00098912	SRR11777734	Homo sapiens	organoids	02iCTR
17097	-	0.000529942	SRR11777734	Homo sapiens	organoids	02iCTR
17107	-	0.000591017	SRR11777734	Homo sapiens	organoids	02iCTR
17108	-	0.00057971	SRR11777734	Homo sapiens	organoids	02iCTR
17112	-	0.000542594	SRR11777734	Homo sapiens	organoids	02iCTR
17128	-	0.000491159	SRR11777734	Homo sapiens	organoids	02iCTR
17136	-	0.000566893	SRR11777734	Homo sapiens	organoids	02iCTR
17139	-	0.000574713	SRR11777734	Homo sapiens	organoids	02iCTR
25562	+	0.000369474	SRR11777734	Homo sapiens	organoids	02iCTR
25579	+	0.000277523	SRR11777734	Homo sapiens	organoids	02iCTR
25590	+	0.000145541	SRR11777734	Homo sapiens	organoids	02iCTR
25591	+	0.000140559	SRR11777734	Homo sapiens	organoids	02iCTR
25601	+	0.000214472	SRR11777734	Homo sapiens	organoids	02iCTR
25602	+	0.000254443	SRR11777734	Homo sapiens	organoids	02iCTR
25605	+	0.00019948	SRR11777734	Homo sapiens	organoids	02iCTR
25616	+	0.000258311	SRR11777734	Homo sapiens	organoids	02iCTR
25871	+	0.000142701	SRR11777734	Homo sapiens	organoids	02iCTR
25874	+	0.000112003	SRR11777734	Homo sapiens	organoids	02iCTR
25876	+	0.000255278	SRR11777734	Homo sapiens	organoids	02iCTR
25881	+	0.000287185	SRR11777734	Homo sapiens	organoids	02iCTR
25882	+	0.000198013	SRR11777734	Homo sapiens	organoids	02iCTR
25890	+	0.00024413	SRR11777734	Homo sapiens	organoids	02iCTR
25900	+	8.4886e-05	SRR11777734	Homo sapiens	organoids	02iCTR
25905	+	0.000261683	SRR11777734	Homo sapiens	organoids	02iCTR
25920	+	0.000134411	SRR11777734	Homo sapiens	organoids	02iCTR
25921	+	0.000254746	SRR11777734	Homo sapiens	organoids	02iCTR
25927	+	0.000198269	SRR11777734	Homo sapiens	organoids	02iCTR
27540	+	0.000261027	SRR11777734	Homo sapiens	organoids	02iCTR
27547	+	0.000173344	SRR11777734	Homo sapiens	organoids	02iCTR
27552	+	0.000209699	SRR11777734	Homo sapiens	organoids	02iCTR
27571	+	0.000159899	SRR11777734	Homo sapiens	organoids	02iCTR
27579	+	0.000151834	SRR11777734	Homo sapiens	organoids	02iCTR
27932	+	0.000192888	SRR11777734	Homo sapiens	organoids	02iCTR
27938	+	0.000278088	SRR11777734	Homo sapiens	organoids	02iCTR
27950	+	0.000157632	SRR11777734	Homo sapiens	organoids	02iCTR
27959	+	0.000175412	SRR11777734	Homo sapiens	organoids	02iCTR
27969	+	0.000185593	SRR11777734	Homo sapiens	organoids	02iCTR
27974	+	0.000157003	SRR11777734	Homo sapiens	organoids	02iCTR
28032	+	0.000133823	SRR11777734	Homo sapiens	organoids	02iCTR
28035	+	0.000317017	SRR11777734	Homo sapiens	organoids	02iCTR
28040	+	0.000197189	SRR11777734	Homo sapiens	organoids	02iCTR
28050	+	0.000179218	SRR11777734	Homo sapiens	organoids	02iCTR
28052	+	0.000133406	SRR11777734	Homo sapiens	organoids	02iCTR
28064	+	0.000196331	SRR11777734	Homo sapiens	organoids	02iCTR
28065	+	0.000163252	SRR11777734	Homo sapiens	organoids	02iCTR
28100	+	0.000237931	SRR11777734	Homo sapiens	organoids	02iCTR
28530	+	0.000208564	SRR11777734	Homo sapiens	organoids	02iCTR
28538	+	0.000238679	SRR11777734	Homo sapiens	organoids	02iCTR
28544	+	0.000232529	SRR11777734	Homo sapiens	organoids	02iCTR
28572	+	0.000260218	SRR11777734	Homo sapiens	organoids	02iCTR
28578	+	0.000282833	SRR11777734	Homo sapiens	organoids	02iCTR
28579	+	0.000354462	SRR11777734	Homo sapiens	organoids	02iCTR
28592	+	0.000251251	SRR11777734	Homo sapiens	organoids	02iCTR
28599	+	0.000217256	SRR11777734	Homo sapiens	organoids	02iCTR
28624	+	0.000267666	SRR11777734	Homo sapiens	organoids	02iCTR
28627	+	0.000232324	SRR11777734	Homo sapiens	organoids	02iCTR
28633	+	0.000257016	SRR11777734	Homo sapiens	organoids	02iCTR
28641	+	0.000123358	SRR11777734	Homo sapiens	organoids	02iCTR
28649	+	0.00244105	SRR11777734	Homo sapiens	organoids	02iCTR
28734	+	0.000139336	SRR11777734	Homo sapiens	organoids	02iCTR
28741	+	6.48677e-05	SRR11777734	Homo sapiens	organoids	02iCTR
28742	+	0.000375427	SRR11777734	Homo sapiens	organoids	02iCTR
28750	+	0.000232489	SRR11777734	Homo sapiens	organoids	02iCTR
28777	+	0.000224264	SRR11777734	Homo sapiens	organoids	02iCTR
28780	+	0.00112064	SRR11777734	Homo sapiens	organoids	02iCTR
28788	+	0.0002345	SRR11777734	Homo sapiens	organoids	02iCTR
28792	+	0.000372795	SRR11777734	Homo sapiens	organoids	02iCTR
28795	+	0.000183602	SRR11777734	Homo sapiens	organoids	02iCTR
28802	+	0.000255954	SRR11777734	Homo sapiens	organoids	02iCTR
28815	+	0.000330972	SRR11777734	Homo sapiens	organoids	02iCTR
28816	+	0.000227539	SRR11777734	Homo sapiens	organoids	02iCTR
29248	+	0.000261531	SRR11777734	Homo sapiens	organoids	02iCTR
29258	+	0.000203262	SRR11777734	Homo sapiens	organoids	02iCTR
29275	+	0.000358233	SRR11777734	Homo sapiens	organoids	02iCTR
29286	+	3.73597e-05	SRR11777734	Homo sapiens	organoids	02iCTR
29287	+	0.000161065	SRR11777734	Homo sapiens	organoids	02iCTR
29298	+	0.000210561	SRR11777734	Homo sapiens	organoids	02iCTR
29299	+	0.000264223	SRR11777734	Homo sapiens	organoids	02iCTR
29306	+	0.000208068	SRR11777734	Homo sapiens	organoids	02iCTR
29313	+	0.000240819	SRR11777734	Homo sapiens	organoids	02iCTR
29314	+	0.000267484	SRR11777734	Homo sapiens	organoids	02iCTR
29320	+	0.000312661	SRR11777734	Homo sapiens	organoids	02iCTR
29533	+	0.000227237	SRR11777734	Homo sapiens	organoids	02iCTR
29534	+	0.00024741	SRR11777734	Homo sapiens	organoids	02iCTR
29538	+	0.000257698	SRR11777734	Homo sapiens	organoids	02iCTR
29549	+	0.000239631	SRR11777734	Homo sapiens	organoids	02iCTR
29713	+	0.000462963	SRR11777734	Homo sapiens	organoids	02iCTR
29714	+	0.000422918	SRR11777734	Homo sapiens	organoids	02iCTR
29731	+	0.000361778	SRR11777734	Homo sapiens	organoids	02iCTR
29752	+	0.00158185	SRR11777734	Homo sapiens	organoids	02iCTR
29761	+	0.000472675	SRR11777734	Homo sapiens	organoids	02iCTR
23723	+	0.000321699	SRR11777735	Homo sapiens	organoids	02iCTR
23759	+	0.00033491	SRR11777735	Homo sapiens	organoids	02iCTR
23770	+	0.000381812	SRR11777735	Homo sapiens	organoids	02iCTR
23777	+	0.000175377	SRR11777735	Homo sapiens	organoids	02iCTR
23780	+	0.000574728	SRR11777735	Homo sapiens	organoids	02iCTR
26838	+	0.00017743	SRR11777735	Homo sapiens	organoids	02iCTR
26860	+	0.000187821	SRR11777735	Homo sapiens	organoids	02iCTR
26867	+	0.000226908	SRR11777735	Homo sapiens	organoids	02iCTR
26868	+	0.00016618	SRR11777735	Homo sapiens	organoids	02iCTR
26871	+	0.000165259	SRR11777735	Homo sapiens	organoids	02iCTR
26872	+	0.000219987	SRR11777735	Homo sapiens	organoids	02iCTR
26883	+	0.000280501	SRR11777735	Homo sapiens	organoids	02iCTR
26884	+	0.000249262	SRR11777735	Homo sapiens	organoids	02iCTR
26904	+	0.000253141	SRR11777735	Homo sapiens	organoids	02iCTR
26924	+	0.000176149	SRR11777735	Homo sapiens	organoids	02iCTR
26927	+	0.00028847	SRR11777735	Homo sapiens	organoids	02iCTR
26928	+	0.000312562	SRR11777735	Homo sapiens	organoids	02iCTR
26933	+	0.000269811	SRR11777735	Homo sapiens	organoids	02iCTR
26939	+	0.000253596	SRR11777735	Homo sapiens	organoids	02iCTR
26940	+	0.00010939	SRR11777735	Homo sapiens	organoids	02iCTR
26945	+	0.000364475	SRR11777735	Homo sapiens	organoids	02iCTR
26952	+	0.000302237	SRR11777735	Homo sapiens	organoids	02iCTR
27300	+	0.000186619	SRR11777735	Homo sapiens	organoids	02iCTR
27301	+	0.000304307	SRR11777735	Homo sapiens	organoids	02iCTR
27315	+	0.000183005	SRR11777735	Homo sapiens	organoids	02iCTR
27316	+	0.000173384	SRR11777735	Homo sapiens	organoids	02iCTR
27321	+	0.000168282	SRR11777735	Homo sapiens	organoids	02iCTR
27325	+	0.000172182	SRR11777735	Homo sapiens	organoids	02iCTR
27326	+	0.000292549	SRR11777735	Homo sapiens	organoids	02iCTR
27333	+	0.000248923	SRR11777735	Homo sapiens	organoids	02iCTR
27343	+	0.000136758	SRR11777735	Homo sapiens	organoids	02iCTR
27347	+	0.000189512	SRR11777735	Homo sapiens	organoids	02iCTR
27357	+	0.000232246	SRR11777735	Homo sapiens	organoids	02iCTR
28169	+	0.000247119	SRR11777735	Homo sapiens	organoids	02iCTR
28182	+	0.000238667	SRR11777735	Homo sapiens	organoids	02iCTR
28190	+	0.000226884	SRR11777735	Homo sapiens	organoids	02iCTR
28220	+	0.000271353	SRR11777735	Homo sapiens	organoids	02iCTR
28653	+	0.000327735	SRR11777735	Homo sapiens	organoids	02iCTR
28666	+	0.000536848	SRR11777735	Homo sapiens	organoids	02iCTR
28694	+	0.000236184	SRR11777735	Homo sapiens	organoids	02iCTR
28702	+	0.00168775	SRR11777735	Homo sapiens	organoids	02iCTR
28722	+	0.000377051	SRR11777735	Homo sapiens	organoids	02iCTR
29661	-	0.000205418	SRR11777735	Homo sapiens	organoids	02iCTR
29682	-	0.000142563	SRR11777735	Homo sapiens	organoids	02iCTR
29698	-	0.000155978	SRR11777735	Homo sapiens	organoids	02iCTR
29709	-	0.00023088	SRR11777735	Homo sapiens	organoids	02iCTR
29710	-	0.000271438	SRR11777735	Homo sapiens	organoids	02iCTR
29727	-	0.000228336	SRR11777735	Homo sapiens	organoids	02iCTR
1927	-	0.000261301	SRR11777736	Homo sapiens	organoids	02iCTR
1949	-	6.50026e-05	SRR11777736	Homo sapiens	organoids	02iCTR
1965	-	7.14184e-05	SRR11777736	Homo sapiens	organoids	02iCTR
1983	-	0.000224316	SRR11777736	Homo sapiens	organoids	02iCTR
1984	-	0.000454649	SRR11777736	Homo sapiens	organoids	02iCTR
4141	+	0.000393585	SRR11777736	Homo sapiens	organoids	02iCTR
4153	+	0.000506791	SRR11777736	Homo sapiens	organoids	02iCTR
4175	+	0.000533618	SRR11777736	Homo sapiens	organoids	02iCTR
4179	+	0.00103131	SRR11777736	Homo sapiens	organoids	02iCTR
22453	+	0.000556125	SRR11777736	Homo sapiens	organoids	02iCTR
22457	+	0.000201578	SRR11777736	Homo sapiens	organoids	02iCTR
22459	+	0.000341656	SRR11777736	Homo sapiens	organoids	02iCTR
22466	+	0.00023268	SRR11777736	Homo sapiens	organoids	02iCTR
22489	+	0.000178121	SRR11777736	Homo sapiens	organoids	02iCTR
23020	-	0.000178476	SRR11777736	Homo sapiens	organoids	02iCTR
23023	-	0.000252189	SRR11777736	Homo sapiens	organoids	02iCTR
23027	-	0.000188897	SRR11777736	Homo sapiens	organoids	02iCTR
23030	-	0.000443188	SRR11777736	Homo sapiens	organoids	02iCTR
23036	-	6.16421e-05	SRR11777736	Homo sapiens	organoids	02iCTR
23037	-	0.000347549	SRR11777736	Homo sapiens	organoids	02iCTR
23062	-	0.000172328	SRR11777736	Homo sapiens	organoids	02iCTR
23070	-	0.000147508	SRR11777736	Homo sapiens	organoids	02iCTR
23071	-	8.44684e-05	SRR11777736	Homo sapiens	organoids	02iCTR
23074	-	0.000188151	SRR11777736	Homo sapiens	organoids	02iCTR
23075	-	0.000285202	SRR11777736	Homo sapiens	organoids	02iCTR
23084	-	0.000228042	SRR11777736	Homo sapiens	organoids	02iCTR
23537	-	0.000170568	SRR11777736	Homo sapiens	organoids	02iCTR
23540	-	0.00163715	SRR11777736	Homo sapiens	organoids	02iCTR
23542	-	0.000222294	SRR11777736	Homo sapiens	organoids	02iCTR
23546	-	0.000485797	SRR11777736	Homo sapiens	organoids	02iCTR
23553	-	0.000301008	SRR11777736	Homo sapiens	organoids	02iCTR
23569	-	0.000274484	SRR11777736	Homo sapiens	organoids	02iCTR
23571	-	0.000187418	SRR11777736	Homo sapiens	organoids	02iCTR
23578	-	0.00026335	SRR11777736	Homo sapiens	organoids	02iCTR
24045	-	0.000171821	SRR11777736	Homo sapiens	organoids	02iCTR
24052	-	0.000269637	SRR11777736	Homo sapiens	organoids	02iCTR
24071	-	0.00016827	SRR11777736	Homo sapiens	organoids	02iCTR
24073	-	0.000152773	SRR11777736	Homo sapiens	organoids	02iCTR
24076	-	0.000282817	SRR11777736	Homo sapiens	organoids	02iCTR
24113	-	0.000165633	SRR11777736	Homo sapiens	organoids	02iCTR
27512	+	0.000196896	SRR11777736	Homo sapiens	organoids	02iCTR
27520	+	0.000260878	SRR11777736	Homo sapiens	organoids	02iCTR
27521	+	0.000136834	SRR11777736	Homo sapiens	organoids	02iCTR
27547	+	0.000168212	SRR11777736	Homo sapiens	organoids	02iCTR
27548	+	0.000205145	SRR11777736	Homo sapiens	organoids	02iCTR
27551	+	0.000157931	SRR11777736	Homo sapiens	organoids	02iCTR
27552	+	0.000121803	SRR11777736	Homo sapiens	organoids	02iCTR
27571	+	0.000143318	SRR11777736	Homo sapiens	organoids	02iCTR
28152	+	0.000192879	SRR11777736	Homo sapiens	organoids	02iCTR
28155	+	0.000214846	SRR11777736	Homo sapiens	organoids	02iCTR
28158	+	0.000169441	SRR11777736	Homo sapiens	organoids	02iCTR
28165	+	0.000270469	SRR11777736	Homo sapiens	organoids	02iCTR
28169	+	0.000224135	SRR11777736	Homo sapiens	organoids	02iCTR
28174	+	0.00015764	SRR11777736	Homo sapiens	organoids	02iCTR
28207	+	0.000128392	SRR11777736	Homo sapiens	organoids	02iCTR
28220	+	0.000233972	SRR11777736	Homo sapiens	organoids	02iCTR
28415	+	0.000181145	SRR11777736	Homo sapiens	organoids	02iCTR
28416	+	0.000132842	SRR11777736	Homo sapiens	organoids	02iCTR
28455	+	0.000165258	SRR11777736	Homo sapiens	organoids	02iCTR
28459	+	0.000261861	SRR11777736	Homo sapiens	organoids	02iCTR
28466	+	0.000121388	SRR11777736	Homo sapiens	organoids	02iCTR
28483	+	0.000248943	SRR11777736	Homo sapiens	organoids	02iCTR
28496	+	0.00015358	SRR11777736	Homo sapiens	organoids	02iCTR
28503	+	0.000164386	SRR11777736	Homo sapiens	organoids	02iCTR
28505	+	0.000215374	SRR11777736	Homo sapiens	organoids	02iCTR
28515	+	0.000292657	SRR11777736	Homo sapiens	organoids	02iCTR
28522	+	0.000151117	SRR11777736	Homo sapiens	organoids	02iCTR
28523	+	0.000143294	SRR11777736	Homo sapiens	organoids	02iCTR
28533	+	0.000242031	SRR11777736	Homo sapiens	organoids	02iCTR
28538	+	0.000280723	SRR11777736	Homo sapiens	organoids	02iCTR
28544	+	0.00018055	SRR11777736	Homo sapiens	organoids	02iCTR
28694	+	0.000214535	SRR11777736	Homo sapiens	organoids	02iCTR
28722	+	0.000301617	SRR11777736	Homo sapiens	organoids	02iCTR
28731	+	0.000140541	SRR11777736	Homo sapiens	organoids	02iCTR
28742	+	0.000916387	SRR11777736	Homo sapiens	organoids	02iCTR
28779	+	0.00020373	SRR11777736	Homo sapiens	organoids	02iCTR
28788	+	0.000264839	SRR11777736	Homo sapiens	organoids	02iCTR
28795	+	0.000193042	SRR11777736	Homo sapiens	organoids	02iCTR
28811	+	0.000347045	SRR11777736	Homo sapiens	organoids	02iCTR
29394	+	9.8137e-05	SRR11777736	Homo sapiens	organoids	02iCTR
29397	+	0.00021262	SRR11777736	Homo sapiens	organoids	02iCTR
29407	+	0.000259156	SRR11777736	Homo sapiens	organoids	02iCTR
29408	+	0.000189829	SRR11777736	Homo sapiens	organoids	02iCTR
29413	+	0.000241968	SRR11777736	Homo sapiens	organoids	02iCTR
29419	+	0.000162918	SRR11777736	Homo sapiens	organoids	02iCTR
29424	+	0.000533948	SRR11777736	Homo sapiens	organoids	02iCTR
29433	+	0.000437643	SRR11777736	Homo sapiens	organoids	02iCTR
29437	+	0.00020637	SRR11777736	Homo sapiens	organoids	02iCTR
402	-	0.000156519	SRR11811979	Mus musculus	tissue	Lung
403	-	0.000135722	SRR11811979	Mus musculus	tissue	Lung
444	-	0.000337838	SRR11811979	Mus musculus	tissue	Lung
446	-	0.000472367	SRR11811979	Mus musculus	tissue	Lung
467	-	0.000363835	SRR11811979	Mus musculus	tissue	Lung
1777	+	6.81468e-05	SRR11811979	Mus musculus	tissue	Lung
1787	+	8.95943e-05	SRR11811979	Mus musculus	tissue	Lung
1788	+	2.59545e-05	SRR11811979	Mus musculus	tissue	Lung
1793	+	1.25835e-05	SRR11811979	Mus musculus	tissue	Lung
1794	+	7.99116e-05	SRR11811979	Mus musculus	tissue	Lung
1795	+	6.49857e-05	SRR11811979	Mus musculus	tissue	Lung
1802	+	0.000129062	SRR11811979	Mus musculus	tissue	Lung
1809	+	3.9167e-05	SRR11811979	Mus musculus	tissue	Lung
1810	+	0.000131454	SRR11811979	Mus musculus	tissue	Lung
1819	+	0.000164262	SRR11811979	Mus musculus	tissue	Lung
1832	+	4.00376e-05	SRR11811979	Mus musculus	tissue	Lung
1852	+	6.2027e-05	SRR11811979	Mus musculus	tissue	Lung
2300	-	0.000286862	SRR11811979	Mus musculus	tissue	Lung
2302	-	0.000123442	SRR11811979	Mus musculus	tissue	Lung
2319	-	0.000505188	SRR11811979	Mus musculus	tissue	Lung
2321	-	0.000312524	SRR11811979	Mus musculus	tissue	Lung
2326	-	0.00038432	SRR11811979	Mus musculus	tissue	Lung
2341	-	0.000474327	SRR11811979	Mus musculus	tissue	Lung
2346	-	0.000379459	SRR11811979	Mus musculus	tissue	Lung
2348	+	0.000668368	SRR11811979	Mus musculus	tissue	Lung
2359	-	0.000354862	SRR11811979	Mus musculus	tissue	Lung
2364	-	0.00050305	SRR11811979	Mus musculus	tissue	Lung
2366	+	0.00060006	SRR11811979	Mus musculus	tissue	Lung
2380	+	0.000756859	SRR11811979	Mus musculus	tissue	Lung
2404	+	0.000637755	SRR11811979	Mus musculus	tissue	Lung
2406	+	0.000812678	SRR11811979	Mus musculus	tissue	Lung
4293	+	0.00016909	SRR11811979	Mus musculus	tissue	Lung
4308	+	0.000207297	SRR11811979	Mus musculus	tissue	Lung
4316	+	0.000180549	SRR11811979	Mus musculus	tissue	Lung
4343	+	0.000181561	SRR11811979	Mus musculus	tissue	Lung
6951	-	4.19516e-05	SRR11811979	Mus musculus	tissue	Lung
6954	-	0.000204809	SRR11811979	Mus musculus	tissue	Lung
6958	-	0.000167813	SRR11811979	Mus musculus	tissue	Lung
6966	-	0.000159483	SRR11811979	Mus musculus	tissue	Lung
6998	-	0.000760601	SRR11811979	Mus musculus	tissue	Lung
7009	-	0.00322711	SRR11811979	Mus musculus	tissue	Lung
7023	-	0.00224936	SRR11811979	Mus musculus	tissue	Lung
7033	-	0.00195312	SRR11811979	Mus musculus	tissue	Lung
7542	-	0.000256987	SRR11811979	Mus musculus	tissue	Lung
7552	-	5.99125e-05	SRR11811979	Mus musculus	tissue	Lung
7555	-	0.000676625	SRR11811979	Mus musculus	tissue	Lung
7565	-	0.000769442	SRR11811979	Mus musculus	tissue	Lung
7567	-	0.000281738	SRR11811979	Mus musculus	tissue	Lung
7568	-	0.000213311	SRR11811979	Mus musculus	tissue	Lung
7579	-	0.000776548	SRR11811979	Mus musculus	tissue	Lung
7588	-	0.000353157	SRR11811979	Mus musculus	tissue	Lung
7595	-	0.000398883	SRR11811979	Mus musculus	tissue	Lung
7596	-	0.000337752	SRR11811979	Mus musculus	tissue	Lung
7801	-	0.000206228	SRR11811979	Mus musculus	tissue	Lung
7802	-	0.000619451	SRR11811979	Mus musculus	tissue	Lung
7831	-	0.000129651	SRR11811979	Mus musculus	tissue	Lung
7835	-	0.000654707	SRR11811979	Mus musculus	tissue	Lung
7836	-	0.000272183	SRR11811979	Mus musculus	tissue	Lung
8242	-	0.00076599	SRR11811979	Mus musculus	tissue	Lung
8246	-	0.000374953	SRR11811979	Mus musculus	tissue	Lung
8248	-	0.000377644	SRR11811979	Mus musculus	tissue	Lung
8253	-	0.000897666	SRR11811979	Mus musculus	tissue	Lung
8259	-	0.000632111	SRR11811979	Mus musculus	tissue	Lung
8260	-	0.000627353	SRR11811979	Mus musculus	tissue	Lung
8263	-	0.00195059	SRR11811979	Mus musculus	tissue	Lung
8272	-	0.00136519	SRR11811979	Mus musculus	tissue	Lung
8275	-	0.001386	SRR11811979	Mus musculus	tissue	Lung
8278	-	0.00140449	SRR11811979	Mus musculus	tissue	Lung
8282	-	0.000702247	SRR11811979	Mus musculus	tissue	Lung
8284	-	0.00149477	SRR11811979	Mus musculus	tissue	Lung
8294	-	0.0010352	SRR11811979	Mus musculus	tissue	Lung
8296	-	0.00103093	SRR11811979	Mus musculus	tissue	Lung
8359	-	0.00265428	SRR11811979	Mus musculus	tissue	Lung
8362	-	0.000664011	SRR11811979	Mus musculus	tissue	Lung
8365	-	0.000616903	SRR11811979	Mus musculus	tissue	Lung
8383	-	0.000462963	SRR11811979	Mus musculus	tissue	Lung
8743	-	8.0565e-05	SRR11811979	Mus musculus	tissue	Lung
8749	-	0.000136986	SRR11811979	Mus musculus	tissue	Lung
8764	-	0.000137646	SRR11811979	Mus musculus	tissue	Lung
8765	-	0.000132714	SRR11811979	Mus musculus	tissue	Lung
8779	-	0.000300413	SRR11811979	Mus musculus	tissue	Lung
8955	+	0.000642605	SRR11811979	Mus musculus	tissue	Lung
8967	+	0.000111074	SRR11811979	Mus musculus	tissue	Lung
8972	+	4.7934e-05	SRR11811979	Mus musculus	tissue	Lung
8979	+	9.36461e-05	SRR11811979	Mus musculus	tissue	Lung
8981	+	0.000190186	SRR11811979	Mus musculus	tissue	Lung
8985	+	9.26655e-05	SRR11811979	Mus musculus	tissue	Lung
8993	+	8.57743e-05	SRR11811979	Mus musculus	tissue	Lung
9449	-	0.000326904	SRR11811979	Mus musculus	tissue	Lung
9475	-	0.00304692	SRR11811979	Mus musculus	tissue	Lung
9478	-	0.000588582	SRR11811979	Mus musculus	tissue	Lung
9485	-	0.000651466	SRR11811979	Mus musculus	tissue	Lung
9495	-	0.000596303	SRR11811979	Mus musculus	tissue	Lung
9508	-	0.00126342	SRR11811979	Mus musculus	tissue	Lung
9516	-	0.00125945	SRR11811979	Mus musculus	tissue	Lung
9523	-	0.00127307	SRR11811979	Mus musculus	tissue	Lung
9544	-	0.00222552	SRR11811979	Mus musculus	tissue	Lung
9577	-	0.00088574	SRR11811979	Mus musculus	tissue	Lung
11085	+	0.000154727	SRR11811979	Mus musculus	tissue	Lung
11090	+	0.000442641	SRR11811979	Mus musculus	tissue	Lung
11101	+	0.000148258	SRR11811979	Mus musculus	tissue	Lung
11120	+	8.16993e-05	SRR11811979	Mus musculus	tissue	Lung
11126	+	9.11411e-05	SRR11811979	Mus musculus	tissue	Lung
11667	+	7.31475e-05	SRR11811979	Mus musculus	tissue	Lung
11678	+	7.86411e-05	SRR11811979	Mus musculus	tissue	Lung
11684	+	0.000261963	SRR11811979	Mus musculus	tissue	Lung
11697	+	0.000212811	SRR11811979	Mus musculus	tissue	Lung
11822	+	0.000286266	SRR11811979	Mus musculus	tissue	Lung
11825	+	7.12555e-05	SRR11811979	Mus musculus	tissue	Lung
11826	+	0.000216967	SRR11811979	Mus musculus	tissue	Lung
11830	+	8.37521e-05	SRR11811979	Mus musculus	tissue	Lung
11839	+	0.000277675	SRR11811979	Mus musculus	tissue	Lung
11849	+	0.000521173	SRR11811979	Mus musculus	tissue	Lung
11854	+	0.0019305	SRR11811979	Mus musculus	tissue	Lung
11860	+	0.00286533	SRR11811979	Mus musculus	tissue	Lung
11861	+	0.0045045	SRR11811979	Mus musculus	tissue	Lung
11872	+	0.00157853	SRR11811979	Mus musculus	tissue	Lung
11875	+	0.000374672	SRR11811979	Mus musculus	tissue	Lung
11881	+	0.000142126	SRR11811979	Mus musculus	tissue	Lung
11887	+	0.000287356	SRR11811979	Mus musculus	tissue	Lung
11895	+	0.000134898	SRR11811979	Mus musculus	tissue	Lung
11896	+	0.00104159	SRR11811979	Mus musculus	tissue	Lung
12336	+	4.27204e-05	SRR11811979	Mus musculus	tissue	Lung
12337	+	0.000277778	SRR11811979	Mus musculus	tissue	Lung
12350	+	3.25807e-05	SRR11811979	Mus musculus	tissue	Lung
12377	+	8.9858e-05	SRR11811979	Mus musculus	tissue	Lung
12380	+	0.00015571	SRR11811979	Mus musculus	tissue	Lung
12381	+	5.97657e-05	SRR11811979	Mus musculus	tissue	Lung
12389	+	0.000196457	SRR11811979	Mus musculus	tissue	Lung
12410	+	0.000104275	SRR11811979	Mus musculus	tissue	Lung
12414	+	5.70353e-05	SRR11811979	Mus musculus	tissue	Lung
12417	+	0.00013412	SRR11811979	Mus musculus	tissue	Lung
12421	+	0.000990884	SRR11811979	Mus musculus	tissue	Lung
12422	+	0.000199164	SRR11811979	Mus musculus	tissue	Lung
12448	+	0.000484731	SRR11811979	Mus musculus	tissue	Lung
12449	+	0.000548546	SRR11811979	Mus musculus	tissue	Lung
13645	-	0.00118624	SRR11811979	Mus musculus	tissue	Lung
13655	-	0.00148148	SRR11811979	Mus musculus	tissue	Lung
13656	-	0.000474158	SRR11811979	Mus musculus	tissue	Lung
13674	-	0.000255102	SRR11811979	Mus musculus	tissue	Lung
13678	-	0.00067904	SRR11811979	Mus musculus	tissue	Lung
13698	-	0.0006	SRR11811979	Mus musculus	tissue	Lung
13705	-	0.000558763	SRR11811979	Mus musculus	tissue	Lung
13706	-	0.00068458	SRR11811979	Mus musculus	tissue	Lung
13741	-	0.000139101	SRR11811979	Mus musculus	tissue	Lung
13744	-	0.00113544	SRR11811979	Mus musculus	tissue	Lung
13746	-	0.000429123	SRR11811979	Mus musculus	tissue	Lung
14551	-	0.000153292	SRR11811979	Mus musculus	tissue	Lung
14552	-	0.000151137	SRR11811979	Mus musculus	tissue	Lung
14560	-	0.000154883	SRR11811979	Mus musculus	tissue	Lung
14586	-	0.000204918	SRR11811979	Mus musculus	tissue	Lung
14589	-	0.000240761	SRR11811979	Mus musculus	tissue	Lung
14600	-	0.000239435	SRR11811979	Mus musculus	tissue	Lung
14603	-	0.000500751	SRR11811979	Mus musculus	tissue	Lung
14610	-	0.000131096	SRR11811979	Mus musculus	tissue	Lung
14619	-	0.000169808	SRR11811979	Mus musculus	tissue	Lung
15074	+	0.000167462	SRR11811979	Mus musculus	tissue	Lung
15077	+	9.1416e-05	SRR11811979	Mus musculus	tissue	Lung
15085	+	9.64692e-05	SRR11811979	Mus musculus	tissue	Lung
15091	+	0.000513769	SRR11811979	Mus musculus	tissue	Lung
15092	+	0.000104395	SRR11811979	Mus musculus	tissue	Lung
15097	+	0.00032041	SRR11811979	Mus musculus	tissue	Lung
15111	+	0.000550176	SRR11811979	Mus musculus	tissue	Lung
15772	+	0.000192167	SRR11811979	Mus musculus	tissue	Lung
15792	+	4.27844e-05	SRR11811979	Mus musculus	tissue	Lung
15807	+	0.000189733	SRR11811979	Mus musculus	tissue	Lung
15809	+	0.000128822	SRR11811979	Mus musculus	tissue	Lung
15828	+	0.000211878	SRR11811979	Mus musculus	tissue	Lung
16631	-	0.00454287	SRR11811979	Mus musculus	tissue	Lung
16671	-	0.00198282	SRR11811979	Mus musculus	tissue	Lung
16680	-	0.00123153	SRR11811979	Mus musculus	tissue	Lung
16681	-	0.0018315	SRR11811979	Mus musculus	tissue	Lung
16692	-	0.000513347	SRR11811979	Mus musculus	tissue	Lung
17471	-	0.000774493	SRR11811979	Mus musculus	tissue	Lung
17475	-	0.000479674	SRR11811979	Mus musculus	tissue	Lung
17519	-	0.000195351	SRR11811979	Mus musculus	tissue	Lung
17520	-	0.000386847	SRR11811979	Mus musculus	tissue	Lung
17768	-	6.79791e-05	SRR11811979	Mus musculus	tissue	Lung
17769	-	0.000105738	SRR11811979	Mus musculus	tissue	Lung
17798	-	0.00017191	SRR11811979	Mus musculus	tissue	Lung
17810	-	0.000210084	SRR11811979	Mus musculus	tissue	Lung
17811	-	4.73597e-05	SRR11811979	Mus musculus	tissue	Lung
19014	+	2.2007e-05	SRR11811979	Mus musculus	tissue	Lung
19051	+	0.000107392	SRR11811979	Mus musculus	tissue	Lung
19054	+	5.39869e-05	SRR11811979	Mus musculus	tissue	Lung
19068	+	7.24546e-05	SRR11811979	Mus musculus	tissue	Lung
19077	+	0.000212865	SRR11811979	Mus musculus	tissue	Lung
19084	+	0.000245308	SRR11811979	Mus musculus	tissue	Lung
19733	-	0.000192706	SRR11811979	Mus musculus	tissue	Lung
19747	-	0.000460287	SRR11811979	Mus musculus	tissue	Lung
19755	-	0.000166196	SRR11811979	Mus musculus	tissue	Lung
19766	-	0.000146821	SRR11811979	Mus musculus	tissue	Lung
19770	-	6.31532e-05	SRR11811979	Mus musculus	tissue	Lung
19773	-	0.000126976	SRR11811979	Mus musculus	tissue	Lung
19778	-	0.000169727	SRR11811979	Mus musculus	tissue	Lung
19783	-	7.62311e-05	SRR11811979	Mus musculus	tissue	Lung
19790	-	0.000583751	SRR11811979	Mus musculus	tissue	Lung
19791	-	6.82664e-05	SRR11811979	Mus musculus	tissue	Lung
20662	+	0.000108038	SRR11811979	Mus musculus	tissue	Lung
20689	+	0.000213038	SRR11811979	Mus musculus	tissue	Lung
20696	+	0.000109637	SRR11811979	Mus musculus	tissue	Lung
20705	+	0.000210704	SRR11811979	Mus musculus	tissue	Lung
20721	+	0.000795093	SRR11811979	Mus musculus	tissue	Lung
21382	-	0.002331	SRR11811979	Mus musculus	tissue	Lung
21402	-	0.00129241	SRR11811979	Mus musculus	tissue	Lung
21406	-	0.00116857	SRR11811979	Mus musculus	tissue	Lung
21426	-	0.00176768	SRR11811979	Mus musculus	tissue	Lung
22407	+	0.0011107	SRR11811979	Mus musculus	tissue	Lung
22412	+	0.000804829	SRR11811979	Mus musculus	tissue	Lung
22418	+	0.0014771	SRR11811979	Mus musculus	tissue	Lung
22438	+	0.00534759	SRR11811979	Mus musculus	tissue	Lung
22457	+	0.00140252	SRR11811979	Mus musculus	tissue	Lung
22461	+	0.00443131	SRR11811979	Mus musculus	tissue	Lung
22466	+	0.00478469	SRR11811979	Mus musculus	tissue	Lung
22655	-	0.000180294	SRR11811979	Mus musculus	tissue	Lung
22660	-	0.000449479	SRR11811979	Mus musculus	tissue	Lung
22665	-	0.000178047	SRR11811979	Mus musculus	tissue	Lung
22692	-	0.000680735	SRR11811979	Mus musculus	tissue	Lung
22693	-	0.000675219	SRR11811979	Mus musculus	tissue	Lung
23070	-	0.000230234	SRR11811979	Mus musculus	tissue	Lung
23094	-	0.000223714	SRR11811979	Mus musculus	tissue	Lung
23097	-	0.000219298	SRR11811979	Mus musculus	tissue	Lung
23112	-	0.000487852	SRR11811979	Mus musculus	tissue	Lung
24353	+	0.00251889	SRR11811979	Mus musculus	tissue	Lung
24360	+	0.000678887	SRR11811979	Mus musculus	tissue	Lung
24361	+	0.000239751	SRR11811979	Mus musculus	tissue	Lung
24366	+	0.000252653	SRR11811979	Mus musculus	tissue	Lung
24367	+	0.00090854	SRR11811979	Mus musculus	tissue	Lung
24373	+	0.000304136	SRR11811979	Mus musculus	tissue	Lung
24383	+	0.000975927	SRR11811979	Mus musculus	tissue	Lung
24388	+	0.00123191	SRR11811979	Mus musculus	tissue	Lung
24389	+	0.000318573	SRR11811979	Mus musculus	tissue	Lung
24401	+	0.000286287	SRR11811979	Mus musculus	tissue	Lung
24403	+	0.000285633	SRR11811979	Mus musculus	tissue	Lung
24408	+	0.000297442	SRR11811979	Mus musculus	tissue	Lung
24409	+	0.000311915	SRR11811979	Mus musculus	tissue	Lung
26206	+	0.000196136	SRR11811979	Mus musculus	tissue	Lung
26219	+	0.000545504	SRR11811979	Mus musculus	tissue	Lung
26245	+	0.000179099	SRR11811979	Mus musculus	tissue	Lung
26249	+	0.00052233	SRR11811979	Mus musculus	tissue	Lung
26280	+	0.000316156	SRR11811979	Mus musculus	tissue	Lung
26560	-	0.000455996	SRR11811979	Mus musculus	tissue	Lung
26587	-	9.43574e-05	SRR11811979	Mus musculus	tissue	Lung
26590	-	0.000274073	SRR11811979	Mus musculus	tissue	Lung
26609	-	0.000175757	SRR11811979	Mus musculus	tissue	Lung
26714	-	5.27009e-05	SRR11811979	Mus musculus	tissue	Lung
26719	-	0.000145872	SRR11811979	Mus musculus	tissue	Lung
26729	-	0.000174907	SRR11811979	Mus musculus	tissue	Lung
26765	-	0.000140548	SRR11811979	Mus musculus	tissue	Lung
27189	-	0.000515907	SRR11811979	Mus musculus	tissue	Lung
27205	-	0.000226912	SRR11811979	Mus musculus	tissue	Lung
27220	-	0.000602674	SRR11811979	Mus musculus	tissue	Lung
27245	-	0.000313205	SRR11811979	Mus musculus	tissue	Lung
27248	-	0.0001287	SRR11811979	Mus musculus	tissue	Lung
28225	+	0.000241962	SRR11811979	Mus musculus	tissue	Lung
28247	+	0.000113255	SRR11811979	Mus musculus	tissue	Lung
28259	+	8.61079e-05	SRR11811979	Mus musculus	tissue	Lung
28267	+	0.000119541	SRR11811979	Mus musculus	tissue	Lung
28268	+	8.07494e-05	SRR11811979	Mus musculus	tissue	Lung
29020	+	4.61531e-05	SRR11811979	Mus musculus	tissue	Lung
29054	+	6.94975e-05	SRR11811979	Mus musculus	tissue	Lung
29060	+	0.000130967	SRR11811979	Mus musculus	tissue	Lung
29069	+	0.000166345	SRR11811979	Mus musculus	tissue	Lung
29071	+	0.000380057	SRR11811979	Mus musculus	tissue	Lung
29084	+	0.000414007	SRR11811979	Mus musculus	tissue	Lung
29089	+	0.000436713	SRR11811979	Mus musculus	tissue	Lung
29806	+	0.000521014	SRR11811979	Mus musculus	tissue	Lung
29814	+	0.000330415	SRR11811979	Mus musculus	tissue	Lung
29818	+	0.000492045	SRR11811979	Mus musculus	tissue	Lung
29819	+	0.00033557	SRR11811979	Mus musculus	tissue	Lung
29824	+	0.000350018	SRR11811979	Mus musculus	tissue	Lung
1793	+	0.000122404	SRR11811980	Mus musculus	tissue	Lung
1794	+	4.31034e-05	SRR11811980	Mus musculus	tissue	Lung
1799	+	0.000160875	SRR11811980	Mus musculus	tissue	Lung
1804	+	4.29756e-05	SRR11811980	Mus musculus	tissue	Lung
1810	+	0.000212413	SRR11811980	Mus musculus	tissue	Lung
1814	+	0.000112032	SRR11811980	Mus musculus	tissue	Lung
1819	+	0.000360072	SRR11811980	Mus musculus	tissue	Lung
2820	-	0.000363059	SRR11811980	Mus musculus	tissue	Lung
2824	-	0.000325007	SRR11811980	Mus musculus	tissue	Lung
2839	-	9.24556e-05	SRR11811980	Mus musculus	tissue	Lung
2868	-	0.000250847	SRR11811980	Mus musculus	tissue	Lung
2876	-	0.000392619	SRR11811980	Mus musculus	tissue	Lung
6377	+	0.000162707	SRR11811980	Mus musculus	tissue	Lung
6378	+	0.000172087	SRR11811980	Mus musculus	tissue	Lung
6403	+	0.000134789	SRR11811980	Mus musculus	tissue	Lung
6442	+	0.000273935	SRR11811980	Mus musculus	tissue	Lung
6928	-	0.000196271	SRR11811980	Mus musculus	tissue	Lung
6931	-	0.00020829	SRR11811980	Mus musculus	tissue	Lung
6932	-	0.00031689	SRR11811980	Mus musculus	tissue	Lung
6945	-	0.000594059	SRR11811980	Mus musculus	tissue	Lung
6965	-	0.000477555	SRR11811980	Mus musculus	tissue	Lung
6966	-	0.000461467	SRR11811980	Mus musculus	tissue	Lung
7022	-	0.00126904	SRR11811980	Mus musculus	tissue	Lung
7023	-	0.00116144	SRR11811980	Mus musculus	tissue	Lung
7030	-	0.00118483	SRR11811980	Mus musculus	tissue	Lung
7045	-	0.00120627	SRR11811980	Mus musculus	tissue	Lung
7054	-	0.00107066	SRR11811980	Mus musculus	tissue	Lung
7075	-	0.0016129	SRR11811980	Mus musculus	tissue	Lung
7084	-	0.00201748	SRR11811980	Mus musculus	tissue	Lung
7087	-	0.00128866	SRR11811980	Mus musculus	tissue	Lung
7106	-	0.00204638	SRR11811980	Mus musculus	tissue	Lung
7421	-	0.00108108	SRR11811980	Mus musculus	tissue	Lung
7435	-	0.00130321	SRR11811980	Mus musculus	tissue	Lung
7453	-	0.000718391	SRR11811980	Mus musculus	tissue	Lung
7454	-	0.000708968	SRR11811980	Mus musculus	tissue	Lung
7489	-	0.000477441	SRR11811980	Mus musculus	tissue	Lung
9546	-	0.00234192	SRR11811980	Mus musculus	tissue	Lung
9555	-	0.00236407	SRR11811980	Mus musculus	tissue	Lung
9557	-	0.00218579	SRR11811980	Mus musculus	tissue	Lung
9578	-	0.00146843	SRR11811980	Mus musculus	tissue	Lung
10284	-	0.000747105	SRR11811980	Mus musculus	tissue	Lung
10294	-	0.00525394	SRR11811980	Mus musculus	tissue	Lung
10297	-	0.0117647	SRR11811980	Mus musculus	tissue	Lung
10306	-	0.000666667	SRR11811980	Mus musculus	tissue	Lung
10311	-	0.0015932	SRR11811980	Mus musculus	tissue	Lung
10320	-	0.00111607	SRR11811980	Mus musculus	tissue	Lung
10321	-	0.000527983	SRR11811980	Mus musculus	tissue	Lung
11568	-	0.00195886	SRR11811980	Mus musculus	tissue	Lung
11573	-	0.00164339	SRR11811980	Mus musculus	tissue	Lung
11604	-	0.000629525	SRR11811980	Mus musculus	tissue	Lung
11607	-	0.000614251	SRR11811980	Mus musculus	tissue	Lung
11612	-	0.000476985	SRR11811980	Mus musculus	tissue	Lung
11614	-	0.000488878	SRR11811980	Mus musculus	tissue	Lung
19040	+	6.09868e-05	SRR11811980	Mus musculus	tissue	Lung
19046	+	0.000198741	SRR11811980	Mus musculus	tissue	Lung
19051	+	6.28615e-05	SRR11811980	Mus musculus	tissue	Lung
19062	+	0.000124984	SRR11811980	Mus musculus	tissue	Lung
19067	+	6.60851e-05	SRR11811980	Mus musculus	tissue	Lung
19068	+	0.000200267	SRR11811980	Mus musculus	tissue	Lung
19077	+	7.46826e-05	SRR11811980	Mus musculus	tissue	Lung
20163	+	0.000124595	SRR11811980	Mus musculus	tissue	Lung
20198	+	0.000580383	SRR11811980	Mus musculus	tissue	Lung
20212	+	0.00081103	SRR11811980	Mus musculus	tissue	Lung
20220	+	0.00107643	SRR11811980	Mus musculus	tissue	Lung
20230	+	0.00127877	SRR11811980	Mus musculus	tissue	Lung
20236	+	0.0145228	SRR11811980	Mus musculus	tissue	Lung
23023	-	0.000151999	SRR11811980	Mus musculus	tissue	Lung
23024	-	0.000284941	SRR11811980	Mus musculus	tissue	Lung
23030	-	0.00013816	SRR11811980	Mus musculus	tissue	Lung
23050	-	7.32547e-05	SRR11811980	Mus musculus	tissue	Lung
23051	-	0.000231018	SRR11811980	Mus musculus	tissue	Lung
23062	-	0.000112765	SRR11811980	Mus musculus	tissue	Lung
23070	-	0.000133797	SRR11811980	Mus musculus	tissue	Lung
23071	-	0.00065591	SRR11811980	Mus musculus	tissue	Lung
23074	-	0.000424268	SRR11811980	Mus musculus	tissue	Lung
23075	-	0.000281373	SRR11811980	Mus musculus	tissue	Lung
23829	+	0.000226313	SRR11811980	Mus musculus	tissue	Lung
23863	+	0.000352144	SRR11811980	Mus musculus	tissue	Lung
23872	+	0.000199362	SRR11811980	Mus musculus	tissue	Lung
23881	+	0.000222742	SRR11811980	Mus musculus	tissue	Lung
23884	+	0.000245942	SRR11811980	Mus musculus	tissue	Lung
27554	-	0.00179856	SRR11811980	Mus musculus	tissue	Lung
27560	-	0.00221729	SRR11811980	Mus musculus	tissue	Lung
27564	-	0.00377358	SRR11811980	Mus musculus	tissue	Lung
27580	-	0.000868056	SRR11811980	Mus musculus	tissue	Lung
27581	-	0.00164204	SRR11811980	Mus musculus	tissue	Lung
27586	-	0.000791766	SRR11811980	Mus musculus	tissue	Lung
27591	-	0.000784314	SRR11811980	Mus musculus	tissue	Lung
27616	-	0.000550358	SRR11811980	Mus musculus	tissue	Lung
27627	-	0.00059312	SRR11811980	Mus musculus	tissue	Lung
27714	+	0.000289771	SRR11811980	Mus musculus	tissue	Lung
27745	+	0.000104741	SRR11811980	Mus musculus	tissue	Lung
27755	+	0.000205051	SRR11811980	Mus musculus	tissue	Lung
27773	+	8.61104e-05	SRR11811980	Mus musculus	tissue	Lung
27774	+	9.03424e-05	SRR11811980	Mus musculus	tissue	Lung
27784	+	0.000151534	SRR11811980	Mus musculus	tissue	Lung
27821	+	5.20102e-05	SRR11811980	Mus musculus	tissue	Lung
28124	-	0.000111508	SRR11811980	Mus musculus	tissue	Lung
28172	-	0.000511817	SRR11811980	Mus musculus	tissue	Lung
28181	-	0.000810797	SRR11811980	Mus musculus	tissue	Lung
28189	-	0.000100766	SRR11811980	Mus musculus	tissue	Lung
29559	-	0.000261051	SRR11811980	Mus musculus	tissue	Lung
29566	-	0.000256257	SRR11811980	Mus musculus	tissue	Lung
29568	-	0.000159706	SRR11811980	Mus musculus	tissue	Lung
29599	-	4.2443e-05	SRR11811980	Mus musculus	tissue	Lung
29604	-	4.29221e-05	SRR11811980	Mus musculus	tissue	Lung
29609	-	0.000137281	SRR11811980	Mus musculus	tissue	Lung
29610	-	9.04241e-05	SRR11811980	Mus musculus	tissue	Lung
2015	+	0.00155612	SRR11811981	Mus musculus	tissue	Lung
2024	+	0.000190078	SRR11811981	Mus musculus	tissue	Lung
2039	+	0.000236407	SRR11811981	Mus musculus	tissue	Lung
2042	+	0.000253743	SRR11811981	Mus musculus	tissue	Lung
2043	+	0.000260824	SRR11811981	Mus musculus	tissue	Lung
2046	+	0.000290107	SRR11811981	Mus musculus	tissue	Lung
2056	+	0.000417798	SRR11811981	Mus musculus	tissue	Lung
2057	+	0.00119095	SRR11811981	Mus musculus	tissue	Lung
2064	+	0.000396668	SRR11811981	Mus musculus	tissue	Lung
2069	+	0.000192604	SRR11811981	Mus musculus	tissue	Lung
2287	-	9.6768e-05	SRR11811981	Mus musculus	tissue	Lung
2297	-	6.72812e-05	SRR11811981	Mus musculus	tissue	Lung
2300	-	0.000218866	SRR11811981	Mus musculus	tissue	Lung
2302	-	0.000125518	SRR11811981	Mus musculus	tissue	Lung
2326	-	0.000354925	SRR11811981	Mus musculus	tissue	Lung
3128	-	0.0017301	SRR11811981	Mus musculus	tissue	Lung
3160	-	0.00806452	SRR11811981	Mus musculus	tissue	Lung
3979	+	0.000310559	SRR11811981	Mus musculus	tissue	Lung
3983	+	0.00029163	SRR11811981	Mus musculus	tissue	Lung
3997	+	0.000282087	SRR11811981	Mus musculus	tissue	Lung
4000	+	0.000601685	SRR11811981	Mus musculus	tissue	Lung
4001	+	0.000304785	SRR11811981	Mus musculus	tissue	Lung
4004	+	0.00031746	SRR11811981	Mus musculus	tissue	Lung
4013	+	0.000344709	SRR11811981	Mus musculus	tissue	Lung
4027	+	0.000325521	SRR11811981	Mus musculus	tissue	Lung
4032	+	0.000334001	SRR11811981	Mus musculus	tissue	Lung
4034	+	0.000365364	SRR11811981	Mus musculus	tissue	Lung
4149	-	0.000336247	SRR11811981	Mus musculus	tissue	Lung
4152	-	0.000288517	SRR11811981	Mus musculus	tissue	Lung
4167	-	0.000591453	SRR11811981	Mus musculus	tissue	Lung
4174	-	0.00026936	SRR11811981	Mus musculus	tissue	Lung
4192	-	0.000990099	SRR11811981	Mus musculus	tissue	Lung
6634	-	0.000166583	SRR11811981	Mus musculus	tissue	Lung
6658	-	0.000129988	SRR11811981	Mus musculus	tissue	Lung
6668	-	0.000257632	SRR11811981	Mus musculus	tissue	Lung
6673	-	0.00024664	SRR11811981	Mus musculus	tissue	Lung
6685	-	0.000456673	SRR11811981	Mus musculus	tissue	Lung
6691	-	0.000230494	SRR11811981	Mus musculus	tissue	Lung
6698	-	0.00028165	SRR11811981	Mus musculus	tissue	Lung
6699	-	0.000266383	SRR11811981	Mus musculus	tissue	Lung
7682	-	0.00961538	SRR11811981	Mus musculus	tissue	Lung
7714	-	0.00480769	SRR11811981	Mus musculus	tissue	Lung
7726	-	0.00653595	SRR11811981	Mus musculus	tissue	Lung
7729	-	0.00607903	SRR11811981	Mus musculus	tissue	Lung
7762	-	0.00118343	SRR11811981	Mus musculus	tissue	Lung
7773	-	0.00106045	SRR11811981	Mus musculus	tissue	Lung
7783	-	0.000786782	SRR11811981	Mus musculus	tissue	Lung
8439	-	0.00181028	SRR11811981	Mus musculus	tissue	Lung
8473	-	0.000789266	SRR11811981	Mus musculus	tissue	Lung
8485	-	0.000997672	SRR11811981	Mus musculus	tissue	Lung
8489	-	0.00102687	SRR11811981	Mus musculus	tissue	Lung
8506	-	0.000788395	SRR11811981	Mus musculus	tissue	Lung
9721	-	0.000136827	SRR11811981	Mus musculus	tissue	Lung
9734	-	0.000242689	SRR11811981	Mus musculus	tissue	Lung
9739	-	7.14694e-05	SRR11811981	Mus musculus	tissue	Lung
9747	-	0.000292654	SRR11811981	Mus musculus	tissue	Lung
9885	+	0.000160966	SRR11811981	Mus musculus	tissue	Lung
9889	+	0.000156104	SRR11811981	Mus musculus	tissue	Lung
9897	+	0.000205719	SRR11811981	Mus musculus	tissue	Lung
9899	+	0.000137268	SRR11811981	Mus musculus	tissue	Lung
9906	+	0.000259437	SRR11811981	Mus musculus	tissue	Lung
9909	+	0.00013776	SRR11811981	Mus musculus	tissue	Lung
9912	+	0.000132406	SRR11811981	Mus musculus	tissue	Lung
9917	+	0.0002367	SRR11811981	Mus musculus	tissue	Lung
9925	+	0.000221031	SRR11811981	Mus musculus	tissue	Lung
9926	+	0.00023359	SRR11811981	Mus musculus	tissue	Lung
9932	+	0.000298107	SRR11811981	Mus musculus	tissue	Lung
9935	+	0.000231589	SRR11811981	Mus musculus	tissue	Lung
9938	+	0.00034251	SRR11811981	Mus musculus	tissue	Lung
9942	+	0.000569326	SRR11811981	Mus musculus	tissue	Lung
9946	+	0.00026713	SRR11811981	Mus musculus	tissue	Lung
9949	+	0.00022779	SRR11811981	Mus musculus	tissue	Lung
9963	+	0.000223239	SRR11811981	Mus musculus	tissue	Lung
10990	+	0.000750188	SRR11811981	Mus musculus	tissue	Lung
10991	+	0.000777001	SRR11811981	Mus musculus	tissue	Lung
10994	+	0.000788851	SRR11811981	Mus musculus	tissue	Lung
11000	+	0.000777202	SRR11811981	Mus musculus	tissue	Lung
11023	+	0.000722717	SRR11811981	Mus musculus	tissue	Lung
11024	+	0.000801496	SRR11811981	Mus musculus	tissue	Lung
11041	+	0.000757767	SRR11811981	Mus musculus	tissue	Lung
14492	-	0.000444543	SRR11811981	Mus musculus	tissue	Lung
14501	-	0.000540735	SRR11811981	Mus musculus	tissue	Lung
14526	-	0.0010761	SRR11811981	Mus musculus	tissue	Lung
14551	-	0.000324675	SRR11811981	Mus musculus	tissue	Lung
14552	-	0.000212472	SRR11811981	Mus musculus	tissue	Lung
14589	-	0.000430663	SRR11811981	Mus musculus	tissue	Lung
14592	-	0.000280151	SRR11811981	Mus musculus	tissue	Lung
14595	-	0.000279564	SRR11811981	Mus musculus	tissue	Lung
14623	-	0.000445137	SRR11811981	Mus musculus	tissue	Lung
14642	-	0.00105396	SRR11811981	Mus musculus	tissue	Lung
14646	-	0.000812513	SRR11811981	Mus musculus	tissue	Lung
14820	+	0.000488162	SRR11811981	Mus musculus	tissue	Lung
14844	+	0.000947867	SRR11811981	Mus musculus	tissue	Lung
14856	+	0.000256542	SRR11811981	Mus musculus	tissue	Lung
14876	+	0.000313185	SRR11811981	Mus musculus	tissue	Lung
14888	+	0.00101937	SRR11811981	Mus musculus	tissue	Lung
17737	+	5.56948e-05	SRR11811981	Mus musculus	tissue	Lung
17743	+	5.28793e-05	SRR11811981	Mus musculus	tissue	Lung
17758	+	2.64159e-05	SRR11811981	Mus musculus	tissue	Lung
17759	+	0.000137954	SRR11811981	Mus musculus	tissue	Lung
17770	+	7.77504e-05	SRR11811981	Mus musculus	tissue	Lung
17783	+	2.81421e-05	SRR11811981	Mus musculus	tissue	Lung
17787	+	0.000167565	SRR11811981	Mus musculus	tissue	Lung
17792	+	2.95552e-05	SRR11811981	Mus musculus	tissue	Lung
17986	+	0.000740192	SRR11811981	Mus musculus	tissue	Lung
17987	+	0.000743494	SRR11811981	Mus musculus	tissue	Lung
17998	+	0.00108774	SRR11811981	Mus musculus	tissue	Lung
18001	+	0.000757289	SRR11811981	Mus musculus	tissue	Lung
18010	+	0.000590842	SRR11811981	Mus musculus	tissue	Lung
19638	-	0.00236128	SRR11811981	Mus musculus	tissue	Lung
19640	-	0.00183993	SRR11811981	Mus musculus	tissue	Lung
19653	-	0.000864678	SRR11811981	Mus musculus	tissue	Lung
19685	-	0.000944644	SRR11811981	Mus musculus	tissue	Lung
19691	-	0.00034656	SRR11811981	Mus musculus	tissue	Lung
19692	-	0.000172028	SRR11811981	Mus musculus	tissue	Lung
19701	-	0.000146843	SRR11811981	Mus musculus	tissue	Lung
19704	-	0.000141103	SRR11811981	Mus musculus	tissue	Lung
20314	-	0.000588351	SRR11811981	Mus musculus	tissue	Lung
20322	-	0.000782014	SRR11811981	Mus musculus	tissue	Lung
20337	-	0.000382702	SRR11811981	Mus musculus	tissue	Lung
20346	-	0.000377786	SRR11811981	Mus musculus	tissue	Lung
20702	+	0.000156863	SRR11811981	Mus musculus	tissue	Lung
20705	+	0.000497347	SRR11811981	Mus musculus	tissue	Lung
20711	+	0.000170068	SRR11811981	Mus musculus	tissue	Lung
20712	+	0.000175254	SRR11811981	Mus musculus	tissue	Lung
20716	+	0.000353857	SRR11811981	Mus musculus	tissue	Lung
20724	+	0.000721111	SRR11811981	Mus musculus	tissue	Lung
20729	+	0.000206398	SRR11811981	Mus musculus	tissue	Lung
20742	+	0.000530504	SRR11811981	Mus musculus	tissue	Lung
20743	+	0.000534759	SRR11811981	Mus musculus	tissue	Lung
20755	+	0.000530504	SRR11811981	Mus musculus	tissue	Lung
20761	+	0.000558036	SRR11811981	Mus musculus	tissue	Lung
20766	+	0.00164024	SRR11811981	Mus musculus	tissue	Lung
20770	+	0.00067981	SRR11811981	Mus musculus	tissue	Lung
20772	+	0.000787402	SRR11811981	Mus musculus	tissue	Lung
22590	+	0.000740631	SRR11811981	Mus musculus	tissue	Lung
22629	+	0.000367782	SRR11811981	Mus musculus	tissue	Lung
22634	+	0.00038625	SRR11811981	Mus musculus	tissue	Lung
22656	+	0.000461042	SRR11811981	Mus musculus	tissue	Lung
22666	+	0.000318725	SRR11811981	Mus musculus	tissue	Lung
23559	-	0.000167757	SRR11811981	Mus musculus	tissue	Lung
23560	-	0.00032113	SRR11811981	Mus musculus	tissue	Lung
23569	-	0.000339156	SRR11811981	Mus musculus	tissue	Lung
23571	-	0.000364033	SRR11811981	Mus musculus	tissue	Lung
23573	-	0.000917768	SRR11811981	Mus musculus	tissue	Lung
23581	-	0.000202716	SRR11811981	Mus musculus	tissue	Lung
23596	-	0.00484262	SRR11811981	Mus musculus	tissue	Lung
23599	-	0.0060241	SRR11811981	Mus musculus	tissue	Lung
23617	-	0.0105263	SRR11811981	Mus musculus	tissue	Lung
23620	-	0.00980392	SRR11811981	Mus musculus	tissue	Lung
23622	-	0.00934579	SRR11811981	Mus musculus	tissue	Lung
23626	-	0.003663	SRR11811981	Mus musculus	tissue	Lung
23633	-	0.00298507	SRR11811981	Mus musculus	tissue	Lung
23640	-	0.0015674	SRR11811981	Mus musculus	tissue	Lung
23641	-	0.00153846	SRR11811981	Mus musculus	tissue	Lung
23645	-	0.00138889	SRR11811981	Mus musculus	tissue	Lung
23650	-	0.00129366	SRR11811981	Mus musculus	tissue	Lung
23654	-	0.00108578	SRR11811981	Mus musculus	tissue	Lung
23658	-	0.000994036	SRR11811981	Mus musculus	tissue	Lung
23659	-	0.000896057	SRR11811981	Mus musculus	tissue	Lung
25729	-	0.000196203	SRR11811981	Mus musculus	tissue	Lung
25732	-	0.000305157	SRR11811981	Mus musculus	tissue	Lung
25750	-	0.00019984	SRR11811981	Mus musculus	tissue	Lung
25772	-	0.000107782	SRR11811981	Mus musculus	tissue	Lung
25773	-	0.000106975	SRR11811981	Mus musculus	tissue	Lung
25778	-	0.000110169	SRR11811981	Mus musculus	tissue	Lung
28110	-	0.000365524	SRR11811981	Mus musculus	tissue	Lung
28157	-	0.000133669	SRR11811981	Mus musculus	tissue	Lung
28172	-	0.000339812	SRR11811981	Mus musculus	tissue	Lung
28181	-	0.000510658	SRR11811981	Mus musculus	tissue	Lung
28219	-	0.000118688	SRR11811981	Mus musculus	tissue	Lung
29270	-	0.000948317	SRR11811981	Mus musculus	tissue	Lung
29283	-	0.000310414	SRR11811981	Mus musculus	tissue	Lung
29293	-	0.000234467	SRR11811981	Mus musculus	tissue	Lung
29331	-	0.000131053	SRR11811981	Mus musculus	tissue	Lung
29716	+	0.000405268	SRR11811981	Mus musculus	tissue	Lung
29720	+	0.000387672	SRR11811981	Mus musculus	tissue	Lung
29723	+	0.00018406	SRR11811981	Mus musculus	tissue	Lung
29731	+	0.000351185	SRR11811981	Mus musculus	tissue	Lung
29735	+	0.000174064	SRR11811981	Mus musculus	tissue	Lung
29740	+	0.000174917	SRR11811981	Mus musculus	tissue	Lung
29749	+	0.000241896	SRR11811981	Mus musculus	tissue	Lung
29756	+	0.000366603	SRR11811981	Mus musculus	tissue	Lung
29761	+	9.17684e-05	SRR11811981	Mus musculus	tissue	Lung
29767	+	0.00053414	SRR11811981	Mus musculus	tissue	Lung
29776	+	9.65904e-05	SRR11811981	Mus musculus	tissue	Lung
29790	+	0.000155618	SRR11811981	Mus musculus	tissue	Lung
29792	+	0.000186706	SRR11811981	Mus musculus	tissue	Lung
22390	+	6.61201e-05	SRR11934383	Homo sapiens	organoids	Cardiomyocytes
22394	+	0.000211015	SRR11934383	Homo sapiens	organoids	Cardiomyocytes
22400	+	0.000138074	SRR11934383	Homo sapiens	organoids	Cardiomyocytes
22407	+	0.000140469	SRR11934383	Homo sapiens	organoids	Cardiomyocytes
22418	+	0.000164244	SRR11934383	Homo sapiens	organoids	Cardiomyocytes
22429	+	0.000247198	SRR11934383	Homo sapiens	organoids	Cardiomyocytes
25866	+	4.92134e-05	SRR11934383	Homo sapiens	organoids	Cardiomyocytes
25871	+	9.95405e-05	SRR11934383	Homo sapiens	organoids	Cardiomyocytes
25876	+	6.75505e-05	SRR11934383	Homo sapiens	organoids	Cardiomyocytes
25881	+	0.00011117	SRR11934383	Homo sapiens	organoids	Cardiomyocytes
25900	+	0.000369297	SRR11934383	Homo sapiens	organoids	Cardiomyocytes
26249	+	0.000111258	SRR11934383	Homo sapiens	organoids	Cardiomyocytes
26253	+	9.93727e-05	SRR11934383	Homo sapiens	organoids	Cardiomyocytes
26275	+	0.000813725	SRR11934383	Homo sapiens	organoids	Cardiomyocytes
26319	+	0.0146054	SRR11934383	Homo sapiens	organoids	Cardiomyocytes
27399	+	0.000185847	SRR11934383	Homo sapiens	organoids	Cardiomyocytes
27423	+	9.98569e-05	SRR11934383	Homo sapiens	organoids	Cardiomyocytes
27424	+	8.3172e-05	SRR11934383	Homo sapiens	organoids	Cardiomyocytes
27446	+	0.000138287	SRR11934383	Homo sapiens	organoids	Cardiomyocytes
27452	+	0.000117138	SRR11934383	Homo sapiens	organoids	Cardiomyocytes
27456	+	8.18969e-05	SRR11934383	Homo sapiens	organoids	Cardiomyocytes
27466	+	0.000112424	SRR11934383	Homo sapiens	organoids	Cardiomyocytes
27472	+	0.000218197	SRR11934383	Homo sapiens	organoids	Cardiomyocytes
27868	+	0.000148022	SRR11934383	Homo sapiens	organoids	Cardiomyocytes
27873	+	0.000173558	SRR11934383	Homo sapiens	organoids	Cardiomyocytes
27914	+	0.000115103	SRR11934383	Homo sapiens	organoids	Cardiomyocytes
27927	+	0.000101771	SRR11934383	Homo sapiens	organoids	Cardiomyocytes
27932	+	0.000193078	SRR11934383	Homo sapiens	organoids	Cardiomyocytes
27946	+	5.34515e-05	SRR11934383	Homo sapiens	organoids	Cardiomyocytes
27947	+	0.000152091	SRR11934383	Homo sapiens	organoids	Cardiomyocytes
27954	+	0.00011772	SRR11934383	Homo sapiens	organoids	Cardiomyocytes
27959	+	8.92614e-05	SRR11934383	Homo sapiens	organoids	Cardiomyocytes
27969	+	9.18129e-05	SRR11934383	Homo sapiens	organoids	Cardiomyocytes
27973	+	7.987e-05	SRR11934383	Homo sapiens	organoids	Cardiomyocytes
28608	+	0.000137276	SRR11934383	Homo sapiens	organoids	Cardiomyocytes
28612	+	8.91239e-05	SRR11934383	Homo sapiens	organoids	Cardiomyocytes
28627	+	0.000152124	SRR11934383	Homo sapiens	organoids	Cardiomyocytes
28653	+	0.000160901	SRR11934383	Homo sapiens	organoids	Cardiomyocytes
28654	+	0.000748266	SRR11934383	Homo sapiens	organoids	Cardiomyocytes
28666	+	0.00291829	SRR11934383	Homo sapiens	organoids	Cardiomyocytes
29016	+	8.07077e-05	SRR11934383	Homo sapiens	organoids	Cardiomyocytes
29019	+	0.000210209	SRR11934383	Homo sapiens	organoids	Cardiomyocytes
29040	+	0.000109864	SRR11934383	Homo sapiens	organoids	Cardiomyocytes
29053	+	8.58894e-05	SRR11934383	Homo sapiens	organoids	Cardiomyocytes
29084	+	0.000119427	SRR11934383	Homo sapiens	organoids	Cardiomyocytes
29408	+	0.000105704	SRR11934383	Homo sapiens	organoids	Cardiomyocytes
29436	+	0.000147357	SRR11934383	Homo sapiens	organoids	Cardiomyocytes
29437	+	0.00010926	SRR11934383	Homo sapiens	organoids	Cardiomyocytes
29442	+	0.000228055	SRR11934383	Homo sapiens	organoids	Cardiomyocytes
4978	-	7.48559e-05	SRR11934384	Homo sapiens	organoids	Cardiomyocytes
4986	-	0.00232666	SRR11934384	Homo sapiens	organoids	Cardiomyocytes
4996	-	0.000418585	SRR11934384	Homo sapiens	organoids	Cardiomyocytes
5024	-	0.000200562	SRR11934384	Homo sapiens	organoids	Cardiomyocytes
5028	-	0.000630385	SRR11934384	Homo sapiens	organoids	Cardiomyocytes
5033	-	0.00131897	SRR11934384	Homo sapiens	organoids	Cardiomyocytes
5045	-	0.0004865	SRR11934384	Homo sapiens	organoids	Cardiomyocytes
5046	-	0.000497636	SRR11934384	Homo sapiens	organoids	Cardiomyocytes
13747	+	0.000218103	SRR11934384	Homo sapiens	organoids	Cardiomyocytes
13748	+	0.000214869	SRR11934384	Homo sapiens	organoids	Cardiomyocytes
13753	+	0.000255363	SRR11934384	Homo sapiens	organoids	Cardiomyocytes
13756	+	0.000269469	SRR11934384	Homo sapiens	organoids	Cardiomyocytes
13758	+	0.00027972	SRR11934384	Homo sapiens	organoids	Cardiomyocytes
13773	+	0.000276319	SRR11934384	Homo sapiens	organoids	Cardiomyocytes
13778	+	0.000270124	SRR11934384	Homo sapiens	organoids	Cardiomyocytes
13782	+	0.000268601	SRR11934384	Homo sapiens	organoids	Cardiomyocytes
13791	+	0.00028082	SRR11934384	Homo sapiens	organoids	Cardiomyocytes
13798	+	0.000356252	SRR11934384	Homo sapiens	organoids	Cardiomyocytes
13805	+	0.000252653	SRR11934384	Homo sapiens	organoids	Cardiomyocytes
24742	+	0.000158686	SRR11934384	Homo sapiens	organoids	Cardiomyocytes
24762	+	9.70058e-05	SRR11934384	Homo sapiens	organoids	Cardiomyocytes
24774	+	5.51557e-05	SRR11934384	Homo sapiens	organoids	Cardiomyocytes
24775	+	8.48296e-05	SRR11934384	Homo sapiens	organoids	Cardiomyocytes
24780	+	0.000278319	SRR11934384	Homo sapiens	organoids	Cardiomyocytes
24783	+	0.000163416	SRR11934384	Homo sapiens	organoids	Cardiomyocytes
25575	+	0.000132233	SRR11934384	Homo sapiens	organoids	Cardiomyocytes
25576	+	0.000249626	SRR11934384	Homo sapiens	organoids	Cardiomyocytes
25581	+	0.000269187	SRR11934384	Homo sapiens	organoids	Cardiomyocytes
25590	+	0.000174984	SRR11934384	Homo sapiens	organoids	Cardiomyocytes
25591	+	0.000295508	SRR11934384	Homo sapiens	organoids	Cardiomyocytes
25601	+	0.00188911	SRR11934384	Homo sapiens	organoids	Cardiomyocytes
25605	+	0.000306937	SRR11934384	Homo sapiens	organoids	Cardiomyocytes
25637	+	0.000577829	SRR11934384	Homo sapiens	organoids	Cardiomyocytes
26507	+	0.000327888	SRR12091994	Homo sapiens	organoids	Lung
26514	+	0.000184709	SRR12091994	Homo sapiens	organoids	Lung
26523	+	0.000962974	SRR12091994	Homo sapiens	organoids	Lung
26536	+	0.000322312	SRR12091994	Homo sapiens	organoids	Lung
27089	-	0.000242152	SRR12091994	Homo sapiens	organoids	Lung
27093	-	0.000998966	SRR12091994	Homo sapiens	organoids	Lung
27098	-	0.00118029	SRR12091994	Homo sapiens	organoids	Lung
27101	-	0.000848442	SRR12091994	Homo sapiens	organoids	Lung
27108	-	0.00284487	SRR12091994	Homo sapiens	organoids	Lung
27124	-	0.0026206	SRR12091994	Homo sapiens	organoids	Lung
27134	-	0.00014804	SRR12091994	Homo sapiens	organoids	Lung
27403	+	0.000182528	SRR12091994	Homo sapiens	organoids	Lung
27446	+	0.000224926	SRR12091994	Homo sapiens	organoids	Lung
27452	+	0.000260767	SRR12091994	Homo sapiens	organoids	Lung
27455	+	0.000336603	SRR12091994	Homo sapiens	organoids	Lung
27456	+	0.000185514	SRR12091994	Homo sapiens	organoids	Lung
27466	+	0.000563502	SRR12091994	Homo sapiens	organoids	Lung
27475	+	0.000323677	SRR12091994	Homo sapiens	organoids	Lung
27492	+	0.000161381	SRR12091994	Homo sapiens	organoids	Lung
27571	+	0.0002031	SRR12091994	Homo sapiens	organoids	Lung
27606	+	0.00102431	SRR12091994	Homo sapiens	organoids	Lung
27609	+	0.000123856	SRR12091994	Homo sapiens	organoids	Lung
27617	+	0.000183039	SRR12091994	Homo sapiens	organoids	Lung
22400	+	0.000219542	SRR12091995	Homo sapiens	organoids	Lung
22401	+	0.000185786	SRR12091995	Homo sapiens	organoids	Lung
22407	+	0.000160528	SRR12091995	Homo sapiens	organoids	Lung
22418	+	0.000334458	SRR12091995	Homo sapiens	organoids	Lung
22429	+	0.00024399	SRR12091995	Homo sapiens	organoids	Lung
22443	+	0.000793842	SRR12091995	Homo sapiens	organoids	Lung
22931	+	0.00027254	SRR12091995	Homo sapiens	organoids	Lung
22969	+	0.000328831	SRR12091995	Homo sapiens	organoids	Lung
22970	+	0.000139639	SRR12091995	Homo sapiens	organoids	Lung
22980	+	0.00015203	SRR12091995	Homo sapiens	organoids	Lung
22991	+	0.00361818	SRR12091995	Homo sapiens	organoids	Lung
23299	+	0.000393358	SRR12091995	Homo sapiens	organoids	Lung
23310	+	0.000146556	SRR12091995	Homo sapiens	organoids	Lung
23324	+	0.000396668	SRR12091995	Homo sapiens	organoids	Lung
23354	+	7.88612e-05	SRR12091995	Homo sapiens	organoids	Lung
23362	+	0.0030266	SRR12091995	Homo sapiens	organoids	Lung
23618	+	0.140578	SRR12091995	Homo sapiens	organoids	Lung
23623	+	0.000257905	SRR12091995	Homo sapiens	organoids	Lung
23627	+	0.000580911	SRR12091995	Homo sapiens	organoids	Lung
23632	+	0.000232162	SRR12091995	Homo sapiens	organoids	Lung
25286	+	0.000405785	SRR12091995	Homo sapiens	organoids	Lung
25326	+	0.000452786	SRR12091995	Homo sapiens	organoids	Lung
25327	+	0.000300924	SRR12091995	Homo sapiens	organoids	Lung
25336	+	0.00112433	SRR12091995	Homo sapiens	organoids	Lung
28095	+	0.00027235	SRR12091995	Homo sapiens	organoids	Lung
28096	+	0.000147833	SRR12091995	Homo sapiens	organoids	Lung
28100	+	0.000264852	SRR12091995	Homo sapiens	organoids	Lung
28113	+	0.000340556	SRR12091995	Homo sapiens	organoids	Lung
28125	+	0.00383464	SRR12091995	Homo sapiens	organoids	Lung
28126	+	0.000903252	SRR12091995	Homo sapiens	organoids	Lung
28129	+	0.000163744	SRR12091995	Homo sapiens	organoids	Lung
28131	+	0.000149182	SRR12091995	Homo sapiens	organoids	Lung
28137	-	0.000309492	SRR12091995	Homo sapiens	organoids	Lung
28152	+	0.000163808	SRR12091995	Homo sapiens	organoids	Lung
28155	+	0.000134603	SRR12091995	Homo sapiens	organoids	Lung
28174	+	0.000185453	SRR12091995	Homo sapiens	organoids	Lung
28175	+	0.000303583	SRR12091995	Homo sapiens	organoids	Lung
28182	+	0.00211803	SRR12091995	Homo sapiens	organoids	Lung
28190	+	0.00036392	SRR12091995	Homo sapiens	organoids	Lung
28247	+	0.000154098	SRR12091995	Homo sapiens	organoids	Lung
28272	+	0.000128364	SRR12091995	Homo sapiens	organoids	Lung
28283	+	0.000413468	SRR12091995	Homo sapiens	organoids	Lung
28284	+	0.00018142	SRR12091995	Homo sapiens	organoids	Lung
28305	+	0.000211476	SRR12091995	Homo sapiens	organoids	Lung
28319	+	0.000125303	SRR12091995	Homo sapiens	organoids	Lung
28340	-	0.00045339	SRR12091995	Homo sapiens	organoids	Lung
28343	+	0.000997687	SRR12091995	Homo sapiens	organoids	Lung
28352	+	0.000831547	SRR12091995	Homo sapiens	organoids	Lung
28353	+	0.00293324	SRR12091995	Homo sapiens	organoids	Lung
28359	+	0.000812119	SRR12091995	Homo sapiens	organoids	Lung
28384	+	0.00110915	SRR12091995	Homo sapiens	organoids	Lung
28408	+	0.000275938	SRR12091995	Homo sapiens	organoids	Lung
28415	+	0.000234329	SRR12091995	Homo sapiens	organoids	Lung
28433	+	0.000294354	SRR12091995	Homo sapiens	organoids	Lung
28442	+	0.000387319	SRR12091995	Homo sapiens	organoids	Lung
28447	+	0.000575626	SRR12091995	Homo sapiens	organoids	Lung
28459	+	0.00061407	SRR12091995	Homo sapiens	organoids	Lung
28722	+	0.000322598	SRR12091995	Homo sapiens	organoids	Lung
28730	+	0.00022648	SRR12091995	Homo sapiens	organoids	Lung
28731	+	0.000162871	SRR12091995	Homo sapiens	organoids	Lung
28742	+	0.00012725	SRR12091995	Homo sapiens	organoids	Lung
28750	+	0.000392887	SRR12091995	Homo sapiens	organoids	Lung
28753	+	0.000181162	SRR12091995	Homo sapiens	organoids	Lung
28762	+	0.000239567	SRR12091995	Homo sapiens	organoids	Lung
28778	+	0.000291609	SRR12091995	Homo sapiens	organoids	Lung
28779	+	0.000203326	SRR12091995	Homo sapiens	organoids	Lung
29039	+	7.31491e-05	SRR12091995	Homo sapiens	organoids	Lung
29040	+	5.80747e-05	SRR12091995	Homo sapiens	organoids	Lung
29053	+	0.000171225	SRR12091995	Homo sapiens	organoids	Lung
29083	+	0.000261226	SRR12091995	Homo sapiens	organoids	Lung
29084	+	0.00012268	SRR12091995	Homo sapiens	organoids	Lung
29089	+	0.000348793	SRR12091995	Homo sapiens	organoids	Lung
23618	+	0.0964091	SRR12091996	Homo sapiens	organoids	Lung
23623	+	0.00049128	SRR12091996	Homo sapiens	organoids	Lung
23627	+	0.000605132	SRR12091996	Homo sapiens	organoids	Lung
23632	+	0.00020816	SRR12091996	Homo sapiens	organoids	Lung
27512	+	0.000610095	SRR12091996	Homo sapiens	organoids	Lung
27551	+	0.000232056	SRR12091996	Homo sapiens	organoids	Lung
27552	+	0.000211189	SRR12091996	Homo sapiens	organoids	Lung
27571	+	0.000255697	SRR12091996	Homo sapiens	organoids	Lung
27736	+	0.000392126	SRR12091996	Homo sapiens	organoids	Lung
27738	+	0.000273795	SRR12091996	Homo sapiens	organoids	Lung
27744	+	0.000191296	SRR12091996	Homo sapiens	organoids	Lung
27749	+	0.000378064	SRR12091996	Homo sapiens	organoids	Lung
27751	+	0.000599152	SRR12091996	Homo sapiens	organoids	Lung
27773	+	0.000159228	SRR12091996	Homo sapiens	organoids	Lung
27774	+	0.000185903	SRR12091996	Homo sapiens	organoids	Lung
27797	+	0.000338935	SRR12091996	Homo sapiens	organoids	Lung
28104	+	0.000817313	SRR12091996	Homo sapiens	organoids	Lung
28108	+	0.000259289	SRR12091996	Homo sapiens	organoids	Lung
28113	+	0.00030258	SRR12091996	Homo sapiens	organoids	Lung
28126	+	0.000771788	SRR12091996	Homo sapiens	organoids	Lung
29342	+	0.000112476	SRR12091996	Homo sapiens	organoids	Lung
29356	+	0.000135727	SRR12091996	Homo sapiens	organoids	Lung
29359	+	0.000286205	SRR12091996	Homo sapiens	organoids	Lung
29371	+	0.000289501	SRR12091996	Homo sapiens	organoids	Lung
29382	+	0.000350493	SRR12091996	Homo sapiens	organoids	Lung
29387	+	0.00928356	SRR12091996	Homo sapiens	organoids	Lung
29388	+	0.000775692	SRR12091996	Homo sapiens	organoids	Lung
29491	+	9.72309e-05	SRR12091996	Homo sapiens	organoids	Lung
29497	+	0.000262409	SRR12091996	Homo sapiens	organoids	Lung
29521	+	0.000537408	SRR12091996	Homo sapiens	organoids	Lung
29522	+	0.00018906	SRR12091996	Homo sapiens	organoids	Lung
29532	+	0.000604013	SRR12091996	Homo sapiens	organoids	Lung
29533	+	0.000155603	SRR12091996	Homo sapiens	organoids	Lung
29538	+	0.000334477	SRR12091996	Homo sapiens	organoids	Lung
29547	+	0.0011315	SRR12091996	Homo sapiens	organoids	Lung
570	+	0.000641727	SRR12164499	Chlorocebus sabaeus	cell	Vero E6
605	+	8.93481e-05	SRR12164499	Chlorocebus sabaeus	cell	Vero E6
607	+	9.16513e-05	SRR12164499	Chlorocebus sabaeus	cell	Vero E6
618	+	7.03607e-05	SRR12164499	Chlorocebus sabaeus	cell	Vero E6
624	+	8.82694e-05	SRR12164499	Chlorocebus sabaeus	cell	Vero E6
1137	+	0.000659796	SRR12164499	Chlorocebus sabaeus	cell	Vero E6
1138	+	9.88235e-05	SRR12164499	Chlorocebus sabaeus	cell	Vero E6
1154	+	0.000108387	SRR12164499	Chlorocebus sabaeus	cell	Vero E6
1163	+	0.000105038	SRR12164499	Chlorocebus sabaeus	cell	Vero E6
1176	+	8.90555e-05	SRR12164499	Chlorocebus sabaeus	cell	Vero E6
1203	+	8.46514e-05	SRR12164499	Chlorocebus sabaeus	cell	Vero E6
1236	+	0.000345428	SRR12164499	Chlorocebus sabaeus	cell	Vero E6
1249	+	0.000134735	SRR12164499	Chlorocebus sabaeus	cell	Vero E6
1250	+	4.90482e-05	SRR12164499	Chlorocebus sabaeus	cell	Vero E6
1255	+	6.34993e-05	SRR12164499	Chlorocebus sabaeus	cell	Vero E6
1407	+	0.000378389	SRR12164499	Chlorocebus sabaeus	cell	Vero E6
1412	+	0.000160558	SRR12164499	Chlorocebus sabaeus	cell	Vero E6
1425	+	0.000157968	SRR12164499	Chlorocebus sabaeus	cell	Vero E6
1430	+	0.00053696	SRR12164499	Chlorocebus sabaeus	cell	Vero E6
1475	+	0.000184609	SRR12164499	Chlorocebus sabaeus	cell	Vero E6
2213	+	8.85516e-05	SRR12164499	Chlorocebus sabaeus	cell	Vero E6
2219	+	6.9057e-05	SRR12164499	Chlorocebus sabaeus	cell	Vero E6
2253	+	0.000498433	SRR12164499	Chlorocebus sabaeus	cell	Vero E6
2254	+	5.2725e-05	SRR12164499	Chlorocebus sabaeus	cell	Vero E6
2304	+	9.99478e-05	SRR12164499	Chlorocebus sabaeus	cell	Vero E6
2311	+	0.000155895	SRR12164499	Chlorocebus sabaeus	cell	Vero E6
2312	+	0.000103553	SRR12164499	Chlorocebus sabaeus	cell	Vero E6
2316	+	5.79962e-05	SRR12164499	Chlorocebus sabaeus	cell	Vero E6
2348	+	5.55841e-05	SRR12164499	Chlorocebus sabaeus	cell	Vero E6
2368	+	0.000729401	SRR12164499	Chlorocebus sabaeus	cell	Vero E6
2519	-	0.000111215	SRR12164499	Chlorocebus sabaeus	cell	Vero E6
2520	-	0.000165814	SRR12164499	Chlorocebus sabaeus	cell	Vero E6
2532	-	0.000163957	SRR12164499	Chlorocebus sabaeus	cell	Vero E6
2545	-	0.000342353	SRR12164499	Chlorocebus sabaeus	cell	Vero E6
2561	-	9.4056e-05	SRR12164499	Chlorocebus sabaeus	cell	Vero E6
2572	-	0.000234974	SRR12164499	Chlorocebus sabaeus	cell	Vero E6
2605	-	0.000705727	SRR12164499	Chlorocebus sabaeus	cell	Vero E6
2899	-	0.000157303	SRR12164499	Chlorocebus sabaeus	cell	Vero E6
2904	-	8.42641e-05	SRR12164499	Chlorocebus sabaeus	cell	Vero E6
2926	-	0.000286061	SRR12164499	Chlorocebus sabaeus	cell	Vero E6
2934	-	0.000341971	SRR12164499	Chlorocebus sabaeus	cell	Vero E6
2949	-	0.00011745	SRR12164499	Chlorocebus sabaeus	cell	Vero E6
2950	-	0.000142498	SRR12164499	Chlorocebus sabaeus	cell	Vero E6
2954	-	7.51233e-05	SRR12164499	Chlorocebus sabaeus	cell	Vero E6
2981	-	4.71642e-05	SRR12164499	Chlorocebus sabaeus	cell	Vero E6
2985	-	0.000172846	SRR12164499	Chlorocebus sabaeus	cell	Vero E6
3005	-	0.000100896	SRR12164499	Chlorocebus sabaeus	cell	Vero E6
3026	-	0.000158313	SRR12164499	Chlorocebus sabaeus	cell	Vero E6
3034	-	0.00058815	SRR12164499	Chlorocebus sabaeus	cell	Vero E6
3128	-	0.00029328	SRR12164499	Chlorocebus sabaeus	cell	Vero E6
3139	+	0.000117091	SRR12164499	Chlorocebus sabaeus	cell	Vero E6
3148	+	0.000244608	SRR12164499	Chlorocebus sabaeus	cell	Vero E6
3149	-	7.89546e-05	SRR12164499	Chlorocebus sabaeus	cell	Vero E6
3171	-	0.00126965	SRR12164499	Chlorocebus sabaeus	cell	Vero E6
3174	+	0.000158307	SRR12164499	Chlorocebus sabaeus	cell	Vero E6
3178	-	0.000713637	SRR12164499	Chlorocebus sabaeus	cell	Vero E6
3181	+	0.000190271	SRR12164499	Chlorocebus sabaeus	cell	Vero E6
3184	+	0.000109922	SRR12164499	Chlorocebus sabaeus	cell	Vero E6
3203	-	0.000135499	SRR12164499	Chlorocebus sabaeus	cell	Vero E6
3205	+	0.000114074	SRR12164499	Chlorocebus sabaeus	cell	Vero E6
3310	+	0.000333169	SRR12164499	Chlorocebus sabaeus	cell	Vero E6
3314	+	9.44903e-05	SRR12164499	Chlorocebus sabaeus	cell	Vero E6
3327	+	9.79768e-05	SRR12164499	Chlorocebus sabaeus	cell	Vero E6
3332	+	0.000136078	SRR12164499	Chlorocebus sabaeus	cell	Vero E6
3337	+	0.000119422	SRR12164499	Chlorocebus sabaeus	cell	Vero E6
3803	+	6.2543e-05	SRR12164499	Chlorocebus sabaeus	cell	Vero E6
3842	+	0.000277461	SRR12164499	Chlorocebus sabaeus	cell	Vero E6
3855	+	0.000385889	SRR12164499	Chlorocebus sabaeus	cell	Vero E6
3868	+	0.00015442	SRR12164499	Chlorocebus sabaeus	cell	Vero E6
3870	+	0.000336404	SRR12164499	Chlorocebus sabaeus	cell	Vero E6
4428	-	0.000130765	SRR12164499	Chlorocebus sabaeus	cell	Vero E6
4450	-	0.000100115	SRR12164499	Chlorocebus sabaeus	cell	Vero E6
4458	-	0.000290674	SRR12164499	Chlorocebus sabaeus	cell	Vero E6
4477	-	0.00130803	SRR12164499	Chlorocebus sabaeus	cell	Vero E6
4489	-	0.00100796	SRR12164499	Chlorocebus sabaeus	cell	Vero E6
4685	+	0.000101994	SRR12164499	Chlorocebus sabaeus	cell	Vero E6
4702	+	0.000148186	SRR12164499	Chlorocebus sabaeus	cell	Vero E6
4715	+	5.90478e-05	SRR12164499	Chlorocebus sabaeus	cell	Vero E6
4725	+	0.000156962	SRR12164499	Chlorocebus sabaeus	cell	Vero E6
4979	+	0.000134477	SRR12164499	Chlorocebus sabaeus	cell	Vero E6
4992	+	0.000178608	SRR12164499	Chlorocebus sabaeus	cell	Vero E6
5026	+	8.56985e-05	SRR12164499	Chlorocebus sabaeus	cell	Vero E6
5034	+	0.000112481	SRR12164499	Chlorocebus sabaeus	cell	Vero E6
5041	+	9.84031e-05	SRR12164499	Chlorocebus sabaeus	cell	Vero E6
5289	+	1.52936e-05	SRR12164499	Chlorocebus sabaeus	cell	Vero E6
5323	+	0.000171003	SRR12164499	Chlorocebus sabaeus	cell	Vero E6
5336	+	6.67401e-05	SRR12164499	Chlorocebus sabaeus	cell	Vero E6
5337	+	0.000104606	SRR12164499	Chlorocebus sabaeus	cell	Vero E6
5364	+	5.71706e-05	SRR12164499	Chlorocebus sabaeus	cell	Vero E6
5389	-	0.00343707	SRR12164499	Chlorocebus sabaeus	cell	Vero E6
5390	+	0.000315397	SRR12164499	Chlorocebus sabaeus	cell	Vero E6
5393	-	0.000767015	SRR12164499	Chlorocebus sabaeus	cell	Vero E6
5394	-	0.000508437	SRR12164499	Chlorocebus sabaeus	cell	Vero E6
5404	-	6.0407e-05	SRR12164499	Chlorocebus sabaeus	cell	Vero E6
5414	-	0.000112687	SRR12164499	Chlorocebus sabaeus	cell	Vero E6
5603	+	8.01349e-05	SRR12164499	Chlorocebus sabaeus	cell	Vero E6
5620	+	6.4605e-05	SRR12164499	Chlorocebus sabaeus	cell	Vero E6
5645	+	0.000166327	SRR12164499	Chlorocebus sabaeus	cell	Vero E6
5648	+	0.000122574	SRR12164499	Chlorocebus sabaeus	cell	Vero E6
5650	+	4.59933e-05	SRR12164499	Chlorocebus sabaeus	cell	Vero E6
5821	+	9.99161e-05	SRR12164499	Chlorocebus sabaeus	cell	Vero E6
5825	+	5.06606e-05	SRR12164499	Chlorocebus sabaeus	cell	Vero E6
5839	+	0.000121223	SRR12164499	Chlorocebus sabaeus	cell	Vero E6
5841	+	8.05445e-05	SRR12164499	Chlorocebus sabaeus	cell	Vero E6
5845	+	0.000107641	SRR12164499	Chlorocebus sabaeus	cell	Vero E6
5855	+	0.000169552	SRR12164499	Chlorocebus sabaeus	cell	Vero E6
6043	-	0.0002156	SRR12164499	Chlorocebus sabaeus	cell	Vero E6
6046	-	0.000111405	SRR12164499	Chlorocebus sabaeus	cell	Vero E6
6047	-	6.64359e-05	SRR12164499	Chlorocebus sabaeus	cell	Vero E6
6087	-	0.000127772	SRR12164499	Chlorocebus sabaeus	cell	Vero E6
6095	-	0.00116586	SRR12164499	Chlorocebus sabaeus	cell	Vero E6
6199	-	0.000586682	SRR12164499	Chlorocebus sabaeus	cell	Vero E6
6201	-	0.000111933	SRR12164499	Chlorocebus sabaeus	cell	Vero E6
6214	-	0.000237978	SRR12164499	Chlorocebus sabaeus	cell	Vero E6
6218	-	6.66472e-05	SRR12164499	Chlorocebus sabaeus	cell	Vero E6
6221	-	9.22958e-05	SRR12164499	Chlorocebus sabaeus	cell	Vero E6
6222	-	0.000175251	SRR12164499	Chlorocebus sabaeus	cell	Vero E6
6226	-	0.000138466	SRR12164499	Chlorocebus sabaeus	cell	Vero E6
6232	-	0.000303803	SRR12164499	Chlorocebus sabaeus	cell	Vero E6
6234	-	0.000720607	SRR12164499	Chlorocebus sabaeus	cell	Vero E6
6237	-	0.000152413	SRR12164499	Chlorocebus sabaeus	cell	Vero E6
6238	-	0.000113751	SRR12164499	Chlorocebus sabaeus	cell	Vero E6
6247	-	0.000112901	SRR12164499	Chlorocebus sabaeus	cell	Vero E6
6253	-	8.52192e-05	SRR12164499	Chlorocebus sabaeus	cell	Vero E6
6259	-	0.000171093	SRR12164499	Chlorocebus sabaeus	cell	Vero E6
6262	-	0.000109847	SRR12164499	Chlorocebus sabaeus	cell	Vero E6
6264	+	0.000140171	SRR12164499	Chlorocebus sabaeus	cell	Vero E6
6275	+	3.07198e-05	SRR12164499	Chlorocebus sabaeus	cell	Vero E6
6276	+	3.10636e-05	SRR12164499	Chlorocebus sabaeus	cell	Vero E6
6282	+	0.000112755	SRR12164499	Chlorocebus sabaeus	cell	Vero E6
6284	+	8.75853e-05	SRR12164499	Chlorocebus sabaeus	cell	Vero E6
6295	+	7.05432e-05	SRR12164499	Chlorocebus sabaeus	cell	Vero E6
6342	+	7.98715e-05	SRR12164499	Chlorocebus sabaeus	cell	Vero E6
6351	+	0.000212354	SRR12164499	Chlorocebus sabaeus	cell	Vero E6
6366	+	0.00044603	SRR12164499	Chlorocebus sabaeus	cell	Vero E6
6371	+	0.000358798	SRR12164499	Chlorocebus sabaeus	cell	Vero E6
6377	+	0.000190462	SRR12164499	Chlorocebus sabaeus	cell	Vero E6
6378	+	8.9058e-05	SRR12164499	Chlorocebus sabaeus	cell	Vero E6
6391	+	0.000110566	SRR12164499	Chlorocebus sabaeus	cell	Vero E6
6398	+	0.00168983	SRR12164499	Chlorocebus sabaeus	cell	Vero E6
6399	+	5.23149e-05	SRR12164499	Chlorocebus sabaeus	cell	Vero E6
6412	+	7.79563e-05	SRR12164499	Chlorocebus sabaeus	cell	Vero E6
6418	+	8.55722e-05	SRR12164499	Chlorocebus sabaeus	cell	Vero E6
7055	+	0.00014621	SRR12164499	Chlorocebus sabaeus	cell	Vero E6
7102	+	0.000300582	SRR12164499	Chlorocebus sabaeus	cell	Vero E6
7103	+	0.00020237	SRR12164499	Chlorocebus sabaeus	cell	Vero E6
7130	+	0.000146009	SRR12164499	Chlorocebus sabaeus	cell	Vero E6
7833	+	5.48908e-05	SRR12164499	Chlorocebus sabaeus	cell	Vero E6
7837	+	6.52252e-05	SRR12164499	Chlorocebus sabaeus	cell	Vero E6
7842	+	6.1995e-05	SRR12164499	Chlorocebus sabaeus	cell	Vero E6
7853	+	0.000100218	SRR12164499	Chlorocebus sabaeus	cell	Vero E6
7854	+	2.38774e-05	SRR12164499	Chlorocebus sabaeus	cell	Vero E6
7862	+	0.000158932	SRR12164499	Chlorocebus sabaeus	cell	Vero E6
7863	+	0.000151747	SRR12164499	Chlorocebus sabaeus	cell	Vero E6
7886	+	9.58756e-05	SRR12164499	Chlorocebus sabaeus	cell	Vero E6
7901	+	0.000145899	SRR12164499	Chlorocebus sabaeus	cell	Vero E6
7902	+	9.96722e-05	SRR12164499	Chlorocebus sabaeus	cell	Vero E6
7915	+	0.000118059	SRR12164499	Chlorocebus sabaeus	cell	Vero E6
7929	+	0.000138875	SRR12164499	Chlorocebus sabaeus	cell	Vero E6
7930	+	0.000105478	SRR12164499	Chlorocebus sabaeus	cell	Vero E6
7933	+	0.000117325	SRR12164499	Chlorocebus sabaeus	cell	Vero E6
7949	+	4.70915e-05	SRR12164499	Chlorocebus sabaeus	cell	Vero E6
7958	+	2.40396e-05	SRR12164499	Chlorocebus sabaeus	cell	Vero E6
8261	+	5.902e-05	SRR12164499	Chlorocebus sabaeus	cell	Vero E6
8297	+	0.000121961	SRR12164499	Chlorocebus sabaeus	cell	Vero E6
8309	+	4.63199e-05	SRR12164499	Chlorocebus sabaeus	cell	Vero E6
8310	+	9.45729e-05	SRR12164499	Chlorocebus sabaeus	cell	Vero E6
8348	+	0.00054402	SRR12164499	Chlorocebus sabaeus	cell	Vero E6
8674	+	7.59686e-05	SRR12164499	Chlorocebus sabaeus	cell	Vero E6
8675	+	8.01282e-05	SRR12164499	Chlorocebus sabaeus	cell	Vero E6
8684	+	0.000144359	SRR12164499	Chlorocebus sabaeus	cell	Vero E6
8686	+	0.000407192	SRR12164499	Chlorocebus sabaeus	cell	Vero E6
8694	+	0.000305779	SRR12164499	Chlorocebus sabaeus	cell	Vero E6
9168	+	9.83363e-05	SRR12164499	Chlorocebus sabaeus	cell	Vero E6
9185	+	0.000102987	SRR12164499	Chlorocebus sabaeus	cell	Vero E6
9193	+	0.000902815	SRR12164499	Chlorocebus sabaeus	cell	Vero E6
9194	+	0.000152985	SRR12164499	Chlorocebus sabaeus	cell	Vero E6
9204	+	3.60269e-05	SRR12164499	Chlorocebus sabaeus	cell	Vero E6
9266	+	0.000119947	SRR12164499	Chlorocebus sabaeus	cell	Vero E6
9284	+	0.000234202	SRR12164499	Chlorocebus sabaeus	cell	Vero E6
9288	+	9.27773e-05	SRR12164499	Chlorocebus sabaeus	cell	Vero E6
9297	+	9.51792e-05	SRR12164499	Chlorocebus sabaeus	cell	Vero E6
9310	+	0.000250569	SRR12164499	Chlorocebus sabaeus	cell	Vero E6
10114	+	0.000104907	SRR12164499	Chlorocebus sabaeus	cell	Vero E6
10124	+	7.55899e-05	SRR12164499	Chlorocebus sabaeus	cell	Vero E6
10127	+	9.54826e-05	SRR12164499	Chlorocebus sabaeus	cell	Vero E6
10130	+	0.000101979	SRR12164499	Chlorocebus sabaeus	cell	Vero E6
10136	+	3.97239e-05	SRR12164499	Chlorocebus sabaeus	cell	Vero E6
10155	+	0.0001322	SRR12164499	Chlorocebus sabaeus	cell	Vero E6
10159	+	0.000397174	SRR12164499	Chlorocebus sabaeus	cell	Vero E6
10164	+	6.92411e-05	SRR12164499	Chlorocebus sabaeus	cell	Vero E6
10172	+	9.47822e-05	SRR12164499	Chlorocebus sabaeus	cell	Vero E6
10176	+	7.82913e-05	SRR12164499	Chlorocebus sabaeus	cell	Vero E6
10195	+	0.000152278	SRR12164499	Chlorocebus sabaeus	cell	Vero E6
10205	+	7.28911e-05	SRR12164499	Chlorocebus sabaeus	cell	Vero E6
10206	+	0.000107799	SRR12164499	Chlorocebus sabaeus	cell	Vero E6
10212	+	0.000134679	SRR12164499	Chlorocebus sabaeus	cell	Vero E6
10331	+	0.000160599	SRR12164499	Chlorocebus sabaeus	cell	Vero E6
10356	+	0.000134795	SRR12164499	Chlorocebus sabaeus	cell	Vero E6
10359	+	9.042e-05	SRR12164499	Chlorocebus sabaeus	cell	Vero E6
10378	+	0.000262082	SRR12164499	Chlorocebus sabaeus	cell	Vero E6
10383	+	0.000145709	SRR12164499	Chlorocebus sabaeus	cell	Vero E6
10399	+	0.000208973	SRR12164499	Chlorocebus sabaeus	cell	Vero E6
10410	+	7.41766e-05	SRR12164499	Chlorocebus sabaeus	cell	Vero E6
10417	+	0.000108778	SRR12164499	Chlorocebus sabaeus	cell	Vero E6
10431	+	0.000103747	SRR12164499	Chlorocebus sabaeus	cell	Vero E6
10434	+	9.1296e-05	SRR12164499	Chlorocebus sabaeus	cell	Vero E6
10442	+	9.52025e-05	SRR12164499	Chlorocebus sabaeus	cell	Vero E6
10445	+	0.000140286	SRR12164499	Chlorocebus sabaeus	cell	Vero E6
10724	+	8.81388e-05	SRR12164499	Chlorocebus sabaeus	cell	Vero E6
10737	+	7.66107e-05	SRR12164499	Chlorocebus sabaeus	cell	Vero E6
10745	+	0.000123437	SRR12164499	Chlorocebus sabaeus	cell	Vero E6
10746	+	6.68532e-05	SRR12164499	Chlorocebus sabaeus	cell	Vero E6
10767	+	5.21995e-05	SRR12164499	Chlorocebus sabaeus	cell	Vero E6
10770	+	3.72287e-05	SRR12164499	Chlorocebus sabaeus	cell	Vero E6
10773	+	0.000132301	SRR12164499	Chlorocebus sabaeus	cell	Vero E6
10774	+	0.000306579	SRR12164499	Chlorocebus sabaeus	cell	Vero E6
10780	+	0.00013439	SRR12164499	Chlorocebus sabaeus	cell	Vero E6
10781	+	9.1422e-05	SRR12164499	Chlorocebus sabaeus	cell	Vero E6
10786	+	7.25317e-05	SRR12164499	Chlorocebus sabaeus	cell	Vero E6
10797	+	7.01666e-05	SRR12164499	Chlorocebus sabaeus	cell	Vero E6
10804	+	0.000113205	SRR12164499	Chlorocebus sabaeus	cell	Vero E6
11188	+	0.00020496	SRR12164499	Chlorocebus sabaeus	cell	Vero E6
11211	+	0.000128459	SRR12164499	Chlorocebus sabaeus	cell	Vero E6
11216	+	7.11002e-05	SRR12164499	Chlorocebus sabaeus	cell	Vero E6
11217	+	9.75158e-05	SRR12164499	Chlorocebus sabaeus	cell	Vero E6
11228	+	0.000172362	SRR12164499	Chlorocebus sabaeus	cell	Vero E6
11505	-	0.000155473	SRR12164499	Chlorocebus sabaeus	cell	Vero E6
11509	-	0.00012535	SRR12164499	Chlorocebus sabaeus	cell	Vero E6
11536	-	0.000177709	SRR12164499	Chlorocebus sabaeus	cell	Vero E6
11538	-	8.53123e-05	SRR12164499	Chlorocebus sabaeus	cell	Vero E6
11541	-	4.30233e-05	SRR12164499	Chlorocebus sabaeus	cell	Vero E6
11544	-	5.25751e-05	SRR12164499	Chlorocebus sabaeus	cell	Vero E6
11584	-	0.00159982	SRR12164499	Chlorocebus sabaeus	cell	Vero E6
11587	-	5.98719e-05	SRR12164499	Chlorocebus sabaeus	cell	Vero E6
11621	-	0.00011461	SRR12164499	Chlorocebus sabaeus	cell	Vero E6
11622	-	0.000295523	SRR12164499	Chlorocebus sabaeus	cell	Vero E6
11908	+	6.46571e-05	SRR12164499	Chlorocebus sabaeus	cell	Vero E6
11922	+	0.000107839	SRR12164499	Chlorocebus sabaeus	cell	Vero E6
11935	+	0.000302633	SRR12164499	Chlorocebus sabaeus	cell	Vero E6
11947	+	0.000131682	SRR12164499	Chlorocebus sabaeus	cell	Vero E6
11952	+	0.000100198	SRR12164499	Chlorocebus sabaeus	cell	Vero E6
11969	+	0.00017907	SRR12164499	Chlorocebus sabaeus	cell	Vero E6
11970	+	8.72384e-05	SRR12164499	Chlorocebus sabaeus	cell	Vero E6
12306	+	5.7796e-05	SRR12164499	Chlorocebus sabaeus	cell	Vero E6
12314	+	0.000211494	SRR12164499	Chlorocebus sabaeus	cell	Vero E6
12321	+	0.000286412	SRR12164499	Chlorocebus sabaeus	cell	Vero E6
12337	+	0.000163619	SRR12164499	Chlorocebus sabaeus	cell	Vero E6
12344	+	8.02459e-05	SRR12164499	Chlorocebus sabaeus	cell	Vero E6
12381	+	0.000110963	SRR12164499	Chlorocebus sabaeus	cell	Vero E6
12389	+	0.000267133	SRR12164499	Chlorocebus sabaeus	cell	Vero E6
12390	+	6.09587e-05	SRR12164499	Chlorocebus sabaeus	cell	Vero E6
12402	+	9.92274e-05	SRR12164499	Chlorocebus sabaeus	cell	Vero E6
12410	+	8.23887e-05	SRR12164499	Chlorocebus sabaeus	cell	Vero E6
12414	+	6.19481e-05	SRR12164499	Chlorocebus sabaeus	cell	Vero E6
12416	+	0.000120824	SRR12164499	Chlorocebus sabaeus	cell	Vero E6
12422	+	0.000205192	SRR12164499	Chlorocebus sabaeus	cell	Vero E6
12451	+	9.14425e-05	SRR12164499	Chlorocebus sabaeus	cell	Vero E6
12458	+	5.27695e-05	SRR12164499	Chlorocebus sabaeus	cell	Vero E6
12476	+	5.84419e-05	SRR12164499	Chlorocebus sabaeus	cell	Vero E6
12874	-	0.0018618	SRR12164499	Chlorocebus sabaeus	cell	Vero E6
12877	-	0.000116893	SRR12164499	Chlorocebus sabaeus	cell	Vero E6
12881	-	9.76315e-05	SRR12164499	Chlorocebus sabaeus	cell	Vero E6
12901	-	0.000139817	SRR12164499	Chlorocebus sabaeus	cell	Vero E6
12904	-	7.11406e-05	SRR12164499	Chlorocebus sabaeus	cell	Vero E6
12909	-	8.438e-05	SRR12164499	Chlorocebus sabaeus	cell	Vero E6
12910	-	0.000109898	SRR12164499	Chlorocebus sabaeus	cell	Vero E6
12925	-	0.000746378	SRR12164499	Chlorocebus sabaeus	cell	Vero E6
12934	-	0.000952195	SRR12164499	Chlorocebus sabaeus	cell	Vero E6
12944	-	0.000101938	SRR12164499	Chlorocebus sabaeus	cell	Vero E6
13190	+	6.34006e-05	SRR12164499	Chlorocebus sabaeus	cell	Vero E6
13192	+	0.000118381	SRR12164499	Chlorocebus sabaeus	cell	Vero E6
13196	+	0.000146833	SRR12164499	Chlorocebus sabaeus	cell	Vero E6
13204	+	0.000954091	SRR12164499	Chlorocebus sabaeus	cell	Vero E6
13251	+	7.65576e-05	SRR12164499	Chlorocebus sabaeus	cell	Vero E6
14298	-	5.41438e-05	SRR12164499	Chlorocebus sabaeus	cell	Vero E6
14299	-	3.79889e-05	SRR12164499	Chlorocebus sabaeus	cell	Vero E6
14305	-	0.000110685	SRR12164499	Chlorocebus sabaeus	cell	Vero E6
14331	-	4.70367e-05	SRR12164499	Chlorocebus sabaeus	cell	Vero E6
14336	-	0.000157106	SRR12164499	Chlorocebus sabaeus	cell	Vero E6
14337	-	0.000135805	SRR12164499	Chlorocebus sabaeus	cell	Vero E6
14341	-	9.37075e-05	SRR12164499	Chlorocebus sabaeus	cell	Vero E6
14360	-	0.000216476	SRR12164499	Chlorocebus sabaeus	cell	Vero E6
14361	-	0.000220596	SRR12164499	Chlorocebus sabaeus	cell	Vero E6
15749	+	3.59626e-05	SRR12164499	Chlorocebus sabaeus	cell	Vero E6
15759	+	0.000190774	SRR12164499	Chlorocebus sabaeus	cell	Vero E6
15765	+	0.000188068	SRR12164499	Chlorocebus sabaeus	cell	Vero E6
15777	+	7.39086e-05	SRR12164499	Chlorocebus sabaeus	cell	Vero E6
15779	+	0.000111267	SRR12164499	Chlorocebus sabaeus	cell	Vero E6
16278	+	5.41572e-05	SRR12164499	Chlorocebus sabaeus	cell	Vero E6
16311	+	0.00012016	SRR12164499	Chlorocebus sabaeus	cell	Vero E6
16320	+	9.68752e-05	SRR12164499	Chlorocebus sabaeus	cell	Vero E6
16328	+	0.00011814	SRR12164499	Chlorocebus sabaeus	cell	Vero E6
16331	+	9.66761e-05	SRR12164499	Chlorocebus sabaeus	cell	Vero E6
16687	+	0.000272156	SRR12164499	Chlorocebus sabaeus	cell	Vero E6
16704	+	6.03127e-05	SRR12164499	Chlorocebus sabaeus	cell	Vero E6
16725	+	0.000123175	SRR12164499	Chlorocebus sabaeus	cell	Vero E6
16734	+	0.000122206	SRR12164499	Chlorocebus sabaeus	cell	Vero E6
16927	+	7.91086e-05	SRR12164499	Chlorocebus sabaeus	cell	Vero E6
16932	+	0.000116738	SRR12164499	Chlorocebus sabaeus	cell	Vero E6
16941	+	0.000105388	SRR12164499	Chlorocebus sabaeus	cell	Vero E6
16942	+	7.05891e-05	SRR12164499	Chlorocebus sabaeus	cell	Vero E6
16947	+	0.000120762	SRR12164499	Chlorocebus sabaeus	cell	Vero E6
16984	+	0.000137108	SRR12164499	Chlorocebus sabaeus	cell	Vero E6
16992	+	0.000167522	SRR12164499	Chlorocebus sabaeus	cell	Vero E6
17160	-	0.000251144	SRR12164499	Chlorocebus sabaeus	cell	Vero E6
17161	-	0.000140609	SRR12164499	Chlorocebus sabaeus	cell	Vero E6
17186	-	9.68536e-05	SRR12164499	Chlorocebus sabaeus	cell	Vero E6
17190	-	8.29359e-05	SRR12164499	Chlorocebus sabaeus	cell	Vero E6
17201	-	7.79221e-05	SRR12164499	Chlorocebus sabaeus	cell	Vero E6
17209	-	8.81407e-05	SRR12164499	Chlorocebus sabaeus	cell	Vero E6
17214	-	0.000104861	SRR12164499	Chlorocebus sabaeus	cell	Vero E6
17216	-	0.000118457	SRR12164499	Chlorocebus sabaeus	cell	Vero E6
17226	-	0.000205252	SRR12164499	Chlorocebus sabaeus	cell	Vero E6
17234	-	0.000104866	SRR12164499	Chlorocebus sabaeus	cell	Vero E6
17472	+	0.000173531	SRR12164499	Chlorocebus sabaeus	cell	Vero E6
17473	+	0.000250071	SRR12164499	Chlorocebus sabaeus	cell	Vero E6
17477	+	0.00029	SRR12164499	Chlorocebus sabaeus	cell	Vero E6
17487	+	0.000118123	SRR12164499	Chlorocebus sabaeus	cell	Vero E6
17490	+	9.11993e-05	SRR12164499	Chlorocebus sabaeus	cell	Vero E6
17493	+	0.000287039	SRR12164499	Chlorocebus sabaeus	cell	Vero E6
17498	+	9.1067e-05	SRR12164499	Chlorocebus sabaeus	cell	Vero E6
17504	+	6.2573e-05	SRR12164499	Chlorocebus sabaeus	cell	Vero E6
17515	+	0.000102389	SRR12164499	Chlorocebus sabaeus	cell	Vero E6
17521	+	4.35856e-05	SRR12164499	Chlorocebus sabaeus	cell	Vero E6
17526	+	0.000103476	SRR12164499	Chlorocebus sabaeus	cell	Vero E6
17532	+	9.24813e-05	SRR12164499	Chlorocebus sabaeus	cell	Vero E6
17538	+	0.000448462	SRR12164499	Chlorocebus sabaeus	cell	Vero E6
17554	+	0.000219354	SRR12164499	Chlorocebus sabaeus	cell	Vero E6
17609	+	4.37331e-05	SRR12164499	Chlorocebus sabaeus	cell	Vero E6
17611	+	0.000753321	SRR12164499	Chlorocebus sabaeus	cell	Vero E6
17612	+	9.41797e-05	SRR12164499	Chlorocebus sabaeus	cell	Vero E6
17620	+	0.000148765	SRR12164499	Chlorocebus sabaeus	cell	Vero E6
17621	+	0.000109106	SRR12164499	Chlorocebus sabaeus	cell	Vero E6
17629	+	4.01655e-05	SRR12164499	Chlorocebus sabaeus	cell	Vero E6
17630	+	0.000102388	SRR12164499	Chlorocebus sabaeus	cell	Vero E6
17635	+	3.78193e-05	SRR12164499	Chlorocebus sabaeus	cell	Vero E6
17636	+	0.000136277	SRR12164499	Chlorocebus sabaeus	cell	Vero E6
17653	+	0.000225703	SRR12164499	Chlorocebus sabaeus	cell	Vero E6
17663	+	0.000172045	SRR12164499	Chlorocebus sabaeus	cell	Vero E6
17715	+	0.000129485	SRR12164499	Chlorocebus sabaeus	cell	Vero E6
17724	+	0.000369838	SRR12164499	Chlorocebus sabaeus	cell	Vero E6
17725	+	3.95716e-05	SRR12164499	Chlorocebus sabaeus	cell	Vero E6
17737	+	6.80975e-05	SRR12164499	Chlorocebus sabaeus	cell	Vero E6
17743	+	0.00011467	SRR12164499	Chlorocebus sabaeus	cell	Vero E6
17744	+	5.36841e-05	SRR12164499	Chlorocebus sabaeus	cell	Vero E6
17780	+	4.17223e-05	SRR12164499	Chlorocebus sabaeus	cell	Vero E6
17787	+	5.60494e-05	SRR12164499	Chlorocebus sabaeus	cell	Vero E6
17792	+	0.000100902	SRR12164499	Chlorocebus sabaeus	cell	Vero E6
17961	+	9.84446e-05	SRR12164499	Chlorocebus sabaeus	cell	Vero E6
17971	+	0.000151696	SRR12164499	Chlorocebus sabaeus	cell	Vero E6
17981	+	0.000113851	SRR12164499	Chlorocebus sabaeus	cell	Vero E6
17987	+	6.81933e-05	SRR12164499	Chlorocebus sabaeus	cell	Vero E6
18009	+	0.000234415	SRR12164499	Chlorocebus sabaeus	cell	Vero E6
18010	+	0.000137615	SRR12164499	Chlorocebus sabaeus	cell	Vero E6
18023	+	0.000129696	SRR12164499	Chlorocebus sabaeus	cell	Vero E6
18560	-	0.000229444	SRR12164499	Chlorocebus sabaeus	cell	Vero E6
18584	-	0.000281636	SRR12164499	Chlorocebus sabaeus	cell	Vero E6
18588	-	0.000132023	SRR12164499	Chlorocebus sabaeus	cell	Vero E6
18592	-	0.00010389	SRR12164499	Chlorocebus sabaeus	cell	Vero E6
18593	-	0.000131467	SRR12164499	Chlorocebus sabaeus	cell	Vero E6
18621	-	0.000165773	SRR12164499	Chlorocebus sabaeus	cell	Vero E6
18623	-	0.00011042	SRR12164499	Chlorocebus sabaeus	cell	Vero E6
18660	-	0.000269233	SRR12164499	Chlorocebus sabaeus	cell	Vero E6
18665	-	0.00013683	SRR12164499	Chlorocebus sabaeus	cell	Vero E6
18667	-	9.09008e-05	SRR12164499	Chlorocebus sabaeus	cell	Vero E6
18669	-	7.82298e-05	SRR12164499	Chlorocebus sabaeus	cell	Vero E6
18672	-	4.30246e-05	SRR12164499	Chlorocebus sabaeus	cell	Vero E6
18835	+	0.000184951	SRR12164499	Chlorocebus sabaeus	cell	Vero E6
18836	+	7.64225e-05	SRR12164499	Chlorocebus sabaeus	cell	Vero E6
18846	+	9.06392e-05	SRR12164499	Chlorocebus sabaeus	cell	Vero E6
18850	+	0.000105127	SRR12164499	Chlorocebus sabaeus	cell	Vero E6
18861	+	0.000183549	SRR12164499	Chlorocebus sabaeus	cell	Vero E6
18862	+	5.46342e-05	SRR12164499	Chlorocebus sabaeus	cell	Vero E6
18871	+	7.06065e-05	SRR12164499	Chlorocebus sabaeus	cell	Vero E6
18902	+	0.000128719	SRR12164499	Chlorocebus sabaeus	cell	Vero E6
18977	+	0.000356747	SRR12164499	Chlorocebus sabaeus	cell	Vero E6
18991	+	5.77829e-05	SRR12164499	Chlorocebus sabaeus	cell	Vero E6
19002	+	7.55625e-05	SRR12164499	Chlorocebus sabaeus	cell	Vero E6
19012	+	8.02168e-05	SRR12164499	Chlorocebus sabaeus	cell	Vero E6
19013	+	6.32638e-05	SRR12164499	Chlorocebus sabaeus	cell	Vero E6
19046	+	0.000203858	SRR12164499	Chlorocebus sabaeus	cell	Vero E6
[truncated: 18,513 more rows]

## Sheet: Edited read
Sample ID	Clean read number	Viral read number	Editing site number	Edited read number
SRR11059947	77455041	73226074	41	12
SRR11549994	7316816	883547	29	18
SRR11549998	2576843	388490	27	8
SRR11550043	21728560	12640960	70	19
SRR11550044	21459354	12456806	28	11
SRR11550045	21017679	11203209	86	71
SRR11550046	23477246	11227725	125	175
SRR11550048	19753631	666659	12	5
SRR11573918	5998503	3679342	22	7
SRR11573919	5918828	3635409	33	6
SRR11573920	5432495	3233215	14	5
SRR11573923	5538878	3422644	58	9
SRR11573924	4248136	2528874	18	5
SRR11573926	4380707	2706502	44	7
SRR11777734	62170186	35191611	98	24
SRR11777735	54926737	28869949	48	15
SRR11777736	52597882	30621620	88	20
SRR11811979	37308247	4958754	271	68
SRR11811980	37774585	1907373	108	25
SRR11811981	36682063	3376353	190	43
SRR11934383	16292612	11343587	49	9
SRR11934384	16283917	11305346	33	7
SRR12091994	77068527	23796911	23	7
SRR12091995	74485666	23285772	72	35
SRR12091996	78395387	14436340	35	19
SRR12164499	153309261	104293524	981	248
SRR12164500	172899317	117317339	210	44
SRR12185417	67963200	10527698	105	26
SRR12185418	57578276	1691739	19	20
SRR12185420	52542998	3941167	76	21
SRR12185422	58540356	4959441	91	27
SRR12185423	67382152	322250	33	5
SRR12185426	63922093	1580547	80	24
SRR12273167	78197558	67464356	443	82
SRR12273168	58640374	51029625	361	63
SRR12273169	71513853	17338459	68	14
SRR12273170	52534315	27998056	122	27
SRR12340102	10998643	186504	53	45
SRR12379499	2210117	2073069	42	21
SRR12379523	2120210	1962571	16	5
SRR12379538	68261482	63475240	15	5
SRR12379539	58443867	54785638	45	14
SRR12379540	80545335	74827517	39	10
SRR12379541	61560981	57660610	40	10
SRR12379543	61881360	59021317	49	16
SRR12379544	59120525	56071377	66	20
SRR12379551	8057662	7538228	24	5
SRR12379555	532970	495596	19	10
SRR12379556	10980021	10269307	42	9
SRR12379559	4268721	3948417	26	7
SRR12379562	6840148	6398240	97	21
SRR12379564	1260480	1161393	31	8
SRR12379566	3896430	3616850	326	88
SRR12379567	541569	498144	27	22
SRR12379568	5122611	4756560	26	6
SRR12379569	2406329	2233789	13	6
SRR12379580	6096345	5581508	56	21
SRR12379617	9205478	8547017	24	6
SRR12379618	5234378	4894805	29	7
SRR12379619	6557824	6185918	112	27
SRR12379622	744086	684811	29	11
SRR12379625	5964327	5574214	40	9
SRR12379627	5548307	5174417	18	12
SRR12379634	3768611	3491116	25	7
SRR12379642	13415952	12620643	109	26
SRR12379645	8351325	7824720	40	13
SRR12379652	6942465	6491899	35	11
SRR12379656	2259197	2032867	28	7
SRR12379689	9449483	8909049	25	5
SRR12379692	13321504	12333183	58	17
SRR12379693	5825654	5418682	24	8
SRR12379694	5526870	5147806	64	91
SRR12379697	10959509	10315242	51	16
SRR12379698	6399441	5964044	37	10
SRR12379703	4536276	4206470	42	34
SRR12379708	744763	685434	25	14
SRR12379711	7454144	6890186	67	19
SRR12379730	7225202	6755977	28	7
SRR12379741	5097499	4814739	10	5
SRR12379778	6221218	5821278	25	6
SRR12379779	829972	772051	23	6
SRR12379780	2043804	1867570	76	39
SRR12379782	4146380	3823531	84	21
SRR12379792	5177712	5006518	31	8
SRR12379799	3836851	3647138	20	6
SRR12379801	32645071	30417155	134	50
SRR12379804	6105676	5792459	25	6
SRR12379808	3631699	3415675	14	5
SRR12379817	4414581	4148573	12	5
SRR12379818	5254521	4922196	17	5
SRR12379820	4264847	4029530	25	8
SRR12379827	3396211	3172922	16	5
SRR12379850	13293125	12824856	17	7
SRR12379862	12882153	11993856	33	12
SRR12379880	6103616	5753682	18	5
SRR12379890	53574879	51002340	40	15
SRR12379909	23401137	21588271	103	33
SRR12379917	20636666	19082357	73	34
SRR12379918	14779064	13888339	38	10
SRR12379919	38010685	36314575	117	30
SRR12379921	10086206	9440787	16	5
SRR12379922	14857425	14073238	164	57
SRR12379924	14702514	13985715	27	7
SRR12379925	37186072	35035785	61	18
SRR12379926	37781247	36063083	172	56
SRR12379927	32324314	30526980	93	25
SRR12379928	19109615	17953905	268	94
SRR12379929	25093195	23533421	78	21
SRR12379930	36085570	33969234	164	75
SRR12379936	2804765	2599322	438	127
SRR12379937	6530175	6062638	41	13
SRR12379949	3058361	2873487	20	8
SRR12379954	5317217	4968456	23	7
SRR12379968	14200025	13519929	85	31
SRR12380001	49629541	47280188	18	5
SRR12380007	3702543	3470322	17	5
SRR12380029	5804229	5495607	23	8
SRR12380074	9160909	8625458	16	5
SRR12380078	15139901	14434012	20	6
SRR12380082	3267236	3017340	20	6
SRR12380086	13959761	12838987	50	13
SRR12380090	26598142	24947128	25	5
SRR12380108	6639661	6209957	48	11
SRR12380116	6458100	5999391	302	79
SRR12380138	60521891	57858172	17	5
SRR12380139	3682839	3419801	20	6
SRR12380153	1961812	1804001	19	11
SRR12380154	5875886	5449894	23	6
SRR12380157	1429888	1330493	28	12
SRR12380159	2357188	2198949	13	7
SRR12380160	41683758	40007204	45	15
SRR12380163	1657745	1541067	33	13
SRR12380165	4520331	4228886	30	9
SRR12380166	5962113	5541554	22	5
SRR12380169	2474421	2302109	21	6
SRR12380174	5095755	4745917	23	8
SRR12380196	282539484	262104718	903	358
SRR12380197	4338193	4005155	36	12
SRR12380199	5918192	5341756	24	7
SRR12380203	28132113	26138040	66	16
SRR12380204	46446685	44414869	17	5
SRR12380222	7078503	6578844	24	6
SRR12380223	3116657	2880632	18	11
SRR12380238	49042227	46690215	43	18
SRR12380249	23723516	22469743	28	7
SRR12380258	6818356	6407614	36	10
SRR12380261	1914066	1762273	12	5
SRR12380263	4857354	4514837	27	6
SRR12380267	8484476	8001857	20	5
SRR12380277	11940103	11767523	31	20
SRR12380279	4004844	3746746	16	5
SRR12380283	6482753	6034409	25	9
SRR12380284	3895122	3598035	16	5
SRR12380303	57703786	53956080	150	53
SRR12380313	2173188	2032052	15	6
SRR12380316	1928296	1775691	14	5
SRR12380319	10211001	9255603	77	25
SRR12380320	2916048	2679271	21	6
SRR12380338	6432111	5950084	39	10
SRR12380344	2969015	2791550	23	5
SRR12380351	27174626	26555416	32	7
SRR12503231	11653497	74350	56	11866
SRR12503232	11519486	74018	71	11923
SRR12620047	19806132	1281015	12	5
SRR12620049	18262894	9723878	38	13
SRR12620052	20005149	8163311	24	5
SRR12620055	17472928	3521861	33	7
SRR12620057	18607117	4280428	33	5
SRR12620058	16760970	3428878	22	5
SRR12620059	18756124	3680774	32	8
SRR12764720	18219085	3910739	49	14
SRR12764743	31174136	7240958	13	6
SRR12764744	27757060	18428588	71	17
SRR12764745	24812459	17931913	146	29
SRR12764746	34883159	25164378	59	14
SRR12764750	26197330	20150890	38	8
SRR12764751	27572136	21313416	56	14
SRR12764752	30068986	24734852	20	11
SRR12764768	28062645	18970575	83	16
SRR12764769	29055488	21405065	164	35
SRR12764770	33520776	24072518	34	5
SRR12764774	28518822	20456590	31	6
SRR12764775	29232614	21134707	109	20
SRR12789553	10372260	6861690	30	6
SRR12789555	11422914	7486395	53	10
SRR12789556	11178844	7547662	118	20
SRR12789557	11229593	7609229	42	11
SRR12789558	10113439	6609583	62	15
SRR12802431	52637245	46887601	580	136
SRR12802432	51212394	46005573	680	135
SRR12802433	46652281	38338981	526	114
SRR12802434	47625604	39691971	455	84
SRR13073056	56289024	336252	22	5
SRR13132862	38284074	6417393	22	6
SRR13193039	11945125	1727949	27	5
SRR13194218	50205145	21296496	48	9
SRR13204206	226341288	168713313	184	213
SRR13204207	145775397	92585554	51	38
SRR13204208	170117349	124982099	110	47
SRR13204218	196253633	149223797	173	44
SRR13204219	186786287	140614778	74	83
SRR13204220	263709944	196001837	191	51
SRR13204231	247656959	198203498	232	327
SRR13204236	123071445	72702479	99	44
SRR13204238	107540444	60312018	50	10
SRR13204242	211515231	165359888	292	99
SRR13204243	306132024	240562322	328	185
SRR13204244	252241914	197034703	219	375
SRR13204248	157139413	105343484	70	936
SRR13204249	130347779	76623319	150	100
SRR13204250	141603702	78228484	117	29
SRR13221630	58170852	1426556	16	9
SRR13221633	57225453	554193	12	5
SRR13221635	55901165	696342	10	6
SRR13276061	13104427	276157	64	12
SRR13276062	11177793	1001790	42	14
SRR13276067	13461484	2257714	140	31
SRR13276068	11681521	2348704	87	17
SRR13276074	12261609	2558035	71	14
SRR13276079	11402949	2237529	27	5
SRR13276080	9573304	1810324	72	12
SRR13606667	230086073	160378392	1077	269
SRR13606668	114339726	75876480	403	83
SRR13606669	249535555	167185535	1005	207
SRR13748980	123790286	62451557	21	359
SRR13786116	3172364	2086449	24	5
SRR13786144	3306425	2550856	30	10
