# Supplementary material for: Virus-specific editing identification approach reveals the landscape of A-to-I editing and its impacts on SARS-CoV-2 characteristics and evolution
Source: Nucleic Acids Res. 2022 Mar 2;50(5):2509–21. doi: 10.1093/nar/gkac120 (PMC8934641; doi:10.1093/nar/gkac120)
Supplement: gkac120_Supplemental_Files [file gkac120_supplemental_files.zip › Table S3.xlsx]

## Sheet: Annotation
Table S3. Spike protein recoding events and their effects.
Name	Annotation	Reference
Position	Position in the virus genome
Strand	+, A-to-G; -, T-to-C
Motif	Triplet motif
Shared sample number	Number of samples with editing sites
Amino acid change	Amino acid before and after editing
Domain	Spike protein domain annotation
ACE2 binding	Δlog(RSA). Positive value, higher affinity; negative value, lower affinity	Deep Mutational Scanning of SARS-CoV-2 Receptor Binding Domain Reveals Constraints on Folding and ACE2 Binding
RBD expression	Δlog(MFI, fluorescence intensity). Positive value, higher expression; negative value, lower expression	Deep Mutational Scanning of SARS-CoV-2 Receptor Binding Domain Reveals Constraints on Folding and ACE2 Binding
Linear epitope	Immunogenic linear epitope regions	Linear epitope landscape of the SARS-CoV-2 Spike protein constructed from 1,051 COVID-19 patients
Viral infectivity and antigenicity	Mutation effects on viral infectivity and antigenicity	The Impact of Mutations in SARS-CoV-2 Spike on Viral Infectivity and Antigenicity

## Sheet: Sheet1
Position	Strand	Motif	Shared sample number	Amino acid change	Domain	ACE2 binding	RBD expression	Linear epitope	Viral infectivity and antigenicity
21563	+	AAT	2	M1V
21564	-	CAT	1	M1T
21567	-	AAA	1	F2S
21572	-	AAA	1	F4L
21576	-	AAG	1	L5P
21582	-	TAA	1	L7S
21594	-	GAC	1	V11A
21599	+	TAG	4	S13G	S1_NTD:13-304
21605	-	CAC	1	C15R	S1_NTD:13-304
21609	-	AAC	3	V16A	S1_NTD:13-304
21611	+	TAA	7	N17D	S1_NTD:13-304
21612	+	AAT	9	N17S	S1_NTD:13-304
21615	-	AAG	2	L18P	S1_NTD:13-304
21617	+	TAC	7	T19A	S1_NTD:13-304
21620	+	AAC	7	T20A	S1_NTD:13-304
21623	+	CAG	2	R21G	S1_NTD:13-304
21626	+	AAC	10	T22A	S1_NTD:13-304
21630	+	CAA	3	Q23R	S1_NTD:13-304
21633	-	TAA	1	L24S	S1_NTD:13-304
21645	+	TAC	2	Y28C	S1_NTD:13-304			S1-5:25-36
21650	+	TAA	4	N30D	S1_NTD:13-304			S1-5:25-36
21651	+	AAT	3	N30S	S1_NTD:13-304			S1-5:25-36
21656	-	AAA	1	F32L	S1_NTD:13-304			S1-5:25-36
21669	-	AAC	1	V36A	S1_NTD:13-304			S1-5:25-36
21671	-	TAA	3	Y37H	S1_NTD:13-304
21672	+	TAT	6	Y37C	S1_NTD:13-304
21674	-	TAA	1	Y38H	S1_NTD:13-304
21675	+	TAC	5	Y38C	S1_NTD:13-304
21681	+	GAC	3	D40G	S1_NTD:13-304
21684	+	AAA	4	K41R	S1_NTD:13-304
21687	-	AAC	2	V42A	S1_NTD:13-304
21689	-	AAA	3	F43L	S1_NTD:13-304
21692	+	CAG	1	R44G	S1_NTD:13-304
21698	-	GAG	1	S46P	S1_NTD:13-304
21705	-	TAA	3	L48S	S1_NTD:13-304
21713	+	AAC	1	T51A	S1_NTD:13-304
21717	+	CAG	1	Q52R	S1_NTD:13-304
21723	-	CAA	1	L54S	S1_NTD:13-304
21729	-	TAA	2	L56S	S1_NTD:13-304
21734	-	AAA	1	F58L	S1_NTD:13-304
21737	-	AAG	4	F59L	S1_NTD:13-304
21749	+	TAC	2	T63A	S1_NTD:13-304
21752	-	CAA	2	W64R	S1_NTD:13-304
21755	-	AAC	2	F65L	S1_NTD:13-304
21764	+	TAT	3	I68V	S1_NTD:13-304
21765	-	TAT	2	I68T	S1_NTD:13-304
21766	+	TAC	2	I68M	S1_NTD:13-304
21783	+	AAT	2	N74S	S1_NTD:13-304
21791	+	TAA	3	K77E	S1_NTD:13-304
21792	+	AAG	1	K77R	S1_NTD:13-304
21797	-	AAC	1	F79L	S1_NTD:13-304
21803	+	TAA	1	N81D	S1_NTD:13-304
21813	-	TAG	1	L84P	S1_NTD:13-304
21821	+	TAA	2	N87D	S1_NTD:13-304
21822	+	AAT	1	N87S	S1_NTD:13-304
21831	-	AAC	1	V90A	S1_NTD:13-304
21833	-	TAA	1	Y91H	S1_NTD:13-304
21834	+	TAT	3	Y91C	S1_NTD:13-304
21852	+	AAG	1	K97R	S1_NTD:13-304
21857	+	TAA	1	N99D	S1_NTD:13-304
21861	-	TAT	1	I100T	S1_NTD:13-304
21862	+	TAA	1	I100M	S1_NTD:13-304
21863	+	AAT	1	I101V	S1_NTD:13-304
21864	-	TAT	1	I101T	S1_NTD:13-304
21865	+	TAA	2	I101M	S1_NTD:13-304
21866	+	AAG	2	R102G	S1_NTD:13-304
21884	+	TAC	1	T108A	S1_NTD:13-304
21887	+	TAC	2	T109A	S1_NTD:13-304
21900	+	AAG	1	K113R	S1_NTD:13-304
21917	+	TAT	1	I119V	S1_NTD:13-304
21918	-	AAT	1	I119T	S1_NTD:13-304
21923	+	TAA	2	N121D	S1_NTD:13-304
21926	+	TAA	1	N122D	S1_NTD:13-304
21927	+	AAC	1	N122S	S1_NTD:13-304
21944	+	TAT	1	I128V	S1_NTD:13-304
21947	+	TAA	1	K129E	S1_NTD:13-304
21959	-	AAT	1	F133L	S1_NTD:13-304
21960	-	AAA	1	F133S	S1_NTD:13-304
21971	+	TAA	2	N137D	S1_NTD:13-304
21972	+	AAT	2	N137S	S1_NTD:13-304
21981	-	AAA	2	F140S	S1_NTD:13-304
21995	-	TAA	1	Y145H	S1_NTD:13-304
21996	+	TAC	2	Y145C	S1_NTD:13-304
22002	+	AAA	1	K147R	S1_NTD:13-304
22004	+	AAA	2	N148D	S1_NTD:13-304
22005	+	AAC	2	N148S	S1_NTD:13-304
22008	+	AAC	2	N149S	S1_NTD:13-304
22013	+	AAG	3	S151G	S1_NTD:13-304
22023	+	GAA	1	E154G	S1_NTD:13-304
22025	+	AAG	2	S155G	S1_NTD:13-304
22034	+	CAG	2	R158G	S1_NTD:13-304
22040	-	TAA	1	Y160H	S1_NTD:13-304
22041	+	TAT	3	Y160C	S1_NTD:13-304
22046	+	TAG	4	S162G	S1_NTD:13-304
22053	+	AAT	2	N164S	S1_NTD:13-304
22055	+	TAA	4	N165D	S1_NTD:13-304
22056	+	AAT	2	N165S	S1_NTD:13-304
22061	+	CAC	2	T167A	S1_NTD:13-304
22064	-	AAA	1	F168L	S1_NTD:13-304
22065	-	AAA	1	F168S	S1_NTD:13-304
22068	+	GAA	2	E169G	S1_NTD:13-304
22070	-	TAT	1	Y170H	S1_NTD:13-304
22071	+	TAT	2	Y170C	S1_NTD:13-304
22085	-	AAA	1	F175L	S1_NTD:13-304
22086	-	AAA	1	F175S	S1_NTD:13-304
22089	-	AAG	1	L176P	S1_NTD:13-304
22091	+	TAT	4	M177V	S1_NTD:13-304
22092	-	CAT	1	M177T	S1_NTD:13-304
22098	-	AAG	2	L179P	S1_NTD:13-304
22107	+	AAA	1	K182R	S1_NTD:13-304
22110	+	CAG	1	Q183R	S1_NTD:13-304
22115	+	TAA	1	N185D	S1_NTD:13-304
22118	-	AAA	1	F186L	S1_NTD:13-304
22128	-	AAG	1	L189P	S1_NTD:13-304
22130	+	TAG	1	R190G	S1_NTD:13-304
22137	-	AAA	2	F192S	S1_NTD:13-304
22143	-	AAA	1	F194S	S1_NTD:13-304
22145	+	TAA	1	K195E	S1_NTD:13-304
22148	+	GAA	1	N196D	S1_NTD:13-304
22149	+	AAT	3	N196S	S1_NTD:13-304
22151	+	TAT	1	I197V	S1_NTD:13-304
22164	-	AAA	1	F201S	S1_NTD:13-304
22167	+	AAA	1	K202R	S1_NTD:13-304
22169	+	AAT	1	I203V	S1_NTD:13-304
22182	+	CAC	1	H207R	S1_NTD:13-304
22191	-	AAT	1	I210T	S1_NTD:13-304
22209	-	GAG	2	L216P	S1_NTD:13-304
22220	-	AAA	6	F220L	S1_NTD:13-304
22221	-	AAA	5	F220S	S1_NTD:13-304
22223	-	GAA	2	S221P	S1_NTD:13-304
22230	-	TAA	6	L223S	S1_NTD:13-304
22239	-	CAA	6	L226S	S1_NTD:13-304
22242	-	TAC	1	V227A	S1_NTD:13-304
22248	-	CAA	10	L229S	S1_NTD:13-304
22253	+	AAT	3	I231V	S1_NTD:13-304
22254	-	TAT	6	I231T	S1_NTD:13-304
22255	+	TAG	4	I231M	S1_NTD:13-304
22259	+	TAT	1	I233V	S1_NTD:13-304
22260	-	AAT	1	I233T	S1_NTD:13-304
22262	+	TAA	3	N234D	S1_NTD:13-304
22263	+	AAC	3	N234S	S1_NTD:13-304
22266	-	GAT	3	I235T	S1_NTD:13-304
22268	+	CAC	1	T236A	S1_NTD:13-304
22271	+	TAG	3	R237G	S1_NTD:13-304
22274	-	AAC	36	F238L	S1_NTD:13-304
22275	-	AAA	38	F238S	S1_NTD:13-304
22280	+	AAC	2	T240A	S1_NTD:13-304
22284	-	TAA	1	L241S	S1_NTD:13-304
22287	-	AAG	3	L242P	S1_NTD:13-304
22293	-	TAA	1	L244S	S1_NTD:13-304
22301	+	AAG	1	S247G	S1_NTD:13-304
22304	-	TAA	1	Y248H	S1_NTD:13-304
22305	+	TAT	3	Y248C	S1_NTD:13-304
22308	-	CAA	1	L249S	S1_NTD:13-304
22320	+	GAT	1	D253G	S1_NTD:13-304
22322	-	GAA	1	S254P	S1_NTD:13-304
22325	-	GAA	1	S255P	S1_NTD:13-304
22334	-	CAA	1	W258R	S1_NTD:13-304
22355	-	TAA	2	Y265H	S1_NTD:13-304
22358	-	TAA	1	Y266H	S1_NTD:13-304
22359	+	TAT	1	Y266C	S1_NTD:13-304
22368	+	TAT	2	Y269C	S1_NTD:13-304
22371	-	AAG	1	L270P	S1_NTD:13-304
22374	+	CAA	1	Q271R	S1_NTD:13-304
22389	-	TAG	1	L276P	S1_NTD:13-304
22394	+	AAA	1	K278E	S1_NTD:13-304
22400	+	TAA	2	N280D	S1_NTD:13-304
22401	+	AAT	1	N280S	S1_NTD:13-304
22404	+	GAA	1	E281G	S1_NTD:13-304
22406	+	AAA	1	N282D	S1_NTD:13-304
22407	+	AAT	3	N282S	S1_NTD:13-304
22412	+	AAC	1	T284A	S1_NTD:13-304
22416	-	AAT	1	I285T	S1_NTD:13-304
22418	+	TAC	4	T286A	S1_NTD:13-304
22422	+	GAT	1	D287G	S1_NTD:13-304
22443	+	GAC	1	D294G	S1_NTD:13-304
22457	+	AAC	2	T299A	S1_NTD:13-304
22460	+	AAA	2	K300E	S1_NTD:13-304
22461	+	AAG	3	K300R	S1_NTD:13-304
22466	+	TAC	3	T302A	S1_NTD:13-304
22470	-	CAA	1	L303S	S1_NTD:13-304
22473	+	AAA	1	K304R	S1_NTD:13-304
22478	-	AAG	1	F306L
22481	+	CAC	1	T307A
22488	+	GAA	1	E309G
22512	+	AAC	1	N317S
22517	+	TAG	1	R319G	S1_RBD:319-541
22538	+	TAT	1	I326V	S1_RBD:319-541
22539	-	AAT	2	I326T	S1_RBD:319-541
22542	-	AAC	1	V327A	S1_RBD:319-541
22544	+	TAG	1	R328G	S1_RBD:319-541
22548	-	AAA	1	F329S	S1_RBD:319-541
22556	+	TAT	1	I332V	S1_RBD:319-541	0	0.02
22559	+	TAC	2	T333A	S1_RBD:319-541	-0.01	-0.37
22562	+	AAA	1	N334D	S1_RBD:319-541	0.07	-0.04
22574	-	AAA	1	F338L	S1_RBD:319-541	-0.03	0.06		Increased sensitivity to convalescent sera
22575	-	AAA	1	F338S	S1_RBD:319-541	-1.03	-2.31
22581	+	GAA	1	E340G	S1_RBD:319-541	-0.27	-0.76
22587	-	AAA	1	F342S	S1_RBD:319-541	-1.34	-2.41
22590	+	AAC	1	N343S	S1_RBD:319-541	-0.32	-2.58
22598	+	CAG	1	R346G	S1_RBD:319-541	-0.11	-0.74
22613	-	TAA	1	Y351H	S1_RBD:319-541	-0.27	-0.6
22629	+	AAG	1	K356R	S1_RBD:319-541	0.03	0.21
22634	+	AAT	1	I358V	S1_RBD:319-541	-0.14	-0.59
22655	-	TAA	1	Y365H	S1_RBD:319-541	-0.45	-0.9
22656	+	TAT	1	Y365C	S1_RBD:319-541	-0.55	-1.5
22662	-	GAC	1	V367A	S1_RBD:319-541	0.11	0.46
22665	-	TAG	2	L368P	S1_RBD:319-541	-0.96	-1.83
22673	-	GAA	1	S371P	S1_RBD:319-541	-0.16	-0.9
22683	-	AAA	1	F374S	S1_RBD:319-541	-0.35	-1.1
22692	-	AAA	1	F377S	S1_RBD:319-541	-0.83	-2.28
22694	+	TAA	1	K378E	S1_RBD:319-541	-0.04	-0.09
22701	+	TAT	1	Y380C	S1_RBD:319-541	-1.37	-2.64
22718	+	TAA	1	K386E	S1_RBD:319-541	0.02	0.18
22722	-	TAA	1	L387S	S1_RBD:319-541	-0.59	-1.84
22736	-	AAG	1	F392L	S1_RBD:319-541	-0.08	-0.23
22737	-	AAA	1	F392S	S1_RBD:319-541	-0.11	-0.51
22739	+	TAC	1	T393A	S1_RBD:319-541	0.03	-0.11
22742	+	TAA	1	N394D	S1_RBD:319-541	-0.08	-0.4
22743	+	AAT	1	N394S	S1_RBD:319-541	0.01	-0.07
22748	-	TAG	2	Y396H	S1_RBD:319-541	-0.29	-0.82
22749	+	TAT	1	Y396C	S1_RBD:319-541	-0.23	-0.98
22824	+	TAT	1	Y421C	S1_RBD:319-541	-0.43	-1.32
22826	+	TAA	1	N422D	S1_RBD:319-541	-2.64	-2.37
22830	+	TAT	1	Y423C	S1_RBD:319-541	-4.57	-2.6
22832	+	TAA	1	K424E	S1_RBD:319-541	-2.56	-2.68
22850	+	TAC	1	T430A	S1_RBD:319-541	-0.17	-0.91
22860	-	AAC	1	V433A	S1_RBD:319-541	-1.58	-2.96
22862	+	TAT	2	I434V	S1_RBD:319-541	-0.08	-0.26
22863	-	TAT	3	I434T	S1_RBD:319-541	-0.36	-1.76
22864	+	TAG	1	I434M	S1_RBD:319-541	-0.07	-0.27
22877	+	TAA	1	N439D	S1_RBD:319-541	-1.15	-0.8
22878	+	AAC	1	N439S	S1_RBD:319-541	-1.22	-0.39
22881	+	AAT	1	N440S	S1_RBD:319-541	0.04	-0.07
22884	-	AAG	2	L441P	S1_RBD:319-541	-0.48	-1.12
22889	-	GAA	1	S443P	S1_RBD:319-541	-2.46	-1.79
22893	+	AAG	1	K444R	S1_RBD:319-541	-0.06	-0.09
22904	+	TAA	2	N448D	S1_RBD:319-541	-0.67	-0.28
22905	+	AAT	1	N448S	S1_RBD:319-541	-0.89	-0.16
22908	+	TAT	1	Y449C	S1_RBD:319-541	-1.73	-0.17
22910	+	TAA	1	N450D	S1_RBD:319-541	-0.02	0.04
22911	+	AAT	1	N450S	S1_RBD:319-541	-0.07	-0.02
22913	-	TAA	1	Y451H	S1_RBD:319-541	-0.11	-0.42	S1-76:451-462
22914	+	TAC	2	Y451C	S1_RBD:319-541	-0.64	-1.26	S1-76:451-462
22919	-	TAC	1	Y453H	S1_RBD:319-541	-0.26	-1.05	S1-76:451-462
22920	+	TAT	3	Y453C	S1_RBD:319-541	-0.07	-0.58	S1-76:451-462
22922	+	TAG	1	R454G	S1_RBD:319-541	-4.72	-2.4	S1-76:451-462
22928	-	AAC	1	F456L	S1_RBD:319-541	-0.11	-0.49	S1-76:451-462
22931	+	TAG	5	R457G	S1_RBD:319-541	-0.65	-1.97	S1-76:451-462;S1-77:457-468
22937	-	GAC	1	S459P	S1_RBD:319-541	-0.22	-0.83	S1-76:451-462;S1-77:457-468
22941	+	AAT	2	N460S	S1_RBD:319-541	-0.08	-0.15	S1-76:451-462;S1-77:457-468
22944	-	GAG	1	L461P	S1_RBD:319-541	-3.7	-2.55	S1-76:451-462;S1-77:457-468
22947	+	AAA	2	K462R	S1_RBD:319-541	-0.05	-0.13	S1-76:451-462;S1-77:457-468
22953	-	AAA	1	F464S	S1_RBD:319-541	-0.18	-0.75	S1-77:457-468;S1-78:463-474
22964	+	TAT	1	I468V	S1_RBD:319-541	-0.03	0.07	S1-77:457-468;S1-78:463-474
22970	+	AAC	2	T470A	S1_RBD:319-541	-0.04	-0.25	S1-78:463-474
22976	+	AAT	4	I472V	S1_RBD:319-541	-0.38	-0.12	S1-78:463-474	Decreased sensitivity to mAbs;decreased sensitivity to convalescent sera;combine with D614G:Increased infectivity
22980	+	TAT	6	Y473C	S1_RBD:319-541	-2.1	-1	S1-78:463-474
22983	+	CAG	2	Q474R	S1_RBD:319-541	-0.12	-0.65	S1-78:463-474
22991	+	TAG	4	S477G	S1_RBD:319-541	-0.06	-0.17
23003	+	TAA	4	N481D	S1_RBD:319-541	-0.07	-0.08
23004	+	AAT	3	N481S	S1_RBD:319-541	-0.04	-0.16
23018	-	AAA	2	F486L	S1_RBD:319-541	-0.47	0.03
23021	+	TAA	3	N487D	S1_RBD:319-541	-1.08	0.07
23024	-	CAA	2	C488R	S1_RBD:319-541	-2.84	-1.29
23027	-	TAA	1	Y489H	S1_RBD:319-541	-0.66	0.11
23028	+	TAC	2	Y489C	S1_RBD:319-541	-3.24	-0.16
23030	-	AAG	3	F490L	S1_RBD:319-541	-0.11	-0.35		Decreased sensitivity to mAbs; decreased sensitivity to convalescent sera
23031	-	AAA	2	F490S	S1_RBD:319-541	0	-0.1
23037	-	TAA	1	L492S	S1_RBD:319-541	-3.32	-2.41
23042	-	GAT	1	S494P	S1_RBD:319-541	0	-0.02
23045	-	TAT	1	Y495H	S1_RBD:319-541	-2.33	-2.1
23046	+	TAT	3	Y495C	S1_RBD:319-541	-1.1	-1.11
23051	-	AAA	3	F497L	S1_RBD:319-541	-2.05	-2.06
23063	+	TAA	3	N501D	S1_RBD:319-541	-2.42	0.08
23064	+	AAT	3	N501S	S1_RBD:319-541	-0.13	-0.03
23070	-	AAC	4	V503A	S1_RBD:319-541	-0.06	-0.1
23075	-	TAA	3	Y505H	S1_RBD:319-541	-0.71	0.16
23076	+	TAC	3	Y505C	S1_RBD:319-541	-2.36	0.12
23084	-	TAT	2	Y508H	S1_RBD:319-541	0.07	0.14		Decreased sensitivity to mAbs
23085	+	TAC	1	Y508C	S1_RBD:319-541	-0.33	-1.02
23094	-	TAC	2	V511A	S1_RBD:319-541	-0.78	-2.59
23097	-	TAC	1	V512A	S1_RBD:319-541	-0.72	-2.6
23100	-	AAG	1	L513P	S1_RBD:319-541	-4.76	-3.43
23106	-	AAA	1	F515S	S1_RBD:319-541	-1.09	-2.85
23112	-	AAG	1	L517P	S1_RBD:319-541	-0.14	-0.5
23133	-	AAC	1	V524A	S1_RBD:319-541	-0.07	-0.09
23145	+	AAA	2	K528R	S1_RBD:319-541	-0.01	0.04
23147	+	AAA	2	K529E	S1_RBD:319-541	-0.06	-0.06
23148	+	AAG	1	K529R	S1_RBD:319-541	-0.1	0.07
23153	+	TAC	1	T531A	S1_RBD:319-541	0	-0.02
23156	+	TAA	4	N532D	S1_RBD:319-541
23157	+	AAT	2	N532S	S1_RBD:319-541
23160	-	CAA	1	L533S	S1_RBD:319-541
23163	-	AAC	1	V534A	S1_RBD:319-541
23165	+	TAA	3	K535E	S1_RBD:319-541
23168	+	AAA	2	N536D	S1_RBD:319-541
23172	+	AAA	2	K537R	S1_RBD:319-541
23178	-	GAC	1	V539A	S1_RBD:319-541
23180	+	CAA	2	N540D	S1_RBD:319-541
23186	+	CAA	2	N542D
23187	+	AAC	1	N542S
23189	-	AAG	1	F543L	SD1-2_S1-S2_S2:543-1208
23192	+	CAA	3	N544D	SD1-2_S1-S2_S2:543-1208
23199	-	TAA	1	L546S	SD1-2_S1-S2_S2:543-1208
23201	+	AAC	2	T547A	SD1-2_S1-S2_S2:543-1208
23207	+	CAC	1	T549A	SD1-2_S1-S2_S2:543-1208
23217	-	AAG	1	L552P	SD1-2_S1-S2_S2:543-1208
23219	+	TAC	3	T553A	SD1-2_S1-S2_S2:543-1208			S1-93:553-564
23225	-	GAC	1	S555P	SD1-2_S1-S2_S2:543-1208			S1-93:553-564
23228	+	TAA	1	N556D	SD1-2_S1-S2_S2:543-1208			S1-93:553-564
23229	+	AAC	2	N556S	SD1-2_S1-S2_S2:543-1208			S1-93:553-564
23231	+	CAA	1	K557E	SD1-2_S1-S2_S2:543-1208			S1-93:553-564
23234	+	AAA	3	K558E	SD1-2_S1-S2_S2:543-1208			S1-93:553-564
23235	+	AAG	1	K558R	SD1-2_S1-S2_S2:543-1208			S1-93:553-564
23237	-	AAC	2	F559L	SD1-2_S1-S2_S2:543-1208			S1-93:553-564
23241	-	CAG	1	L560P	SD1-2_S1-S2_S2:543-1208			S1-93:553-564
23255	-	AAT	1	F565L	SD1-2_S1-S2_S2:543-1208
23256	-	AAA	1	F565S	SD1-2_S1-S2_S2:543-1208
23268	-	AAT	1	I569T	SD1-2_S1-S2_S2:543-1208
23307	-	AAG	2	L582P	SD1-2_S1-S2_S2:543-1208			S1-97:577-588
23310	+	GAG	2	E583G	SD1-2_S1-S2_S2:543-1208			S1-97:577-588
23313	-	AAT	2	I584T	SD1-2_S1-S2_S2:543-1208			S1-97:577-588
23316	-	AAG	2	L585P	SD1-2_S1-S2_S2:543-1208			S1-97:577-588
23322	-	AAT	1	I587T	SD1-2_S1-S2_S2:543-1208			S1-97:577-588
23324	+	TAC	5	T588A	SD1-2_S1-S2_S2:543-1208			S1-97:577-588
23336	-	AAA	1	F592L	SD1-2_S1-S2_S2:543-1208
23346	-	GAC	2	V595A	SD1-2_S1-S2_S2:543-1208
23352	-	AAC	4	V597A	SD1-2_S1-S2_S2:543-1208
23354	+	TAT	6	I598V	SD1-2_S1-S2_S2:543-1208
23355	-	TAT	3	I598T	SD1-2_S1-S2_S2:543-1208
23356	+	TAA	5	I598M	SD1-2_S1-S2_S2:543-1208
23357	+	AAC	5	T599A	SD1-2_S1-S2_S2:543-1208
23366	+	AAC	5	T602A	SD1-2_S1-S2_S2:543-1208
23369	+	AAA	7	N603D	SD1-2_S1-S2_S2:543-1208
23370	+	AAT	5	N603S	SD1-2_S1-S2_S2:543-1208
23372	+	TAC	3	T604A	SD1-2_S1-S2_S2:543-1208
23375	-	GAA	2	S605P	SD1-2_S1-S2_S2:543-1208
23378	+	TAA	5	N606D	SD1-2_S1-S2_S2:543-1208
23379	+	AAC	10	N606S	SD1-2_S1-S2_S2:543-1208
23382	+	CAG	4	Q607R	SD1-2_S1-S2_S2:543-1208
23385	-	AAC	3	V608A	SD1-2_S1-S2_S2:543-1208
23391	-	AAC	2	V610A	SD1-2_S1-S2_S2:543-1208
23394	-	AAG	3	L611P	SD1-2_S1-S2_S2:543-1208
23396	-	TAA	4	Y612H	SD1-2_S1-S2_S2:543-1208
23397	+	TAT	5	Y612C	SD1-2_S1-S2_S2:543-1208
23400	+	CAG	3	Q613R	SD1-2_S1-S2_S2:543-1208
23406	-	AAC	5	V615A	SD1-2_S1-S2_S2:543-1208
23408	+	TAA	7	N616D	SD1-2_S1-S2_S2:543-1208
23409	+	AAC	6	N616S	SD1-2_S1-S2_S2:543-1208
23411	-	CAG	3	C617R	SD1-2_S1-S2_S2:543-1208
23414	+	CAC	1	T618A	SD1-2_S1-S2_S2:543-1208
23418	+	GAA	6	E619G	SD1-2_S1-S2_S2:543-1208
23421	-	GAC	1	V620A	SD1-2_S1-S2_S2:543-1208
23427	-	AAC	4	V622A	SD1-2_S1-S2_S2:543-1208
23432	+	TAT	3	I624V	SD1-2_S1-S2_S2:543-1208
23433	-	AAT	2	I624T	SD1-2_S1-S2_S2:543-1208
23436	+	CAT	2	H625R	SD1-2_S1-S2_S2:543-1208			S1-105:625-636
23442	+	GAT	2	D627G	SD1-2_S1-S2_S2:543-1208			S1-105:625-636
23445	+	CAA	2	Q628R	SD1-2_S1-S2_S2:543-1208			S1-105:625-636
23448	-	AAG	3	L629P	SD1-2_S1-S2_S2:543-1208			S1-105:625-636
23450	+	TAC	3	T630A	SD1-2_S1-S2_S2:543-1208			S1-105:625-636
23456	+	TAC	2	T632A	SD1-2_S1-S2_S2:543-1208			S1-105:625-636;S1-106:631-642
23459	-	CAA	1	W633R	SD1-2_S1-S2_S2:543-1208			S1-105:625-636;S1-106:631-642
23468	-	TAA	3	Y636H	SD1-2_S1-S2_S2:543-1208			S1-105:625-636;S1-106:631-642
23469	+	TAT	1	Y636C	SD1-2_S1-S2_S2:543-1208			S1-105:625-636;S1-106:631-642
23474	+	TAC	1	T638A	SD1-2_S1-S2_S2:543-1208			S1-106:631-642
23480	-	GAA	1	S640P	SD1-2_S1-S2_S2:543-1208			S1-106:631-642
23483	+	TAA	1	N641D	SD1-2_S1-S2_S2:543-1208			S1-106:631-642
23484	+	AAT	2	N641S	SD1-2_S1-S2_S2:543-1208			S1-106:631-642
23495	+	AAC	2	T645A	SD1-2_S1-S2_S2:543-1208
23507	-	CAG	1	C649R	SD1-2_S1-S2_S2:543-1208
23511	-	TAA	4	L650S	SD1-2_S1-S2_S2:543-1208
23513	+	AAT	2	I651V	SD1-2_S1-S2_S2:543-1208
23514	-	TAT	1	I651T	SD1-2_S1-S2_S2:543-1208
23523	+	GAA	1	E654G	SD1-2_S1-S2_S2:543-1208
23529	-	GAC	2	V656A	SD1-2_S1-S2_S2:543-1208
23531	+	CAA	3	N657D	SD1-2_S1-S2_S2:543-1208
23535	+	AAC	2	N658S	SD1-2_S1-S2_S2:543-1208
23537	-	GAG	2	S659P	SD1-2_S1-S2_S2:543-1208
23540	-	TAT	3	Y660H	SD1-2_S1-S2_S2:543-1208
23541	+	TAT	7	Y660C	SD1-2_S1-S2_S2:543-1208
23544	+	GAG	2	E661G	SD1-2_S1-S2_S2:543-1208			S1-111:661-672
23546	-	CAC	1	C662R	SD1-2_S1-S2_S2:543-1208			S1-111:661-672
23550	+	GAC	5	D663G	SD1-2_S1-S2_S2:543-1208			S1-111:661-672
23552	+	CAT	2	I664V	SD1-2_S1-S2_S2:543-1208			S1-111:661-672
23553	-	TAT	4	I664T	SD1-2_S1-S2_S2:543-1208			S1-111:661-672
23554	+	TAC	4	I664M	SD1-2_S1-S2_S2:543-1208			S1-111:661-672
23558	+	CAT	1	I666V	SD1-2_S1-S2_S2:543-1208			S1-111:661-672
23559	-	AAT	2	I666T	SD1-2_S1-S2_S2:543-1208			S1-111:661-672
23570	+	TAT	2	I670V	SD1-2_S1-S2_S2:543-1208			S1-111:661-672
23571	-	TAT	4	I670T	SD1-2_S1-S2_S2:543-1208			S1-111:661-672
23572	+	TAT	5	I670M	SD1-2_S1-S2_S2:543-1208			S1-111:661-672
23573	-	CAT	1	C671R	SD1-2_S1-S2_S2:543-1208			S1-111:661-672
23579	+	TAG	4	S673G	SD1-2_S1-S2_S2:543-1208			S1-113:673-684
23582	-	TAA	3	Y674H	SD1-2_S1-S2_S2:543-1208			S1-113:673-684
23583	+	TAT	5	Y674C	SD1-2_S1-S2_S2:543-1208			S1-113:673-684
23586	+	CAG	3	Q675R	SD1-2_S1-S2_S2:543-1208			S1-113:673-684
23588	+	GAC	1	T676A	SD1-2_S1-S2_S2:543-1208			S1-113:673-684
23592	+	CAG	3	Q677R	SD1-2_S1-S2_S2:543-1208			S1-113:673-684
23594	+	GAC	1	T678A	SD1-2_S1-S2_S2:543-1208			S1-113:673-684
23597	+	TAA	4	N679D	SD1-2_S1-S2_S2:543-1208			S1-113:673-684
23598	+	AAT	1	N679S	SD1-2_S1-S2_S2:543-1208			S1-113:673-684
23600	-	GAA	1	S680P	SD1-2_S1-S2_S2:543-1208			S1-113:673-684
23618	+	TAG	4	S686G	SD1-2_S1-S2_S2:543-1208
23622	-	TAC	3	V687A	SD1-2_S1-S2_S2:543-1208
23627	+	TAG	4	S689G	SD1-2_S1-S2_S2:543-1208
23631	+	CAA	2	Q690R	SD1-2_S1-S2_S2:543-1208
23633	-	GAT	1	S691P	SD1-2_S1-S2_S2:543-1208
23636	+	CAT	2	I692V	SD1-2_S1-S2_S2:543-1208
23637	-	GAT	1	I692T	SD1-2_S1-S2_S2:543-1208
23639	+	CAT	1	I693V	SD1-2_S1-S2_S2:543-1208
23640	-	AAT	4	I693T	SD1-2_S1-S2_S2:543-1208
23645	-	TAG	4	Y695H	SD1-2_S1-S2_S2:543-1208
23651	+	TAT	1	M697V	SD1-2_S1-S2_S2:543-1208
23652	-	CAT	1	M697T	SD1-2_S1-S2_S2:543-1208
23654	-	GAC	2	S698P	SD1-2_S1-S2_S2:543-1208
23658	-	AAG	3	L699P	SD1-2_S1-S2_S2:543-1208
23669	+	AAA	1	N703D	SD1-2_S1-S2_S2:543-1208
23670	+	AAT	2	N703S	SD1-2_S1-S2_S2:543-1208
23676	-	AAC	1	V705A	SD1-2_S1-S2_S2:543-1208
23681	-	TAA	1	Y707H	SD1-2_S1-S2_S2:543-1208
23682	+	TAC	4	Y707C	SD1-2_S1-S2_S2:543-1208
23687	+	TAA	2	N709D	SD1-2_S1-S2_S2:543-1208
23688	+	AAT	4	N709S	SD1-2_S1-S2_S2:543-1208
23690	+	TAA	3	N710D	SD1-2_S1-S2_S2:543-1208
23702	+	CAT	1	I714V	SD1-2_S1-S2_S2:543-1208
23704	+	TAC	3	I714M	SD1-2_S1-S2_S2:543-1208
23708	+	CAC	1	T716A	SD1-2_S1-S2_S2:543-1208
23711	+	AAA	2	N717D	SD1-2_S1-S2_S2:543-1208
23714	-	AAA	1	F718L	SD1-2_S1-S2_S2:543-1208
23717	+	TAC	2	T719A	SD1-2_S1-S2_S2:543-1208
23720	+	TAT	1	I720V	SD1-2_S1-S2_S2:543-1208
23721	-	AAT	1	I720T	SD1-2_S1-S2_S2:543-1208
23723	+	TAG	6	S721G	SD1-2_S1-S2_S2:543-1208
23729	+	TAC	5	T723A	SD1-2_S1-S2_S2:543-1208
23736	+	GAA	1	E725G	SD1-2_S1-S2_S2:543-1208
23738	+	AAT	4	I726V	SD1-2_S1-S2_S2:543-1208
23739	-	AAT	1	I726T	SD1-2_S1-S2_S2:543-1208
23742	-	TAG	1	L727P	SD1-2_S1-S2_S2:543-1208
23753	+	TAT	5	M731V	SD1-2_S1-S2_S2:543-1208
23756	+	GAC	1	T732A	SD1-2_S1-S2_S2:543-1208
23759	+	CAA	4	K733E	SD1-2_S1-S2_S2:543-1208
23760	+	AAG	2	K733R	SD1-2_S1-S2_S2:543-1208
23765	-	GAT	1	S735P	SD1-2_S1-S2_S2:543-1208
23769	-	TAC	1	V736A	SD1-2_S1-S2_S2:543-1208
23772	+	GAT	1	D737G	SD1-2_S1-S2_S2:543-1208
23777	+	TAC	4	T739A	SD1-2_S1-S2_S2:543-1208
23780	+	AAT	3	M740V	SD1-2_S1-S2_S2:543-1208
23784	+	TAC	1	Y741C	SD1-2_S1-S2_S2:543-1208
23786	+	CAT	1	I742V	SD1-2_S1-S2_S2:543-1208
23787	-	AAT	2	I742T	SD1-2_S1-S2_S2:543-1208
23789	-	CAA	1	C743R	SD1-2_S1-S2_S2:543-1208
23796	+	GAT	2	D745G	SD1-2_S1-S2_S2:543-1208
23798	-	GAA	1	S746P	SD1-2_S1-S2_S2:543-1208
23801	+	AAC	3	T747A	SD1-2_S1-S2_S2:543-1208
23805	+	GAA	1	E748G	SD1-2_S1-S2_S2:543-1208
23810	+	CAG	1	S750G	SD1-2_S1-S2_S2:543-1208
23813	+	CAA	4	N751D	SD1-2_S1-S2_S2:543-1208
23814	+	AAT	4	N751S	SD1-2_S1-S2_S2:543-1208
23817	-	AAG	2	L752P	SD1-2_S1-S2_S2:543-1208
23823	-	CAA	1	L754S	SD1-2_S1-S2_S2:543-1208
23826	+	CAA	1	Q755R	SD1-2_S1-S2_S2:543-1208
23828	-	TAT	2	Y756H	SD1-2_S1-S2_S2:543-1208
23829	+	TAT	4	Y756C	SD1-2_S1-S2_S2:543-1208
23834	+	CAG	3	S758G	SD1-2_S1-S2_S2:543-1208
23837	-	AAA	2	F759L	SD1-2_S1-S2_S2:543-1208
23838	-	AAA	1	F759S	SD1-2_S1-S2_S2:543-1208
23840	-	CAA	1	C760R	SD1-2_S1-S2_S2:543-1208
23853	+	AAC	1	N764S	SD1-2_S1-S2_S2:543-1208
23864	+	AAC	1	T768A	SD1-2_S1-S2_S2:543-1208
23870	+	AAT	6	I770V	SD1-2_S1-S2_S2:543-1208			S2-15:770-781
23871	-	TAT	1	I770T	SD1-2_S1-S2_S2:543-1208			S2-15:770-781
23872	+	TAG	5	I770M	SD1-2_S1-S2_S2:543-1208			S2-15:770-781
23877	-	AAC	1	V772A	SD1-2_S1-S2_S2:543-1208			S2-15:770-781
23880	+	GAA	2	E773G	SD1-2_S1-S2_S2:543-1208			S2-15:770-781
23886	+	GAC	2	D775G	SD1-2_S1-S2_S2:543-1208			S2-15:770-781
23889	+	AAA	3	K776R	SD1-2_S1-S2_S2:543-1208			S2-15:770-781;S2-16:776-787
23891	+	AAA	1	N777D	SD1-2_S1-S2_S2:543-1208			S2-15:770-781;S2-16:776-787
23892	+	AAC	1	N777S	SD1-2_S1-S2_S2:543-1208			S2-15:770-781;S2-16:776-787
23898	+	CAA	2	Q779R	SD1-2_S1-S2_S2:543-1208			S2-15:770-781;S2-16:776-787
23901	+	GAA	2	E780G	SD1-2_S1-S2_S2:543-1208			S2-15:770-781;S2-16:776-787
23904	-	AAC	1	V781A	SD1-2_S1-S2_S2:543-1208			S2-15:770-781;S2-16:776-787
23913	+	CAA	1	Q784R	SD1-2_S1-S2_S2:543-1208			S2-16:776-787
23918	+	CAA	1	K786E	SD1-2_S1-S2_S2:543-1208			S2-16:776-787
23919	+	AAA	1	K786R	SD1-2_S1-S2_S2:543-1208			S2-16:776-787
23922	+	CAA	3	Q787R	SD1-2_S1-S2_S2:543-1208			S2-16:776-787
23924	+	AAT	1	I788V	SD1-2_S1-S2_S2:543-1208			S2-18:788-799
23928	+	TAC	2	Y789C	SD1-2_S1-S2_S2:543-1208			S2-18:788-799
23930	+	CAA	1	K790E	SD1-2_S1-S2_S2:543-1208			S2-18:788-799
23931	+	AAA	1	K790R	SD1-2_S1-S2_S2:543-1208			S2-18:788-799
23933	+	AAC	1	T791A	SD1-2_S1-S2_S2:543-1208			S2-18:788-799
23963	+	TAA	1	N801D	SD1-2_S1-S2_S2:543-1208			S2-19:794-805
23973	+	CAA	1	Q804R	SD1-2_S1-S2_S2:543-1208			S2-19:794-805
23975	+	AAT	1	I805V	SD1-2_S1-S2_S2:543-1208			S2-19:794-805
23977	+	TAT	1	I805M	SD1-2_S1-S2_S2:543-1208			S2-19:794-805
23985	+	GAT	1	D808G	SD1-2_S1-S2_S2:543-1208
23994	+	AAA	1	K811R	SD1-2_S1-S2_S2:543-1208
24003	+	AAG	3	K814R	SD1-2_S1-S2_S2:543-1208			S2-22:812-823
24012	-	AAA	1	F817S	SD1-2_S1-S2_S2:543-1208			S2-22:812-823
24014	+	TAT	3	I818V	SD1-2_S1-S2_S2:543-1208			S2-22:812-823;S2-23:818-829
24029	-	AAA	1	F823L	SD1-2_S1-S2_S2:543-1208			S2-22:812-823;S2-23:818-829
24033	+	AAC	4	N824S	SD1-2_S1-S2_S2:543-1208			S2-23:818-829
24035	+	CAA	1	K825E	SD1-2_S1-S2_S2:543-1208			S2-23:818-829
24036	+	AAA	4	K825R	SD1-2_S1-S2_S2:543-1208			S2-23:818-829
24041	+	GAC	1	T827A	SD1-2_S1-S2_S2:543-1208			S2-23:818-829
24045	-	AAG	1	L828P	SD1-2_S1-S2_S2:543-1208			S2-23:818-829
24059	-	AAG	1	F833L	SD1-2_S1-S2_S2:543-1208
24060	-	GAA	1	F833S	SD1-2_S1-S2_S2:543-1208
24063	-	GAT	3	I834T	SD1-2_S1-S2_S2:543-1208
24065	+	CAA	1	K835E	SD1-2_S1-S2_S2:543-1208
24069	+	CAA	1	Q836R	SD1-2_S1-S2_S2:543-1208
24071	-	TAT	3	Y837H	SD1-2_S1-S2_S2:543-1208
24072	+	TAT	3	Y837C	SD1-2_S1-S2_S2:543-1208
24078	+	GAT	1	D839G	SD1-2_S1-S2_S2:543-1208
24084	-	AAG	2	L841P	SD1-2_S1-S2_S2:543-1208
24092	+	TAT	4	I844V	SD1-2_S1-S2_S2:543-1208
24093	-	AAT	1	I844T	SD1-2_S1-S2_S2:543-1208
24101	+	TAG	3	R847G	SD1-2_S1-S2_S2:543-1208
24108	-	GAG	2	L849P	SD1-2_S1-S2_S2:543-1208
24110	+	CAT	1	I850V	SD1-2_S1-S2_S2:543-1208
24111	-	AAT	2	I850T	SD1-2_S1-S2_S2:543-1208
24113	-	CAA	3	C851R	SD1-2_S1-S2_S2:543-1208
24120	+	CAA	1	Q853R	SD1-2_S1-S2_S2:543-1208
24122	+	AAA	3	K854E	SD1-2_S1-S2_S2:543-1208
24123	+	AAG	5	K854R	SD1-2_S1-S2_S2:543-1208
24128	+	TAA	6	N856D	SD1-2_S1-S2_S2:543-1208
24129	+	AAC	7	N856S	SD1-2_S1-S2_S2:543-1208
24137	+	TAC	6	T859A	SD1-2_S1-S2_S2:543-1208
24167	+	AAT	4	M869V	SD1-2_S1-S2_S2:543-1208
24171	-	AAT	1	I870T	SD1-2_S1-S2_S2:543-1208
24177	+	CAA	1	Q872R	SD1-2_S1-S2_S2:543-1208
24179	-	TAT	2	Y873H	SD1-2_S1-S2_S2:543-1208
24180	+	TAC	2	Y873C	SD1-2_S1-S2_S2:543-1208
24192	-	CAG	1	L877P	SD1-2_S1-S2_S2:543-1208
24203	+	TAC	2	T881A	SD1-2_S1-S2_S2:543-1208
24206	+	AAT	2	I882V	SD1-2_S1-S2_S2:543-1208
24209	+	CAC	1	T883A	SD1-2_S1-S2_S2:543-1208
24221	+	GAC	1	T887A	SD1-2_S1-S2_S2:543-1208
24224	-	AAG	2	F888L	SD1-2_S1-S2_S2:543-1208
24243	-	TAA	2	L894S	SD1-2_S1-S2_S2:543-1208
24248	+	AAT	3	I896V	SD1-2_S1-S2_S2:543-1208
24250	+	TAC	3	I896M	SD1-2_S1-S2_S2:543-1208
24254	-	AAT	1	F898L	SD1-2_S1-S2_S2:543-1208
24260	+	TAT	1	M900V	SD1-2_S1-S2_S2:543-1208
24261	-	CAT	1	M900T	SD1-2_S1-S2_S2:543-1208
24266	+	AAT	2	M902V	SD1-2_S1-S2_S2:543-1208
24272	-	TAA	1	Y904H	SD1-2_S1-S2_S2:543-1208
24273	+	TAT	3	Y904C	SD1-2_S1-S2_S2:543-1208
24275	+	TAG	3	R905G	SD1-2_S1-S2_S2:543-1208
24281	+	TAA	5	N907D	SD1-2_S1-S2_S2:543-1208
24282	+	AAT	1	N907S	SD1-2_S1-S2_S2:543-1208
24287	+	TAT	6	I909V	SD1-2_S1-S2_S2:543-1208
24296	+	TAC	4	T912A	SD1-2_S1-S2_S2:543-1208
24300	+	CAG	1	Q913R	SD1-2_S1-S2_S2:543-1208
24302	+	GAA	2	N914D	SD1-2_S1-S2_S2:543-1208
24303	+	AAT	3	N914S	SD1-2_S1-S2_S2:543-1208
24312	+	TAT	3	Y917C	SD1-2_S1-S2_S2:543-1208
24315	+	GAG	1	E918G	SD1-2_S1-S2_S2:543-1208
24318	+	AAC	4	N919S	SD1-2_S1-S2_S2:543-1208
24323	+	AAA	2	K921E	SD1-2_S1-S2_S2:543-1208
24324	+	AAA	1	K921R	SD1-2_S1-S2_S2:543-1208
24329	+	GAT	1	I923V	SD1-2_S1-S2_S2:543-1208
24344	+	TAA	1	N928D	SD1-2_S1-S2_S2:543-1208
24345	+	AAT	2	N928S	SD1-2_S1-S2_S2:543-1208
24347	+	TAG	3	S929G	SD1-2_S1-S2_S2:543-1208
24353	+	TAT	4	I931V	SD1-2_S1-S2_S2:543-1208
24360	+	AAA	1	K933R	SD1-2_S1-S2_S2:543-1208
24362	+	AAT	2	I934V	SD1-2_S1-S2_S2:543-1208
24363	-	AAT	1	I934T	SD1-2_S1-S2_S2:543-1208
24366	+	CAA	1	Q935R	SD1-2_S1-S2_S2:543-1208
24383	+	CAC	1	T941A	SD1-2_S1-S2_S2:543-1208
24389	+	AAG	4	S943G	SD1-2_S1-S2_S2:543-1208
24401	+	AAA	5	K947E	SD1-2_S1-S2_S2:543-1208
24402	+	AAA	4	K947R	SD1-2_S1-S2_S2:543-1208
24405	-	AAG	2	L948P	SD1-2_S1-S2_S2:543-1208
24408	+	CAA	1	Q949R	SD1-2_S1-S2_S2:543-1208
24411	+	GAT	4	D950G	SD1-2_S1-S2_S2:543-1208
24414	-	CAC	1	V951A	SD1-2_S1-S2_S2:543-1208
24419	+	CAA	1	N953D	SD1-2_S1-S2_S2:543-1208
24420	+	AAC	2	N953S	SD1-2_S1-S2_S2:543-1208
24425	+	AAA	1	N955D	SD1-2_S1-S2_S2:543-1208
24426	+	AAT	1	N955S	SD1-2_S1-S2_S2:543-1208
24438	-	TAA	1	L959S	SD1-2_S1-S2_S2:543-1208
24440	+	AAA	2	N960D	SD1-2_S1-S2_S2:543-1208
24441	+	AAC	1	N960S	SD1-2_S1-S2_S2:543-1208
24443	+	CAC	1	T961A	SD1-2_S1-S2_S2:543-1208
24447	-	AAG	4	L962P	SD1-2_S1-S2_S2:543-1208
24452	+	TAA	3	K964E	SD1-2_S1-S2_S2:543-1208
24453	+	AAA	1	K964R	SD1-2_S1-S2_S2:543-1208
24459	-	AAG	1	L966P	SD1-2_S1-S2_S2:543-1208
24461	+	TAG	2	S967G	SD1-2_S1-S2_S2:543-1208
24479	+	AAT	2	I973V	SD1-2_S1-S2_S2:543-1208
24480	-	AAT	1	I973T	SD1-2_S1-S2_S2:543-1208
24482	-	GAA	1	S974P	SD1-2_S1-S2_S2:543-1208
24492	-	TAA	1	L977S	SD1-2_S1-S2_S2:543-1208
24500	+	TAT	3	I980V	SD1-2_S1-S2_S2:543-1208
24504	-	AAG	1	L981P	SD1-2_S1-S2_S2:543-1208
24506	-	GAA	1	S982P	SD1-2_S1-S2_S2:543-1208
24513	-	AAG	2	L984P	SD1-2_S1-S2_S2:543-1208
24518	+	CAA	3	K986E	SD1-2_S1-S2_S2:543-1208
24519	+	AAA	5	K986R	SD1-2_S1-S2_S2:543-1208
24522	-	AAC	1	V987A	SD1-2_S1-S2_S2:543-1208
24525	+	GAG	1	E988G	SD1-2_S1-S2_S2:543-1208
24531	+	GAA	1	E990G	SD1-2_S1-S2_S2:543-1208
24534	-	CAC	2	V991A	SD1-2_S1-S2_S2:543-1208
24537	+	CAA	2	Q992R	SD1-2_S1-S2_S2:543-1208
24539	+	AAT	5	I993V	SD1-2_S1-S2_S2:543-1208
24543	+	GAT	3	D994G	SD1-2_S1-S2_S2:543-1208
24545	+	TAG	10	R995G	SD1-2_S1-S2_S2:543-1208
24549	-	CAA	3	L996S	SD1-2_S1-S2_S2:543-1208
24551	+	GAT	1	I997V	SD1-2_S1-S2_S2:543-1208
24552	-	GAT	3	I997T	SD1-2_S1-S2_S2:543-1208
24554	+	CAC	4	T998A	SD1-2_S1-S2_S2:543-1208
24560	+	CAG	3	R1000G	SD1-2_S1-S2_S2:543-1208
24564	-	AAG	2	L1001P	SD1-2_S1-S2_S2:543-1208
24567	+	CAA	5	Q1002R	SD1-2_S1-S2_S2:543-1208
24569	+	AAG	4	S1003G	SD1-2_S1-S2_S2:543-1208
24573	-	CAA	2	L1004S	SD1-2_S1-S2_S2:543-1208
24576	+	CAG	1	Q1005R	SD1-2_S1-S2_S2:543-1208
24578	+	GAC	1	T1006A	SD1-2_S1-S2_S2:543-1208
24581	-	TAT	2	Y1007H	SD1-2_S1-S2_S2:543-1208
24582	+	TAT	3	Y1007C	SD1-2_S1-S2_S2:543-1208
24585	-	CAC	9	V1008A	SD1-2_S1-S2_S2:543-1208
24591	+	CAA	2	Q1010R	SD1-2_S1-S2_S2:543-1208
24594	+	CAA	1	Q1011R	SD1-2_S1-S2_S2:543-1208
24597	-	TAA	3	L1012S	SD1-2_S1-S2_S2:543-1208
24599	+	AAT	3	I1013V	SD1-2_S1-S2_S2:543-1208
24600	-	AAT	2	I1013T	SD1-2_S1-S2_S2:543-1208
24602	+	TAG	7	R1014G	SD1-2_S1-S2_S2:543-1208
24612	+	GAA	1	E1017G	SD1-2_S1-S2_S2:543-1208
24614	+	AAT	2	I1018V	SD1-2_S1-S2_S2:543-1208
24617	+	CAG	2	R1019G	SD1-2_S1-S2_S2:543-1208
24629	+	TAA	1	N1023D	SD1-2_S1-S2_S2:543-1208
24630	+	AAT	2	N1023S	SD1-2_S1-S2_S2:543-1208
24633	-	AAG	4	L1024P	SD1-2_S1-S2_S2:543-1208
24641	+	TAC	2	T1027A	SD1-2_S1-S2_S2:543-1208
24644	+	TAA	2	K1028E	SD1-2_S1-S2_S2:543-1208
24645	+	AAA	1	K1028R	SD1-2_S1-S2_S2:543-1208
24647	+	AAT	1	M1029V	SD1-2_S1-S2_S2:543-1208
24648	-	CAT	1	M1029T	SD1-2_S1-S2_S2:543-1208
24650	-	GAC	1	S1030P	SD1-2_S1-S2_S2:543-1208
24660	-	TAC	3	V1033A	SD1-2_S1-S2_S2:543-1208
24663	-	AAG	2	L1034P	SD1-2_S1-S2_S2:543-1208
24671	-	GAT	1	S1037P	SD1-2_S1-S2_S2:543-1208
24675	+	AAA	1	K1038R	SD1-2_S1-S2_S2:543-1208
24684	+	GAT	1	D1041G	SD1-2_S1-S2_S2:543-1208
24689	-	CAA	1	C1043R	SD1-2_S1-S2_S2:543-1208
24701	-	TAG	3	Y1047H	SD1-2_S1-S2_S2:543-1208
24702	+	TAT	1	Y1047C	SD1-2_S1-S2_S2:543-1208
24708	-	AAG	1	L1049P	SD1-2_S1-S2_S2:543-1208
24710	+	TAT	1	M1050V	SD1-2_S1-S2_S2:543-1208
24711	-	CAT	2	M1050T	SD1-2_S1-S2_S2:543-1208
24716	-	AAG	1	F1052L	SD1-2_S1-S2_S2:543-1208
24723	+	CAG	2	Q1054R	SD1-2_S1-S2_S2:543-1208
24725	-	GAC	1	S1055P	SD1-2_S1-S2_S2:543-1208
24735	+	CAT	1	H1058R	SD1-2_S1-S2_S2:543-1208
24741	-	TAC	2	V1060A	SD1-2_S1-S2_S2:543-1208
24746	-	AAG	3	F1062L	SD1-2_S1-S2_S2:543-1208
24756	-	CAC	1	V1065A	SD1-2_S1-S2_S2:543-1208
24758	+	GAC	1	T1066A	SD1-2_S1-S2_S2:543-1208
24761	-	TAA	1	Y1067H	SD1-2_S1-S2_S2:543-1208
24762	+	TAT	7	Y1067C	SD1-2_S1-S2_S2:543-1208
24774	+	CAA	1	Q1071R	SD1-2_S1-S2_S2:543-1208
24779	+	AAA	2	K1073E	SD1-2_S1-S2_S2:543-1208
24780	+	AAG	7	K1073R	SD1-2_S1-S2_S2:543-1208
24782	+	GAA	1	N1074D	SD1-2_S1-S2_S2:543-1208
24783	+	AAC	3	N1074S	SD1-2_S1-S2_S2:543-1208
24785	-	AAG	1	F1075L	SD1-2_S1-S2_S2:543-1208
24788	+	CAC	2	T1076A	SD1-2_S1-S2_S2:543-1208
24791	+	AAC	5	T1077A	SD1-2_S1-S2_S2:543-1208
24803	+	CAT	1	I1081V	SD1-2_S1-S2_S2:543-1208
24810	+	CAT	3	H1083R	SD1-2_S1-S2_S2:543-1208
24813	+	GAT	1	D1084G	SD1-2_S1-S2_S2:543-1208
24818	+	AAA	4	K1086E	SD1-2_S1-S2_S2:543-1208
24819	+	AAA	1	K1086R	SD1-2_S1-S2_S2:543-1208
24845	-	AAG	1	F1095L	SD1-2_S1-S2_S2:543-1208
24849	-	AAC	2	V1096A	SD1-2_S1-S2_S2:543-1208
24864	+	CAC	1	H1101R	SD1-2_S1-S2_S2:543-1208
24866	-	CAG	1	W1102R	SD1-2_S1-S2_S2:543-1208
24875	+	AAC	1	T1105A	SD1-2_S1-S2_S2:543-1208
24881	+	AAG	1	R1107G	SD1-2_S1-S2_S2:543-1208
24887	-	AAA	2	F1109L	SD1-2_S1-S2_S2:543-1208
24891	+	TAT	1	Y1110C	SD1-2_S1-S2_S2:543-1208
24894	+	GAA	1	E1111G	SD1-2_S1-S2_S2:543-1208
24900	+	CAA	2	Q1113R	SD1-2_S1-S2_S2:543-1208
24908	+	TAC	2	T1116A	SD1-2_S1-S2_S2:543-1208
24911	+	TAC	1	T1117A	SD1-2_S1-S2_S2:543-1208
24918	+	AAC	2	N1119S	SD1-2_S1-S2_S2:543-1208
24920	+	CAC	1	T1120A	SD1-2_S1-S2_S2:543-1208
24927	-	CAC	1	V1122A	SD1-2_S1-S2_S2:543-1208
24935	+	TAA	1	N1125D	SD1-2_S1-S2_S2:543-1208
24936	+	AAC	2	N1125S	SD1-2_S1-S2_S2:543-1208
24950	+	AAT	3	I1130V	SD1-2_S1-S2_S2:543-1208
24952	+	TAG	2	I1130M	SD1-2_S1-S2_S2:543-1208
24966	+	AAC	3	N1135S	SD1-2_S1-S2_S2:543-1208
24975	+	TAT	2	Y1138C	SD1-2_S1-S2_S2:543-1208
24987	+	CAA	2	Q1142R	SD1-2_S1-S2_S2:543-1208
25008	+	AAG	1	K1149R	SD1-2_S1-S2_S2:543-1208			S2-78:1148-1159
25022	+	TAA	2	K1154E	SD1-2_S1-S2_S2:543-1208			S2-78:1148-1159
25026	+	TAT	1	Y1155C	SD1-2_S1-S2_S2:543-1208			S2-78:1148-1159
25031	+	TAA	3	K1157E	SD1-2_S1-S2_S2:543-1208			S2-78:1148-1159
25038	+	CAT	1	H1159R	SD1-2_S1-S2_S2:543-1208			S2-78:1148-1159
25040	+	TAC	1	T1160A	SD1-2_S1-S2_S2:543-1208
25094	+	AAA	1	N1178D	SD1-2_S1-S2_S2:543-1208
25103	+	AAA	1	K1181E	SD1-2_S1-S2_S2:543-1208
25121	+	CAA	1	N1187D	SD1-2_S1-S2_S2:543-1208
25122	+	AAT	1	N1187S	SD1-2_S1-S2_S2:543-1208
25137	+	AAT	2	N1192S	SD1-2_S1-S2_S2:543-1208
25146	+	GAA	1	E1195G	SD1-2_S1-S2_S2:543-1208
25154	+	CAT	1	I1198V	SD1-2_S1-S2_S2:543-1208
25179	+	TAT	1	Y1206C	SD1-2_S1-S2_S2:543-1208
25185	+	CAG	2	Q1208R	SD1-2_S1-S2_S2:543-1208
25188	+	TAT	1	Y1209C
25193	+	AAA	3	K1211E
25194	+	AAA	1	K1211R
25206	+	TAC	1	Y1215C
25223	+	TAT	4	I1221V
25225	+	TAG	2	I1221M
25243	+	TAG	2	I1227M
25245	-	TAC	2	V1228A
25247	+	AAT	2	M1229V
25248	-	CAT	1	M1229T
25253	+	GAC	1	T1231A
25256	+	AAT	1	I1232V
25257	-	AAT	3	I1232T
25259	+	TAT	2	M1233V	CoV_S2_C super family:1233-1273
25260	-	CAT	1	M1233T	CoV_S2_C super family:1233-1273
25271	+	TAT	2	M1237V	CoV_S2_C super family:1233-1273
25272	-	CAT	1	M1237T	CoV_S2_C super family:1233-1273
25274	+	GAC	2	T1238A	CoV_S2_C super family:1233-1273
25277	+	CAG	1	S1239G	CoV_S2_C super family:1233-1273
25280	-	CAA	2	C1240R	CoV_S2_C super family:1233-1273
25283	-	CAG	1	C1241R	CoV_S2_C super family:1233-1273
25286	+	TAG	4	S1242G	CoV_S2_C super family:1233-1273
25289	-	CAA	1	C1243R	CoV_S2_C super family:1233-1273
25293	-	GAG	1	L1244P	CoV_S2_C super family:1233-1273
25295	+	CAA	1	K1245E	CoV_S2_C super family:1233-1273
25296	+	AAG	1	K1245R	CoV_S2_C super family:1233-1273
25304	-	CAA	2	C1248R	CoV_S2_C super family:1233-1273
25310	-	CAA	2	C1250R	CoV_S2_C super family:1233-1273
25319	-	CAG	2	C1253R	CoV_S2_C super family:1233-1273
25322	-	CAG	1	C1254R	CoV_S2_C super family:1233-1273
25326	+	AAA	2	K1255R	CoV_S2_C super family:1233-1273
25328	-	AAT	1	F1256L	CoV_S2_C super family:1233-1273			S2-96:1256-1267
25329	-	AAA	1	F1256S	CoV_S2_C super family:1233-1273			S2-96:1256-1267
25353	-	CAC	1	V1264A	CoV_S2_C super family:1233-1273			S2-96:1256-1267;S2-97:1262-1273
25359	+	AAA	1	K1266R	CoV_S2_C super family:1233-1273			S2-96:1256-1267;S2-97:1262-1273
25371	-	TAA	2	L1270S	CoV_S2_C super family:1233-1273			S2-97:1262-1273
25376	-	TAA	3	Y1272H	CoV_S2_C super family:1233-1273			S2-97:1262-1273
25377	+	TAC	1	Y1272C	CoV_S2_C super family:1233-1273			S2-97:1262-1273
