# Supplementary material for: Virus-specific editing identification approach reveals the landscape of A-to-I editing and its impacts on SARS-CoV-2 characteristics and evolution
Source: Nucleic Acids Res. 2022 Mar 2;50(5):2509–21. doi: 10.1093/nar/gkac120 (PMC8934641; doi:10.1093/nar/gkac120)
Supplement: gkac120_Supplemental_Files [file gkac120_supplemental_files.zip › Table S4.xlsx]

## Sheet: SARS
Table S4. RNA-seq data of other types of RNA viruses.
Run	Assay Type	AvgSpotLen	Bases	BioProject	BioSample	Bytes	Center Name	Instrument	LibraryLayout	LibrarySelection	LibrarySource	Organism	Platform	ReleaseDate	Sample Name	SRA Study	Tissue/Cell Line	Cleaned read number	Viral read number
SRR11549941	RNA-Seq	76	2187075484	PRJNA625518	778744703	GEO	SRX8119843	NextSeq 500	SINGLE	cDNA	TRANSCRIPTOMIC	Homo sapiens	ILLUMINA	2020-05-05T00:00:00Z	GSM4477858	SRP256479	H1299	22525959	18309
SRR11549942	RNA-Seq	76	979955400	PRJNA625518	353145406	GEO	SRX8119844	NextSeq 500	SINGLE	cDNA	TRANSCRIPTOMIC	Homo sapiens	ILLUMINA	2020-05-05T00:00:00Z	GSM4477859	SRP256479	H1299	10108661	11233
SRR11549943	RNA-Seq	76	1442313104	PRJNA625518	515899421	GEO	SRX8119845	NextSeq 500	SINGLE	cDNA	TRANSCRIPTOMIC	Homo sapiens	ILLUMINA	2020-05-05T00:00:00Z	GSM4477860	SRP256479	H1299	14860631	18798
SRR11549944	RNA-Seq	76	1667740808	PRJNA625518	598994374	GEO	SRX8119846	NextSeq 500	SINGLE	cDNA	TRANSCRIPTOMIC	Homo sapiens	ILLUMINA	2020-05-05T00:00:00Z	GSM4477861	SRP256479	H1299	17222793	22292
SRR11549945	RNA-Seq	76	2532399040	PRJNA625518	903253976	GEO	SRX8119847	NextSeq 500	SINGLE	cDNA	TRANSCRIPTOMIC	Homo sapiens	ILLUMINA	2020-05-05T00:00:00Z	GSM4477862	SRP256479	H1299	26093447	31454
SRR11549946	RNA-Seq	76	1295936952	PRJNA625518	463012242	GEO	SRX8119848	NextSeq 500	SINGLE	cDNA	TRANSCRIPTOMIC	Homo sapiens	ILLUMINA	2020-05-05T00:00:00Z	GSM4477863	SRP256479	H1299	13371365	19544
SRR11549947	RNA-Seq	76	2282031024	PRJNA625518	815150204	GEO	SRX8119849	NextSeq 500	SINGLE	cDNA	TRANSCRIPTOMIC	Homo sapiens	ILLUMINA	2020-05-05T00:00:00Z	GSM4477864	SRP256479	H1299	23535171	5179
SRR11549948	RNA-Seq	76	1566159436	PRJNA625518	558005087	GEO	SRX8119850	NextSeq 500	SINGLE	cDNA	TRANSCRIPTOMIC	Homo sapiens	ILLUMINA	2020-05-05T00:00:00Z	GSM4477865	SRP256479	H1299	16149185	3189
SRR11549963	RNA-Seq	76	1232913268	PRJNA625518	475933139	GEO	SRX8119865	NextSeq 500	SINGLE	cDNA	TRANSCRIPTOMIC	Homo sapiens	ILLUMINA	2020-05-05T00:00:00Z	GSM4477880	SRP256479	Caco-2	12388453	3155002
SRR11549964	RNA-Seq	76	867704464	PRJNA625518	335973843	GEO	SRX8119866	NextSeq 500	SINGLE	cDNA	TRANSCRIPTOMIC	Homo sapiens	ILLUMINA	2020-05-05T00:00:00Z	GSM4477881	SRP256479	Caco-2	8535054	2231589
SRR11549965	RNA-Seq	76	449381540	PRJNA625518	179164143	GEO	SRX8119867	NextSeq 500	SINGLE	cDNA	TRANSCRIPTOMIC	Homo sapiens	ILLUMINA	2020-05-05T00:00:00Z	GSM4477882	SRP256479	Caco-2	4212472	1469779
SRR11549966	RNA-Seq	76	789624952	PRJNA625518	306021144	GEO	SRX8119868	NextSeq 500	SINGLE	cDNA	TRANSCRIPTOMIC	Homo sapiens	ILLUMINA	2020-05-05T00:00:00Z	GSM4477883	SRP256479	Caco-2	7705571	2595625
SRR11549967	RNA-Seq	76	1587254756	PRJNA625518	614706842	GEO	SRX8119869	NextSeq 500	SINGLE	cDNA	TRANSCRIPTOMIC	Homo sapiens	ILLUMINA	2020-05-05T00:00:00Z	GSM4477884	SRP256479	Caco-2	16421909	25472
SRR11549968	RNA-Seq	76	2063271940	PRJNA625518	799850879	GEO	SRX8119870	NextSeq 500	SINGLE	cDNA	TRANSCRIPTOMIC	Homo sapiens	ILLUMINA	2020-05-05T00:00:00Z	GSM4477885	SRP256479	Caco-2	21366422	36524
SRR11549983	RNA-Seq	76	819624432	PRJNA625518	320783916	GEO	SRX8119739	NextSeq 500	SINGLE	cDNA	TRANSCRIPTOMIC	Homo sapiens	ILLUMINA	2020-05-05T00:00:00Z	GSM4477900	SRP256479	Calu-3	8197724	45077
SRR11549984	RNA-Seq	76	848588412	PRJNA625518	335120184	GEO	SRX8119740	NextSeq 500	SINGLE	cDNA	TRANSCRIPTOMIC	Homo sapiens	ILLUMINA	2020-05-05T00:00:00Z	GSM4477901	SRP256479	Calu-3	8541000	57626
SRR11549985	RNA-Seq	76	869258968	PRJNA625518	337296743	GEO	SRX8119741	NextSeq 500	SINGLE	cDNA	TRANSCRIPTOMIC	Homo sapiens	ILLUMINA	2020-05-05T00:00:00Z	GSM4477902	SRP256479	Calu-3	8520949	2926038
SRR11549986	RNA-Seq	76	688706452	PRJNA625518	269086039	GEO	SRX8119742	NextSeq 500	SINGLE	cDNA	TRANSCRIPTOMIC	Homo sapiens	ILLUMINA	2020-05-05T00:00:00Z	GSM4477903	SRP256479	Calu-3	6693947	2457712
SRR11549987	RNA-Seq	76	1097201588	PRJNA625518	423875077	GEO	SRX8119743	NextSeq 500	SINGLE	cDNA	TRANSCRIPTOMIC	Homo sapiens	ILLUMINA	2020-05-05T00:00:00Z	GSM4477904	SRP256479	Calu-3	10884282	5111084
SRR11549988	RNA-Seq	76	1293777944	PRJNA625518	498476113	GEO	SRX8119744	NextSeq 500	SINGLE	cDNA	TRANSCRIPTOMIC	Homo sapiens	ILLUMINA	2020-05-05T00:00:00Z	GSM4477905	SRP256479	Calu-3	12901356	6002162
SRR11549995	RNA-Seq	76	507012644	PRJNA625518	197802974	GEO	SRX8119751	NextSeq 500	SINGLE	cDNA	TRANSCRIPTOMIC	Homo sapiens	ILLUMINA	2020-05-05T00:00:00Z	GSM4477912	SRP256479	Calu-3	4869011	2135596
SRR11549996	RNA-Seq	76	537656376	PRJNA625518	208976229	GEO	SRX8119752	NextSeq 500	SINGLE	cDNA	TRANSCRIPTOMIC	Homo sapiens	ILLUMINA	2020-05-05T00:00:00Z	GSM4477913	SRP256479	Calu-3	5205796	2622086
SRR11550001	RNA-Seq	76	2264689876	PRJNA625518	841427126	GEO	SRX8119757	NextSeq 500	SINGLE	cDNA	TRANSCRIPTOMIC	Homo sapiens	ILLUMINA	2020-05-05T00:00:00Z	GSM4477918	SRP256479	Calu-3	23180091	1082155
SRR11550002	RNA-Seq	76	1745175384	PRJNA625518	647626873	GEO	SRX8119758	NextSeq 500	SINGLE	cDNA	TRANSCRIPTOMIC	Homo sapiens	ILLUMINA	2020-05-05T00:00:00Z	GSM4477919	SRP256479	Calu-3	17882485	896584
SRR11550007	RNA-Seq	76	1337185876	PRJNA625518	499125124	GEO	SRX8119763	NextSeq 500	SINGLE	cDNA	TRANSCRIPTOMIC	Homo sapiens	ILLUMINA	2020-05-05T00:00:00Z	GSM4477924	SRP256479	Calu-3	13547011	41427
SRR11550008	RNA-Seq	76	1282517784	PRJNA625518	479626846	GEO	SRX8119764	NextSeq 500	SINGLE	cDNA	TRANSCRIPTOMIC	Homo sapiens	ILLUMINA	2020-05-05T00:00:00Z	GSM4477925	SRP256479	Calu-3	13125592	116318
SRR11550011	RNA-Seq	76	1560757508	PRJNA625518	581364846	GEO	SRX8119767	NextSeq 500	SINGLE	cDNA	TRANSCRIPTOMIC	Homo sapiens	ILLUMINA	2020-05-05T00:00:00Z	GSM4477928	SRP256479	Calu-3	16008071	330440
SRR11550012	RNA-Seq	76	1461825572	PRJNA625518	543483597	GEO	SRX8119768	NextSeq 500	SINGLE	cDNA	TRANSCRIPTOMIC	Homo sapiens	ILLUMINA	2020-05-05T00:00:00Z	GSM4477929	SRP256479	Calu-3	14980003	423596
SRR11550037	RNA-Seq	152	2543440320	PRJNA625518	895659294	GEO	SRX8119793	Illumina HiSeq 4000	PAIRED	cDNA	TRANSCRIPTOMIC	Homo sapiens	ILLUMINA	2020-05-05T00:00:00Z	GSM4477954	SRP256479	Calu-3	23115899	13841785
SRR11550038	RNA-Seq	152	2316433488	PRJNA625518	954682373	GEO	SRX8119794	Illumina HiSeq 4000	PAIRED	cDNA	TRANSCRIPTOMIC	Homo sapiens	ILLUMINA	2020-05-05T00:00:00Z	GSM4477955	SRP256479	Calu-3	21102741	13056636
SRR11550039	RNA-Seq	152	2726028192	PRJNA625518	964104769	GEO	SRX8119795	Illumina HiSeq 4000	PAIRED	cDNA	TRANSCRIPTOMIC	Homo sapiens	ILLUMINA	2020-05-05T00:00:00Z	GSM4477956	SRP256479	Calu-3	26033085	20618737
SRR11550040	RNA-Seq	152	2707967400	PRJNA625518	1084175105	GEO	SRX8119796	Illumina HiSeq 4000	PAIRED	cDNA	TRANSCRIPTOMIC	Homo sapiens	ILLUMINA	2020-05-05T00:00:00Z	GSM4477957	SRP256479	Calu-3	25852373	20593092
SRR11550041	RNA-Seq	152	2215863600	PRJNA625518	796218147	GEO	SRX8119797	Illumina HiSeq 4000	PAIRED	cDNA	TRANSCRIPTOMIC	Homo sapiens	ILLUMINA	2020-05-05T00:00:00Z	GSM4477958	SRP256479	Calu-3	18285098	248135
SRR11550042	RNA-Seq	152	2400211784	PRJNA625518	855447398	GEO	SRX8119798	Illumina HiSeq 4000	PAIRED	cDNA	TRANSCRIPTOMIC	Homo sapiens	ILLUMINA	2020-05-05T00:00:00Z	GSM4477959	SRP256479	Calu-3	20272140	460260

## Sheet: MERS
Run	Assay Type	AvgSpotLen	Bases	BioProject	BioSample	Bytes	Center Name	Instrument	LibraryLayout	LibrarySelection	LibrarySource	Organism	Platform	ReleaseDate	Sample Name	SRA Study	Tissue/Cell Line	Cleaned read number	Viral read number
SRR11482179	RNA-Seq	300	9386526000	PRJNA623016	SAMN14535291	3695903835	VANDERBILT UNIVERSITY	Illumina NovaSeq 6000	PAIRED	RANDOM	VIRAL RNA	Middle East respiratory syndrome-related coronavirus	ILLUMINA	2021-01-15T00:00:00Z	MERS-LEP1	SRP255222	Vero E6	49624337	38159128
SRR11482180	RNA-Seq	300	7023214500	PRJNA623016	SAMN14535290	2752879896	VANDERBILT UNIVERSITY	Illumina NovaSeq 6000	PAIRED	RANDOM	VIRAL RNA	Middle East respiratory syndrome-related coronavirus	ILLUMINA	2021-01-15T00:00:00Z	MERS-LDP1	SRP255222	Vero E6	37622099	30968639
SRR11482181	RNA-Seq	300	6864626400	PRJNA623016	SAMN14535289	2645959315	VANDERBILT UNIVERSITY	Illumina NovaSeq 6000	PAIRED	RANDOM	VIRAL RNA	Middle East respiratory syndrome-related coronavirus	ILLUMINA	2021-01-15T00:00:00Z	MERS-LCP1	SRP255222	Vero E6	37544067	30252721

## Sheet: Zika
Run	Assay Type	AvgSpotLen	Bases	BioProject	BioSample	Bytes	Center Name	Instrument	LibraryLayout	LibrarySelection	LibrarySource	Organism	Platform	ReleaseDate	Sample Name	SRA Study	Tissue/Cell Line	Cleaned read number	Viral read number
SRR5190144	RNA-Seq	75	1834702650	PRJNA362626	SAMN06244007	692931922	GEO	NextSeq 500	SINGLE	cDNA	TRANSCRIPTOMIC	Homo sapiens	ILLUMINA	2017-03-01T00:00:00Z	GSM2464316	SRP097202	Microglia	19351874	67346
SRR5190145	RNA-Seq	75	1971953325	PRJNA362626	SAMN06244007	743427266	GEO	NextSeq 500	SINGLE	cDNA	TRANSCRIPTOMIC	Homo sapiens	ILLUMINA	2017-03-01T00:00:00Z	GSM2464316	SRP097202	Microglia	20776994	77436
SRR5190148	RNA-Seq	75	1727787525	PRJNA362626	SAMN06244005	650236594	GEO	NextSeq 500	SINGLE	cDNA	TRANSCRIPTOMIC	Homo sapiens	ILLUMINA	2017-03-01T00:00:00Z	GSM2464318	SRP097202	THP-1	18074559	349
SRR5190149	RNA-Seq	75	1737486150	PRJNA362626	SAMN06244005	657158103	GEO	NextSeq 500	SINGLE	cDNA	TRANSCRIPTOMIC	Homo sapiens	ILLUMINA	2017-03-01T00:00:00Z	GSM2464318	SRP097202	THP-1	18168579	274
SRR5190152	RNA-Seq	75	1753011075	PRJNA362626	SAMN06244003	668795798	GEO	NextSeq 500	SINGLE	cDNA	TRANSCRIPTOMIC	Homo sapiens	ILLUMINA	2017-03-01T00:00:00Z	GSM2464320	SRP097202	BJ	18458235	31249
SRR5251493	RNA-Seq	150	6971239820	PRJNA374549	SAMN06318607	2840056100	UNIVERSITY OF ALBERTA	NextSeq 500	PAIRED	cDNA	TRANSCRIPTOMIC	Homo sapiens	ILLUMINA	2017-02-19T00:00:00Z	sertoli_zika3_6wpi	SRP099470	Testicles	61438621	2
SRR5251494	RNA-Seq	150	5828011289	PRJNA374549	SAMN06318606	2372313124	UNIVERSITY OF ALBERTA	NextSeq 500	PAIRED	cDNA	TRANSCRIPTOMIC	Homo sapiens	ILLUMINA	2017-02-19T00:00:00Z	sertoli_zika2_6wpi	SRP099470	Testicles	51582919	2
SRR5251495	RNA-Seq	150	5384767260	PRJNA374549	SAMN06318605	2179266348	UNIVERSITY OF ALBERTA	NextSeq 500	PAIRED	cDNA	TRANSCRIPTOMIC	Homo sapiens	ILLUMINA	2017-02-19T00:00:00Z	sertoli_zika1_6wpi	SRP099470	Testicles	47569713	25
SRR5251499	RNA-Seq	150	5394572783	PRJNA374549	SAMN06318601	2228146843	UNIVERSITY OF ALBERTA	NextSeq 500	PAIRED	cDNA	TRANSCRIPTOMIC	Homo sapiens	ILLUMINA	2017-02-19T00:00:00Z	sertoli_zika3_48hpi	SRP099470	Testicles	47530326	47967
SRR5251500	RNA-Seq	150	5847927338	PRJNA374549	SAMN06318600	2369806943	UNIVERSITY OF ALBERTA	NextSeq 500	PAIRED	cDNA	TRANSCRIPTOMIC	Homo sapiens	ILLUMINA	2017-02-19T00:00:00Z	sertoli_zika2_48hpi	SRP099470	Testicles	50980905	68843
SRR5251501	RNA-Seq	150	3651855990	PRJNA374549	SAMN06318599	1505762221	UNIVERSITY OF ALBERTA	NextSeq 500	PAIRED	cDNA	TRANSCRIPTOMIC	Homo sapiens	ILLUMINA	2017-03-01T00:00:00Z	sertoli_zika1_48hpi	SRP099470	Testicles	32249339	17359

## Sheet: DENV-2
Run	Assay Type	AvgSpotLen	Bases	BioProject	BioSample	Bytes	Center Name	Instrument	LibraryLayout	LibrarySelection	LibrarySource	Organism	Platform	ReleaseDate	Sample Name	SRA Study	Tissue/Cell Line	Cleaned read number	Viral read number
SRR12901070	RNA-Seq	302	5986848	PRJNA672124	SAMN16557024	2227627	CHRF	Illumina iSeq 100	PAIRED	RANDOM	GENOMIC	Dengue virus 2	ILLUMINA	2020-10-26T00:00:00Z	CHRF_DenV002	SRP288638	Blood	31242	2748
SRR13094573	RNA-Seq	202	2997074	PRJNA662334	SAMN16081368	2186020	UCAD	Illumina MiSeq	PAIRED	cDNA	METAGENOMIC	Dengue virus 2	ILLUMINA	2020-11-20T00:00:00Z	SHC0459	SRP281234	Blood	18460	2935
SRR13094583	RNA-Seq	202	5555000	PRJNA662334	SAMN16081373	3229942	UCAD	Illumina MiSeq	PAIRED	cDNA	METAGENOMIC	Dengue virus 2	ILLUMINA	2020-11-20T00:00:00Z	SHC0518	SRP281234	Blood	37265	835
SRR13094585	RNA-Seq	202	21668742	PRJNA662334	SAMN16081363	13863400	UCAD	Illumina MiSeq	PAIRED	cDNA	METAGENOMIC	Dengue virus 2	ILLUMINA	2020-11-20T00:00:00Z	SHC0255	SRP281234	Blood	128230	10880
